# Supplementary material for: Crystal structure of 3-benzyl-2-[(E)-2-(furan-2-yl)ethen­yl]-2,3-di­hydro­quinazolin-4(1H)-one and 3-benzyl-2-[(E)-2-(thio­phen-2-yl)ethen­yl]-2,3-di­hydro­quinazolin-4(1H)-one from synchrotron X-ray diffraction
Source: Acta Crystallogr E Crystallogr Commun. 2018 Jan 1;74(Pt 1):10–4. doi: 10.1107/S2056989017017479 (PMC5778476; doi:10.1107/S2056989017017479)
Supplement: Supplementary file 1 [file e-74-00010-sup1.cif]

##############################################################################
#                                                                            #
# This CIF contains the data in a paper accepted for publication in          #
# Acta Crystallographica Section E. It conforms to the requirements of       #
# Notes for Authors for Acta Crystallographica Section E, and has been       #
# peer reviewed under the auspices of the IUCr Commission on Journals.       #
#                                                                            #
# Full details of the Crystallographic Information File format               #
# are given in the paper "The Crystallographic Information File (CIF):       #
# a New Standard Archive File for Crystallography" by S. R. Hall, F. H.      #
# Allen and I. D. Brown [Acta Cryst. (1991), A47, 655-685].                  #
#                                                                            #
# The current version of the core CIF dictionary is obtainable from          #
# ftp://ftp.iucr.org/pub/cif_core.dic.                                       #
#                                                                            #
# Software is freely available for graphical display of the structure(s)     #
# in this CIF. For information consult the CIF software page                 #
# http://www.iucr.org/resources/cif/software.                                #
#                                                                            #
# This file may be used for bona fide research purposes within the           #
# scientific community so long as proper attribution is given to the journal # 
# article from which it was obtained.                                        #
#                                                                            #
##############################################################################
data_global
_audit_creation_method
                       'from SHELXL97 CIF aIt is very nd IUCr SHELXL97-template'
_journal_date_recd_electronic     2017-12-02
_journal_date_accepted     2017-12-05
_journal_name_full     'Acta Crystallographica, Section E'
_journal_year     2018
_journal_volume     74
_journal_issue      1
_journal_page_first     0
_journal_page_last     0
_journal_paper_category     GO
_journal_paper_doi     10.1107/S2056989017017479
_journal_coeditor_code     LD2142
_publ_contact_author_name     'Flavien A. A. Toze'
_publ_contact_author_address
;
Department of Chemistry, Faculty of Sciences, University of Douala,
PO Box 24157, Douala, Republic of Cameroon
;
_publ_contact_author_email     'toflavien@yahoo.fr'
_publ_contact_author_fax     '+237-698-061142'
_publ_contact_author_phone     '+237-698-061142'
_publ_section_title
;\
Crystal structure of
3-benzyl-2-[(<i>E</i>)-2-(furan-2-yl)ethenyl]-2,3-dihydroquinazolin-\
4(1<i>H</i>)-one and
3-benzyl-2-[(<i>E</i>)-2-(thiophen-2-yl)ethenyl]-2,3-dihydroquinazolin-\
4(1<i>H</i>)-one from synchrotron X-ray diffraction
;
_publ_section_title_footnote     .
loop_
    _publ_author_name
    _publ_author_footnote
    _publ_author_address
    'Flavien A. A. Toze' .
;
Department of Chemistry, Faculty of Sciences, University of Douala,
PO Box 24157, Douala, Republic of Cameroon
;
    'Vladimir P. Zaytsev' .
;
Organic Chemistry Department,
Peoples' Friendship University of Russia (RUDN University),
6 Miklukho-Maklay St., Moscow 117198, Russian Federation
;
    'Lala V. Chervyakova' .
;
Organic Chemistry Department,
Peoples' Friendship University of Russia (RUDN University),
6 Miklukho-Maklay St., Moscow 117198, Russian Federation
;
    'Elisaveta A. Kvyatkovskaya' .
;
Organic Chemistry Department,
Peoples' Friendship University of Russia (RUDN University),
6 Miklukho-Maklay St., Moscow 117198, Russian Federation
;
    'Pavel V. Dorovatovskii' .
;
National Research Centre "Kurchatov Institute",
1 Acad. Kurchatov Sq., Moscow 123182, Russian Federation
;
    'Victor N. Khrustalev' .
;
Inorganic Chemistry Department,
Peoples' Friendship University of Russia (RUDN University),
6 Miklukho-Maklay St., Moscow 117198, Russian Federation
;
_publ_section_synopsis
;
The molecular and crystal structures of two
3-benzyl-2-[(<i>E</i>)-2-(2-aryl)ethenyl]-2,3-dihydroquinazolin-4-ones --
products of three-component reactions between benzylamine, isatoic anhydride
and furyl- or thienyl-acrolein in the presence of catalytic quantity of
<i>p</i>-TsOH -- were studied by X-ray diffraction.
;
data_I
_database_code_depnum_ccdc_archive 'CCDC 1589394'
_audit_creation_method     SHELXL-2014/6
_chemical_name_systematic
;\
3-Benzyl-2-[(<i>E</i>)-2-(furan-2-yl)ethenyl]-2,3-dihydroquinazolin-\
4(1<i>H</i>)-one
;
_chemical_name_common     ?
_chemical_formula_moiety     'C21 H18 N2 O2'
_chemical_formula_sum     'C21 H18 N2 O2'
_chemical_formula_iupac     'C21 H18 N2 O2'
_chemical_formula_weight     330.37
_chemical_melting_point     ?
_shelx_space_group_comment
;
The symmetry employed for this shelxl refinement is uniquely defined
by the following loop, which should always be used as a source of
symmetry information in preference to the above space-group names.
They are only intended as comments.
;
_space_group_crystal_system     orthorhombic
_space_group_name_H-M_alt     'P b c a'
_space_group_name_Hall     '-P 2ac 2ab'
loop_
    _space_group_symop_operation_xyz
    'x, y, z'
    '-x+1/2, -y, z+1/2'
    '-x, y+1/2, -z+1/2'
    'x+1/2, -y+1/2, -z'
    '-x, -y, -z'
    'x-1/2, y, -z-1/2'
    'x, -y-1/2, z-1/2'
    '-x-1/2, y-1/2, z'
_cell_length_a     14.292(3)
_cell_length_b     13.729(3)
_cell_length_c     17.230(3)
_cell_angle_alpha     90
_cell_angle_beta     90
_cell_angle_gamma     90
_cell_volume     3380.8(12)
_cell_formula_units_Z     8
_cell_measurement_reflns_used     600
_cell_measurement_theta_min     3.0
_cell_measurement_theta_max     36.0
_cell_measurement_temperature     100(2)
_exptl_crystal_description     prism
_exptl_crystal_colour     colourless
_exptl_crystal_size_max     0.30
_exptl_crystal_size_mid     0.25
_exptl_crystal_size_min     0.15
_exptl_crystal_density_diffrn     1.298
_exptl_crystal_density_meas     ?
_exptl_crystal_density_method     ?
_exptl_crystal_F_000     1392
_exptl_absorpt_coefficient_mu     0.171
_exptl_absorpt_correction_type     multi-scan
_exptl_absorpt_process_details
;
(Scala; Evans, 2006)
;
_shelx_estimated_absorpt_T_min     0.946
_shelx_estimated_absorpt_T_max     0.973
_exptl_absorpt_correction_T_min     0.940
_exptl_absorpt_correction_T_max     0.970
_diffrn_ambient_temperature     100(2)
_diffrn_radiation_type     synchrotron
_diffrn_radiation_wavelength     0.96260
_diffrn_measurement_device_type     'Rayonix SX165 CCD'
_diffrn_measurement_method     '/f scan'
_diffrn_detector_area_resol_mean     ?
_diffrn_reflns_number     34783
_diffrn_reflns_av_R_equivalents     0.0787
_diffrn_reflns_theta_min     3.203
_diffrn_reflns_theta_max     38.481
_diffrn_reflns_theta_full     35.279
_diffrn_measured_fraction_theta_max     0.969
_diffrn_measured_fraction_theta_full     0.986
_diffrn_reflns_limit_h_min     -18
_diffrn_reflns_limit_h_max     18
_diffrn_reflns_limit_k_min     -17
_diffrn_reflns_limit_k_max     17
_diffrn_reflns_limit_l_min     -21
_diffrn_reflns_limit_l_max     21
_refine_special_details     ?
_reflns_number_total     3705
_reflns_number_gt     3017
_reflns_threshold_expression     'I > 2\s(I)'
_refine_ls_structure_factor_coef     Fsqd
_refine_ls_matrix_type     full
_refine_ls_R_factor_all     0.0517
_refine_ls_R_factor_gt     0.0417
_refine_ls_wR_factor_gt     0.1060
_refine_ls_wR_factor_ref     0.1122
_refine_ls_goodness_of_fit_ref     1.084
_refine_ls_restrained_S_all     1.084
_refine_ls_number_reflns     3705
_refine_ls_number_parameters     230
_refine_ls_number_restraints     0
_refine_ls_hydrogen_treatment     mixed
_refine_ls_weighting_scheme     calc
_refine_ls_weighting_details
               'w=1/[\s^2^(Fo^2^)+(0.0539P)^2^+0.539P] where P=(Fo^2^+2Fc^2^)/3'
_atom_sites_solution_hydrogens     mixed
_atom_sites_solution_primary     difmap
_atom_sites_solution_secondary     difmap
_refine_ls_shift/su_max     0.001
_refine_ls_shift/su_mean     0.000
_refine_diff_density_max     0.277
_refine_diff_density_min     -0.168
_refine_ls_extinction_method
;
SHELXL2014 (Sheldrick, 2015)
;
_refine_ls_extinction_coef     0.0041(8)
_refine_ls_extinction_expression
                                  'Fc^*^=kFc[1+0.001xFc^2^\l^3^/sin(2\q)]^-1/4^'
loop_
    _atom_type_symbol
    _atom_type_description
    _atom_type_scat_dispersion_real
    _atom_type_scat_dispersion_imag
    _atom_type_scat_source
    'C' 'C' 0.0070 0.0030
                         'International Tables Vol C Tables 4.2.6.8 and 6.1.1.4'
    'H' 'H' 0.0000 0.0000
                         'International Tables Vol C Tables 4.2.6.8 and 6.1.1.4'
    'N' 'N' 0.0130 0.0060
                         'International Tables Vol C Tables 4.2.6.8 and 6.1.1.4'
    'O' 'O' 0.0210 0.0120
                         'International Tables Vol C Tables 4.2.6.8 and 6.1.1.4'
_computing_data_collection
;
<i>Marccd</i> (Doyle, 2011)
;
_computing_cell_refinement
;
<i>i</i>MOSFLM (Battye <i>et al.</i>,  2011)
;
_computing_data_reduction
;
<i>i</i>MOSFLM (Battye <i>et al.</i>,  2011)
;
_computing_structure_solution
;
SHELXT (Sheldrick, 2015)
;
_computing_structure_refinement
;
SHELXL2014 (Sheldrick, 2015)
;
_computing_molecular_graphics
;
SHELXTL (Sheldrick, 2015)
;
_computing_publication_material
;
SHELXTL (Sheldrick, 2015)
;
loop_
    _atom_site_type_symbol
    _atom_site_label
    _atom_site_fract_x
    _atom_site_fract_y
    _atom_site_fract_z
    _atom_site_U_iso_or_equiv
    _atom_site_adp_type
    _atom_site_calc_flag
    _atom_site_occupancy
    _atom_site_disorder_assembly
    _atom_site_disorder_group
    O O1 0.94874(5) 0.38755(6) 0.80431(5) 0.0290(2) Uani d 1 . .
    O O2 0.78370(6) 0.74574(6) 0.58408(5) 0.0324(2) Uani d 1 . .
    N N1 0.75445(7) 0.45360(8) 0.55253(6) 0.0259(3) Uani d 1 . .
    H H1 0.7542(10) 0.3883(11) 0.5507(8) 0.031 Uiso d 1 . .
    C C2 0.73864(8) 0.49053(9) 0.63117(7) 0.0245(3) Uani d 1 . .
    H H2 0.6772 0.4641 0.6493 0.029 Uiso calc 1 . .
    N N3 0.72977(6) 0.59857(7) 0.62784(6) 0.0241(2) Uani d 1 . .
    C C4 0.78346(8) 0.65486(9) 0.57961(7) 0.0243(3) Uani d 1 . .
    C C4A 0.83803(7) 0.60140(8) 0.51944(7) 0.0239(3) Uani d 1 . .
    C C5 0.89993(8) 0.65246(9) 0.47069(8) 0.0287(3) Uani d 1 . .
    H H5 0.9115 0.7196 0.4800 0.034 Uiso calc 1 . .
    C C6 0.94453(8) 0.60605(10) 0.40899(8) 0.0336(3) Uani d 1 . .
    H H6 0.9863 0.6409 0.3763 0.040 Uiso calc 1 . .
    C C7 0.92651(9) 0.50687(10) 0.39610(8) 0.0343(3) Uani d 1 . .
    H H7 0.9564 0.4747 0.3541 0.041 Uiso calc 1 . .
    C C8 0.86562(8) 0.45466(9) 0.44362(7) 0.0296(3) Uani d 1 . .
    H H8 0.8545 0.3875 0.4338 0.036 Uiso calc 1 . .
    C C8A 0.82023(7) 0.50135(9) 0.50644(7) 0.0240(3) Uani d 1 . .
    C C9 0.81224(8) 0.45883(8) 0.68936(7) 0.0243(3) Uani d 1 . .
    H H9 0.8760 0.4743 0.6798 0.029 Uiso calc 1 . .
    C C10 0.78969(8) 0.40943(9) 0.75408(7) 0.0253(3) Uani d 1 . .
    H H10 0.7251 0.3963 0.7618 0.030 Uiso calc 1 . .
    C C11 0.85346(8) 0.37393(9) 0.81353(7) 0.0252(3) Uani d 1 . .
    C C12 0.83634(9) 0.32594(9) 0.88182(7) 0.0295(3) Uani d 1 . .
    H H12 0.7769 0.3077 0.9017 0.035 Uiso calc 1 . .
    C C13 0.92549(9) 0.30860(9) 0.91761(8) 0.0328(3) Uani d 1 . .
    H H13 0.9367 0.2768 0.9657 0.039 Uiso calc 1 . .
    C C14 0.99049(9) 0.34671(9) 0.86917(8) 0.0321(3) Uani d 1 . .
    H H14 1.0560 0.3456 0.8784 0.039 Uiso calc 1 . .
    C C15 0.67156(8) 0.64346(9) 0.68802(7) 0.0271(3) Uani d 1 . .
    H H15A 0.6881 0.7133 0.6921 0.032 Uiso calc 1 . .
    H H15B 0.6860 0.6125 0.7385 0.032 Uiso calc 1 . .
    C C16 0.56621(8) 0.63468(8) 0.67274(7) 0.0232(3) Uani d 1 . .
    C C17 0.52921(8) 0.59729(9) 0.60354(7) 0.0255(3) Uani d 1 . .
    H H17 0.5702 0.5750 0.5639 0.031 Uiso calc 1 . .
    C C18 0.43186(8) 0.59258(9) 0.59243(8) 0.0287(3) Uani d 1 . .
    H H18 0.4074 0.5664 0.5456 0.034 Uiso calc 1 . .
    C C19 0.37128(8) 0.62615(9) 0.64965(8) 0.0319(3) Uani d 1 . .
    H H19 0.3055 0.6233 0.6418 0.038 Uiso calc 1 . .
    C C20 0.40750(9) 0.66416(9) 0.71896(8) 0.0316(3) Uani d 1 . .
    H H20 0.3663 0.6876 0.7580 0.038 Uiso calc 1 . .
    C C21 0.50438(8) 0.66754(9) 0.73049(7) 0.0272(3) Uani d 1 . .
    H H21 0.5286 0.6923 0.7779 0.033 Uiso calc 1 . .
loop_
    _atom_site_aniso_label
    _atom_site_aniso_U_11
    _atom_site_aniso_U_22
    _atom_site_aniso_U_33
    _atom_site_aniso_U_12
    _atom_site_aniso_U_13
    _atom_site_aniso_U_23
    O1 0.0247(4) 0.0273(5) 0.0350(5) -0.0009(3) -0.0026(4) 0.0020(4)
    O2 0.0333(5) 0.0183(5) 0.0457(6) 0.0014(3) 0.0002(4) -0.0013(4)
    N1 0.0288(5) 0.0170(5) 0.0319(6) -0.0020(4) -0.0042(4) -0.0008(4)
    C2 0.0222(5) 0.0201(6) 0.0311(7) -0.0013(4) -0.0017(5) 0.0008(5)
    N3 0.0208(5) 0.0193(5) 0.0322(6) 0.0012(4) -0.0011(4) -0.0016(4)
    C4 0.0208(5) 0.0188(6) 0.0335(7) 0.0010(4) -0.0060(5) 0.0002(5)
    C4A 0.0200(5) 0.0213(6) 0.0303(7) 0.0016(4) -0.0045(5) 0.0009(5)
    C5 0.0231(5) 0.0247(7) 0.0385(7) 0.0003(5) -0.0042(5) 0.0036(5)
    C6 0.0256(6) 0.0383(8) 0.0370(8) 0.0006(5) 0.0015(5) 0.0044(6)
    C7 0.0283(6) 0.0421(8) 0.0326(7) 0.0059(6) -0.0002(5) -0.0057(6)
    C8 0.0274(6) 0.0263(7) 0.0351(7) 0.0033(5) -0.0062(5) -0.0055(5)
    C8A 0.0215(5) 0.0219(6) 0.0285(7) 0.0018(4) -0.0075(5) 0.0007(5)
    C9 0.0214(5) 0.0212(6) 0.0305(7) -0.0006(4) -0.0013(5) -0.0027(5)
    C10 0.0224(5) 0.0225(6) 0.0311(7) 0.0001(4) -0.0002(5) -0.0031(5)
    C11 0.0248(5) 0.0220(6) 0.0289(7) -0.0002(5) 0.0008(5) -0.0042(5)
    C12 0.0326(6) 0.0285(7) 0.0274(7) -0.0013(5) 0.0018(5) -0.0019(5)
    C13 0.0430(7) 0.0279(7) 0.0276(7) -0.0010(6) -0.0090(6) -0.0003(5)
    C14 0.0308(6) 0.0262(7) 0.0394(8) 0.0004(5) -0.0122(6) 0.0010(6)
    C15 0.0234(6) 0.0266(7) 0.0312(7) 0.0010(5) -0.0025(5) -0.0047(5)
    C16 0.0232(5) 0.0192(6) 0.0273(6) 0.0000(4) -0.0018(5) 0.0032(5)
    C17 0.0263(6) 0.0234(6) 0.0268(7) 0.0019(5) -0.0015(5) 0.0021(5)
    C18 0.0287(6) 0.0253(7) 0.0320(7) -0.0016(5) -0.0070(5) 0.0049(5)
    C19 0.0200(5) 0.0332(7) 0.0426(8) -0.0018(5) -0.0019(5) 0.0100(6)
    C20 0.0275(6) 0.0312(7) 0.0360(8) 0.0004(5) 0.0090(5) 0.0063(6)
    C21 0.0296(6) 0.0246(7) 0.0274(7) -0.0016(5) 0.0018(5) 0.0033(5)
_geom_special_details
;
 All esds (except the esd in the dihedral angle between two l.s. planes)
 are estimated using the full covariance matrix.  The cell esds are taken
 into account individually in the estimation of esds in distances, angles
 and torsion angles; correlations between esds in cell parameters are only
 used when they are defined by crystal symmetry.  An approximate (isotropic)
 treatment of cell esds is used for estimating esds involving l.s. planes.
;
loop_
    _geom_bond_atom_site_label_1
    _geom_bond_atom_site_label_2
    _geom_bond_site_symmetry_2
    _geom_bond_distance
    _geom_bond_publ_flag
    O1 C11 . 1.3836(14) ?
    O1 C14 . 1.3854(16) ?
    O2 C4 . 1.2501(15) ?
    N1 C8A . 1.3943(16) ?
    N1 C2 . 1.4643(17) ?
    N1 H1 . 0.897(15) ?
    C2 N3 . 1.4898(16) ?
    C2 C9 . 1.5169(16) ?
    C2 H2 . 1.0000 ?
    N3 C4 . 1.3699(16) ?
    N3 C15 . 1.4653(15) ?
    C4 C4A . 1.4905(17) ?
    C4A C5 . 1.4069(17) ?
    C4A C8A . 1.4149(17) ?
    C5 C6 . 1.3938(19) ?
    C5 H5 . 0.9500 ?
    C6 C7 . 1.403(2) ?
    C6 H6 . 0.9500 ?
    C7 C8 . 1.3934(19) ?
    C7 H7 . 0.9500 ?
    C8 C8A . 1.4154(17) ?
    C8 H8 . 0.9500 ?
    C9 C10 . 1.3445(17) ?
    C9 H9 . 0.9500 ?
    C10 C11 . 1.4551(17) ?
    C10 H10 . 0.9500 ?
    C11 C12 . 1.3707(18) ?
    C12 C13 . 1.4354(18) ?
    C12 H12 . 0.9500 ?
    C13 C14 . 1.3540(19) ?
    C13 H13 . 0.9500 ?
    C14 H14 . 0.9500 ?
    C15 C16 . 1.5334(16) ?
    C15 H15A . 0.9900 ?
    C15 H15B . 0.9900 ?
    C16 C17 . 1.4017(17) ?
    C16 C21 . 1.4051(17) ?
    C17 C18 . 1.4058(16) ?
    C17 H17 . 0.9500 ?
    C18 C19 . 1.3907(18) ?
    C18 H18 . 0.9500 ?
    C19 C20 . 1.4023(19) ?
    C19 H19 . 0.9500 ?
    C20 C21 . 1.3996(17) ?
    C20 H20 . 0.9500 ?
    C21 H21 . 0.9500 ?
loop_
    _geom_angle_atom_site_label_1
    _geom_angle_atom_site_label_2
    _geom_angle_atom_site_label_3
    _geom_angle_site_symmetry_1
    _geom_angle_site_symmetry_3
    _geom_angle
    _geom_angle_publ_flag
    C11 O1 C14 . . 106.06(9) ?
    C8A N1 C2 . . 117.92(10) ?
    C8A N1 H1 . . 116.9(9) ?
    C2 N1 H1 . . 112.2(9) ?
    N1 C2 N3 . . 108.80(9) ?
    N1 C2 C9 . . 113.91(9) ?
    N3 C2 C9 . . 111.72(9) ?
    N1 C2 H2 . . 107.4 ?
    N3 C2 H2 . . 107.4 ?
    C9 C2 H2 . . 107.4 ?
    C4 N3 C15 . . 120.66(10) ?
    C4 N3 C2 . . 122.51(9) ?
    C15 N3 C2 . . 116.09(10) ?
    O2 C4 N3 . . 121.82(11) ?
    O2 C4 C4A . . 122.20(11) ?
    N3 C4 C4A . . 115.92(10) ?
    C5 C4A C8A . . 120.15(11) ?
    C5 C4A C4 . . 119.93(11) ?
    C8A C4A C4 . . 119.61(10) ?
    C6 C5 C4A . . 121.02(12) ?
    C6 C5 H5 . . 119.5 ?
    C4A C5 H5 . . 119.5 ?
    C5 C6 C7 . . 118.70(12) ?
    C5 C6 H6 . . 120.6 ?
    C7 C6 H6 . . 120.6 ?
    C8 C7 C6 . . 121.38(12) ?
    C8 C7 H7 . . 119.3 ?
    C6 C7 H7 . . 119.3 ?
    C7 C8 C8A . . 120.18(12) ?
    C7 C8 H8 . . 119.9 ?
    C8A C8 H8 . . 119.9 ?
    N1 C8A C4A . . 119.18(11) ?
    N1 C8A C8 . . 122.12(11) ?
    C4A C8A C8 . . 118.57(11) ?
    C10 C9 C2 . . 121.78(10) ?
    C10 C9 H9 . . 119.1 ?
    C2 C9 H9 . . 119.1 ?
    C9 C10 C11 . . 127.06(11) ?
    C9 C10 H10 . . 116.5 ?
    C11 C10 H10 . . 116.5 ?
    C12 C11 O1 . . 109.83(10) ?
    C12 C11 C10 . . 130.80(11) ?
    O1 C11 C10 . . 119.37(10) ?
    C11 C12 C13 . . 106.86(11) ?
    C11 C12 H12 . . 126.6 ?
    C13 C12 H12 . . 126.6 ?
    C14 C13 C12 . . 106.27(11) ?
    C14 C13 H13 . . 126.9 ?
    C12 C13 H13 . . 126.9 ?
    C13 C14 O1 . . 110.99(11) ?
    C13 C14 H14 . . 124.5 ?
    O1 C14 H14 . . 124.5 ?
    N3 C15 C16 . . 113.75(10) ?
    N3 C15 H15A . . 108.8 ?
    C16 C15 H15A . . 108.8 ?
    N3 C15 H15B . . 108.8 ?
    C16 C15 H15B . . 108.8 ?
    H15A C15 H15B . . 107.7 ?
    C17 C16 C21 . . 118.87(11) ?
    C17 C16 C15 . . 123.05(11) ?
    C21 C16 C15 . . 118.07(11) ?
    C16 C17 C18 . . 120.40(11) ?
    C16 C17 H17 . . 119.8 ?
    C18 C17 H17 . . 119.8 ?
    C19 C18 C17 . . 120.28(12) ?
    C19 C18 H18 . . 119.9 ?
    C17 C18 H18 . . 119.9 ?
    C18 C19 C20 . . 119.82(11) ?
    C18 C19 H19 . . 120.1 ?
    C20 C19 H19 . . 120.1 ?
    C21 C20 C19 . . 119.90(12) ?
    C21 C20 H20 . . 120.1 ?
    C19 C20 H20 . . 120.1 ?
    C20 C21 C16 . . 120.72(12) ?
    C20 C21 H21 . . 119.6 ?
    C16 C21 H21 . . 119.6 ?
loop_
    _geom_torsion_atom_site_label_1
    _geom_torsion_atom_site_label_2
    _geom_torsion_atom_site_label_3
    _geom_torsion_atom_site_label_4
    _geom_torsion_site_symmetry_1
    _geom_torsion_site_symmetry_2
    _geom_torsion_site_symmetry_3
    _geom_torsion_site_symmetry_4
    _geom_torsion
    _geom_torsion_publ_flag
    C8A N1 C2 N3 . . . . 45.76(13) ?
    C8A N1 C2 C9 . . . . -79.59(13) ?
    N1 C2 N3 C4 . . . . -38.41(13) ?
    C9 C2 N3 C4 . . . . 88.20(13) ?
    N1 C2 N3 C15 . . . . 151.40(9) ?
    C9 C2 N3 C15 . . . . -81.99(12) ?
    C15 N3 C4 O2 . . . . -1.24(16) ?
    C2 N3 C4 O2 . . . . -171.00(10) ?
    C15 N3 C4 C4A . . . . -178.63(9) ?
    C2 N3 C4 C4A . . . . 11.61(15) ?
    O2 C4 C4A C5 . . . . 6.86(17) ?
    N3 C4 C4A C5 . . . . -175.76(10) ?
    O2 C4 C4A C8A . . . . -166.71(11) ?
    N3 C4 C4A C8A . . . . 10.66(15) ?
    C8A C4A C5 C6 . . . . 0.12(17) ?
    C4 C4A C5 C6 . . . . -173.42(11) ?
    C4A C5 C6 C7 . . . . 0.08(18) ?
    C5 C6 C7 C8 . . . . -0.18(19) ?
    C6 C7 C8 C8A . . . . 0.08(19) ?
    C2 N1 C8A C4A . . . . -27.67(15) ?
    C2 N1 C8A C8 . . . . 156.49(11) ?
    C5 C4A C8A N1 . . . . -176.20(10) ?
    C4 C4A C8A N1 . . . . -2.63(15) ?
    C5 C4A C8A C8 . . . . -0.21(16) ?
    C4 C4A C8A C8 . . . . 173.35(10) ?
    C7 C8 C8A N1 . . . . 175.97(11) ?
    C7 C8 C8A C4A . . . . 0.11(17) ?
    N1 C2 C9 C10 . . . . -122.41(12) ?
    N3 C2 C9 C10 . . . . 113.81(12) ?
    C2 C9 C10 C11 . . . . 179.09(11) ?
    C14 O1 C11 C12 . . . . -0.15(13) ?
    C14 O1 C11 C10 . . . . 179.98(10) ?
    C9 C10 C11 C12 . . . . 177.81(13) ?
    C9 C10 C11 O1 . . . . -2.35(18) ?
    O1 C11 C12 C13 . . . . 0.14(14) ?
    C10 C11 C12 C13 . . . . 179.99(12) ?
    C11 C12 C13 C14 . . . . -0.07(14) ?
    C12 C13 C14 O1 . . . . -0.02(15) ?
    C11 O1 C14 C13 . . . . 0.10(14) ?
    C4 N3 C15 C16 . . . . 111.21(12) ?
    C2 N3 C15 C16 . . . . -78.40(13) ?
    N3 C15 C16 C17 . . . . -6.96(16) ?
    N3 C15 C16 C21 . . . . 174.31(10) ?
    C21 C16 C17 C18 . . . . -0.21(17) ?
    C15 C16 C17 C18 . . . . -178.93(11) ?
    C16 C17 C18 C19 . . . . 0.82(18) ?
    C17 C18 C19 C20 . . . . -0.48(18) ?
    C18 C19 C20 C21 . . . . -0.45(18) ?
    C19 C20 C21 C16 . . . . 1.06(18) ?
    C17 C16 C21 C20 . . . . -0.73(17) ?
    C15 C16 C21 C20 . . . . 178.06(11) ?
loop_
    _geom_hbond_atom_site_label_D
    _geom_hbond_atom_site_label_H
    _geom_hbond_atom_site_label_A
    _geom_hbond_site_symmetry_A
    _geom_hbond_distance_DH
    _geom_hbond_distance_HA
    _geom_hbond_distance_DA
    _geom_hbond_angle_DHA
    N1 H1 O2 8_755 0.897(15) 2.111(15) 2.9557(14) 156.7(12)
_shelx_hkl_file
;
   0   0  -2  132.23   13.58
   0   0  -3    0.05    0.59
   0   0   3   -0.26    0.59
   0   0  -3    2.65    0.62
   0   0   3   -0.01    0.67
   0   0  -5    0.21    0.86
   0   0   5    0.94    0.79
   0   0  -5    0.43    0.97
   0   0   5    0.38    1.00
   0   0   6 2235.43  242.46
   0   0  -6 2487.73  297.59
   0   0  -6 2525.29  237.36
   0   0  -6 2514.03  235.32
   0   0   6 2467.31  297.52
   0   0  -7    0.25    1.77
   0   0  -7    0.19    1.02
   0   0  -7   -0.17    0.69
   0   0   7    2.03    1.41
   0   0   7    0.76    1.38
   0   0   8   51.52    6.25
   0   0  -8   58.45    7.65
   0   0  -8   47.37    8.50
   0   0   8   60.16    7.41
   0   0  -9   -0.22    1.62
   0   0   9   -0.43    1.19
   0   0   9    0.41    1.70
   0   0 -10 1622.29  164.83
   0   0  10 1644.74  164.64
   0   0  10 1656.27  201.67
   0   0 -11   -0.18    1.94
   0   0  11    0.01    1.32
   0   0  11   -0.08    1.48
   0   0 -12   29.24    4.15
   0   0  12   24.14    3.48
   0   0  12   26.86    3.80
   0   0 -13    1.61    2.44
   0   0  13    0.47    1.66
   0   0  13   -0.78    1.91
   0   0 -14  148.29   16.55
   0   0  14  133.92   16.21
   0   0  14  162.78   19.27
   0   0  15    2.10    2.71
   0   0  16  246.54   30.93
   0   0  17    0.89    2.58
   0   0  18  341.34   35.16
   0   0  19    0.03    3.70
   0   0  20   -2.71    3.25
   0   0  21    1.64    2.44
  -1   0   2 2129.36  210.29
  -1   0   2 2006.58  210.17
   1   0  -2 2212.07  257.95
   1   0  -2 2107.53  257.90
  -1   0   3   -0.34    0.55
   1   0  -3    0.17    0.54
   1   0  -3    0.34    0.71
   1   0  -3   -0.51    0.48
  -1   0   3    0.54    0.38
  -1   0   3    0.43    0.69
  -1   0   3   -0.45    0.79
  -1   0   3    0.31    0.33
   1   0  -3   -1.03    1.03
   1   0  -3    0.03    0.33
   1   0  -4  272.12   23.88
  -1   0   4  218.27   23.78
  -1   0   4  234.19   23.88
   1   0  -4  233.47   23.95
   1   0  -4  212.51   23.88
   1   0  -4  247.43   24.92
  -1   0   4  210.48   24.60
  -1   0   4  263.21   29.17
   1   0  -5   -0.23    1.08
   1   0  -5   -0.01    0.76
  -1   0   5    0.68    1.07
  -1   0   5    0.64    0.69
  -1   0   5    3.31    1.31
  -1   0   5   -0.05    0.62
   1   0  -5   -0.11    1.29
   1   0  -5    1.04    1.12
   1   0  -6   47.85    5.45
  -1   0   6   43.44    5.31
  -1   0   6   50.91    5.59
   1   0  -6   46.94    5.49
   1   0  -6   52.47    5.50
   1   0  -6   54.91    6.81
  -1   0   6   47.47    6.70
  -1   0   6   50.66    7.41
  -1   0   6   47.28    6.62
  -1   0   7    0.19    0.95
  -1   0   7    0.19    1.27
   1   0  -7    0.19    0.98
   1   0  -7   -0.37    1.62
   1   0  -7    0.20    0.67
   1   0  -7   -0.04    1.48
   1   0  -8  317.50   31.81
   1   0  -8  326.61   31.88
   1   0  -8  314.93   38.81
   1   0  -8  320.44   32.97
  -1   0   8  285.69   38.62
  -1   0   8  309.17   32.68
  -1   0   8  332.69   38.89
  -1   0   9    0.60    1.19
  -1   0   9    0.75    1.55
   1   0  -9    0.62    1.28
   1   0  -9   -0.30    1.22
   1   0  -9   -1.23    2.02
   1   0  -9   -0.92    1.16
  -1   0   9    0.46    1.60
  -1   0  10  146.85   14.36
  -1   0  10  133.26   14.48
  -1   0  10  151.02   14.74
   1   0 -10  126.46   14.48
   1   0 -10  119.49   17.56
   1   0 -10  124.49   17.28
   1   0 -10  134.37   16.19
   1   0 -10  147.72   17.45
   1   0 -11   -1.26    1.99
  -1   0  11    0.10    1.47
   1   0 -11   -0.35    1.40
  -1   0  11    0.15    2.02
  -1   0  11    1.12    2.92
   1   0 -11    1.91    2.15
  -1   0  12   19.57    2.65
  -1   0  12   15.32    3.29
   1   0 -12   14.66    2.66
   1   0 -12   12.55    2.73
   1   0 -12   19.02    4.03
  -1   0  12   13.04    3.34
   1   0 -13    1.45    2.30
  -1   0  13   -0.18    1.74
   1   0 -13    0.57    1.63
   1   0 -13    0.20    1.78
  -1   0  13   -0.69    2.18
  -1   0  13    1.31    3.65
  -1   0  14   59.29    6.33
  -1   0  14   57.96    7.41
   1   0 -14   51.09    6.30
   1   0 -14   55.81    6.80
   1   0 -14   42.27    8.35
  -1   0  14   54.72    8.12
  -1   0  15   -0.37    1.72
   1   0 -15    1.05    1.92
   1   0 -16  254.12   26.25
  -1   0  16  253.21   31.74
   1   0 -17   -1.68    3.07
  -1   0  17    0.30    3.12
  -1   0  18  257.59   33.87
   1   0 -18  285.02   34.14
   1   0 -19   -0.85    3.86
  -1   0  19    0.25    2.88
   1   0 -20    0.99    4.05
  -1   0  20    1.03    3.09
  -1   0  21   -0.85    2.46
   1   0 -21    0.10    3.33
   2   0   0 1658.12  158.84
   2   0   0 1518.21  161.63
  -2   0   0 1444.69  194.84
  -2   0   0 1744.70  155.23
   2   0  -1    0.10    0.39
  -2   0   1   -0.05    0.47
  -2   0   1    0.02    0.58
  -2   0   1    0.86    0.55
   2   0  -1    0.68    0.78
   2   0  -1    0.07    0.46
   2   0  -1    0.40    0.77
  -2   0   1    0.22    0.71
   2   0  -1    0.29    0.79
   2   0  -2 1798.48  180.22
  -2   0   2 1816.10  180.40
  -2   0   2 1918.84  183.48
   2   0  -2 1787.87  180.54
   2   0  -2 1792.50  175.90
  -2   0   2 2028.33  221.19
  -2   0   2 1641.90  175.65
  -2   0   2 1424.29  221.36
   2   0  -2 1796.62  221.28
   2   0  -2 1757.12  176.36
   2   0  -3    0.32    0.59
   2   0  -3    0.63    0.55
  -2   0   3    0.05    0.77
   2   0  -3    0.47    1.05
  -2   0   3    0.69    0.89
  -2   0   3    0.13    0.90
  -2   0   3    0.15    1.44
  -2   0   3    0.92    0.79
   2   0  -3   -0.50    1.03
   2   0  -3    0.39    0.79
   2   0  -4  225.44   21.13
  -2   0   4  183.63   21.05
  -2   0   4  214.75   21.45
  -2   0   4  211.19   21.26
   2   0  -4  246.90   21.37
   2   0  -4  185.19   21.24
   2   0  -4  210.78   22.53
  -2   0   4  189.54   22.27
  -2   0   4  234.27   23.02
  -2   0   5    0.79    0.75
  -2   0   5    0.68    1.08
   2   0  -5   -0.34    0.89
   2   0  -5    0.50    1.01
   2   0  -5    0.33    0.89
  -2   0   5    0.80    0.81
  -2   0   5    1.49    1.22
  -2   0   5   -0.01    0.80
   2   0  -5    0.49    1.10
  -2   0   6  115.73   12.29
  -2   0   6  118.16   12.69
   2   0  -6  118.50   12.53
   2   0  -6  117.96   15.02
   2   0  -6  112.96   14.10
  -2   0   6  123.09   13.53
  -2   0   6  124.42   15.09
   2   0  -6  120.93   15.17
   2   0  -6  125.71   15.35
  -2   0   7   -0.03    1.31
   2   0  -7    0.16    1.06
   2   0  -7   -0.23    1.47
   2   0  -7   -0.24    0.99
  -2   0   7    1.01    1.28
  -2   0   7   -0.08    0.88
  -2   0   7    1.55    1.44
   2   0  -7    1.16    1.76
   2   0  -7    0.09    0.99
   2   0  -8    2.38    1.44
  -2   0   8    1.85    1.11
  -2   0   8    1.73    1.60
   2   0  -8    3.04    1.50
   2   0  -8    3.34    1.35
   2   0  -8    2.37    1.57
  -2   0   8    3.49    1.36
  -2   0   9   -0.13    1.06
  -2   0   9   -0.92    1.63
   2   0  -9    0.50    1.37
   2   0  -9    0.48    1.30
   2   0  -9   -0.18    2.11
   2   0  -9    0.06    1.15
  -2   0   9    0.13    0.74
   2   0 -10  984.32   91.81
  -2   0  10  863.89   91.46
  -2   0  10  854.17   91.94
   2   0 -10  938.30   91.69
   2   0 -10  937.74   91.77
   2   0 -10  960.06   90.99
  -2   0  10  887.43   90.22
   2   0 -11   -1.10    1.78
  -2   0  11   -0.16    1.30
  -2   0  11   -0.17    1.34
  -2   0  11    0.68    1.96
   2   0 -11    0.55    1.58
   2   0 -11   -0.27    2.18
  -2   0  12    1.46    1.64
  -2   0  12   -0.50    2.14
   2   0 -12    1.98    2.77
   2   0 -12    2.22    2.37
   2   0 -12    1.42    1.70
  -2   0  12    1.48    1.94
   2   0 -12    0.47    2.32
   2   0 -12   -0.45    2.44
  -2   0  13   -0.50    1.81
  -2   0  13   -0.61    2.31
   2   0 -13    1.94    3.20
  -2   0  13   -2.13    2.17
   2   0 -13   -0.34    2.43
   2   0 -13    0.51    2.72
   2   0 -14   56.01    9.14
  -2   0  14   93.27    8.74
  -2   0  14   65.09    9.03
  -2   0  14   63.73    9.47
   2   0 -14   74.99    9.19
   2   0 -14   92.56   10.70
  -2   0  15   -0.89    1.68
   2   0 -15   -1.06    1.91
   2   0 -16 1038.54  102.17
  -2   0  16  997.99  124.99
  -2   0  17   -0.22    1.89
   2   0 -17    0.31    3.04
  -2   0  18   90.59   10.20
   2   0 -18   94.33   12.94
  -2   0  19   -0.56    2.18
   2   0 -19   -0.17    3.25
   2   0 -20    1.79    4.16
  -2   0  20    0.11    3.33
  -2   0  21    1.74    2.56
   2   0 -21    0.93    4.35
   3   0   0    0.39    0.67
   3   0   0   -0.35    0.76
  -3   0   0    0.12    1.07
  -3   0   0    0.74    1.02
   3   0  -1    0.15    0.62
  -3   0   1    0.25    0.74
  -3   0   1   -0.44    0.76
   3   0  -1    0.42    1.23
   3   0  -1    0.13    0.70
   3   0  -1   -0.40    1.07
  -3   0   1    0.48    0.97
  -3   0   1    0.40    0.99
   3   0  -1   -0.33    1.05
   3   0  -3    0.21    0.63
  -3   0   3   -0.10    0.74
  -3   0   3    0.69    1.23
  -3   0   3    1.51    0.96
   3   0  -3    1.54    1.37
   3   0  -3    0.86    0.86
   3   0  -3   -0.04    0.66
   3   0  -3    0.59    1.13
  -3   0   3   -0.02    1.16
  -3   0   3    0.25    1.02
   3   0  -4 6051.15  628.08
  -3   0   4 6235.60  770.71
  -3   0   4 6431.67  771.01
   3   0  -4 6512.67  770.87
   3   0  -5    0.70    0.82
  -3   0   5    0.60    0.78
   3   0  -5    1.09    1.19
   3   0  -5    0.13    1.17
  -3   0   5    0.32    1.13
  -3   0   5    0.89    1.74
  -3   0   5   -0.20    1.35
  -3   0   5    0.67    0.96
   3   0  -5    0.32    1.35
  -3   0   6  662.86   68.03
  -3   0   6  663.69   67.77
   3   0  -6  760.87   67.94
   3   0  -6  728.56   67.82
   3   0  -6  658.27   82.78
   3   0  -6  697.24   67.77
  -3   0   6  673.46   82.75
  -3   0   6  606.00   66.93
   3   0  -6  655.56   68.58
   3   0  -7   -0.05    1.12
  -3   0   7    3.00    1.00
  -3   0   7    1.11    1.76
  -3   0   7    0.49    1.16
   3   0  -7   -1.35    1.49
   3   0  -7    0.95    1.20
   3   0  -7   -0.76    1.32
  -3   0   7    0.48    1.03
  -3   0   7    0.91    1.04
   3   0  -7   -0.47    1.17
   3   0  -8 1504.12  139.03
  -3   0   8 1354.04  138.81
  -3   0   8 1340.27  139.35
  -3   0   8 1424.47  139.07
   3   0  -8 1443.95  139.19
   3   0  -8 1373.99  139.12
   3   0  -8 1345.21  136.44
  -3   0   8 1368.59  135.50
   3   0  -8 1269.96  137.75
  -3   0   9   -0.08    1.08
   3   0  -9   -0.50    1.40
   3   0  -9    1.02    1.87
   3   0  -9   -0.09    1.27
  -3   0   9   -0.46    0.86
  -3   0   9    0.03    2.83
  -3   0   9   -0.13    1.77
  -3   0   9    1.04    0.66
   3   0  -9   -1.33    2.25
  -3   0  10   10.71    2.85
   3   0 -10   10.03    2.27
   3   0 -10    7.71    2.90
   3   0 -10   10.39    3.30
  -3   0  10   13.58    2.40
  -3   0  10   11.28    2.74
   3   0 -10    7.02    2.83
   3   0 -11   -0.19    1.85
  -3   0  11    0.77    2.33
   3   0 -11    0.54    1.63
   3   0 -11    0.39    1.96
  -3   0  11   -0.78    1.81
   3   0 -11   -0.40    2.29
   3   0 -12    8.31    2.60
  -3   0  12   12.94    2.19
  -3   0  12   15.66    3.41
   3   0 -12   11.27    2.49
   3   0 -12   10.18    2.60
  -3   0  12   13.14    3.10
   3   0 -13    2.35    2.17
  -3   0  13   -0.23    1.70
  -3   0  13    0.22    3.05
   3   0 -13    1.73    1.96
   3   0 -13    1.16    2.17
   3   0 -13    0.82    3.25
   3   0 -13    1.06    2.07
  -3   0  13   -0.35    2.11
   3   0 -14   34.89    5.74
  -3   0  14   30.63    5.47
  -3   0  14   40.56    6.43
   3   0 -14   37.51    7.85
  -3   0  14   46.72    6.14
   3   0 -14   52.55    6.59
   3   0 -14   44.22    6.70
  -3   0  15    1.48    2.40
   3   0 -15    0.83    3.05
  -3   0  16  489.67   62.25
   3   0 -16  522.50   62.44
  -3   0  17   -0.12    2.03
   3   0 -17    0.91    4.13
  -3   0  18   21.41    4.30
   3   0 -18   18.76    5.47
  -3   0  19    0.26    2.25
   3   0 -19    2.64    4.86
  -3   0  20   -1.55    2.42
   3   0 -20    0.48    5.20
  -3   0  21    2.35    3.36
   3   0 -21   -1.86    6.52
   4   0   0 1267.85  126.10
   4   0   0 1167.06  128.40
  -4   0   0 1303.54  154.67
  -4   0   0 1276.57  123.54
  -4   0   1   -0.18    0.86
   4   0  -1   -0.33    1.33
   4   0  -1    0.64    0.79
   4   0  -1    0.25    0.97
   4   0  -1   -0.44    1.26
  -4   0   1    0.07    1.23
  -4   0   1    0.15    1.10
  -4   0   1    0.19    1.12
   4   0  -1    0.35    1.28
  -4   0   2  228.90   23.43
   4   0  -2  211.72   23.60
   4   0  -2  238.94   23.40
   4   0  -2  241.45   28.35
   4   0  -2  234.43   25.03
  -4   0   2  225.53   28.39
  -4   0   2  206.97   24.50
  -4   0   2  233.44   24.76
   4   0  -2  228.84   25.15
   4   0  -3   -0.19    0.67
  -4   0   3    0.57    0.81
  -4   0   3   -1.19    1.33
  -4   0   3   -0.23    1.03
   4   0  -3    0.35    1.37
   4   0  -3    0.91    0.88
   4   0  -3    0.34    1.30
  -4   0   3    1.66    1.34
  -4   0   3   -0.26    1.12
   4   0  -3   -0.01    1.11
   4   0  -4 2439.85  230.00
  -4   0   4 2357.70  230.03
  -4   0   4 2237.61  230.47
   4   0  -4 2408.87  230.24
   4   0  -4 2079.04  224.10
  -4   0   4 2129.04  223.56
  -4   0   4 2174.18  282.39
  -4   0   4 2378.53  223.91
   4   0  -4 2418.99  282.57
   4   0  -4 2231.56  224.54
   4   0  -5    0.52    0.85
  -4   0   5    0.41    0.93
  -4   0   5    0.15    1.60
  -4   0   5   -0.12    1.14
   4   0  -5    0.96    1.44
   4   0  -5   -0.29    1.19
   4   0  -5    1.63    1.41
  -4   0   5    1.17    1.37
  -4   0   5   -0.53    1.10
   4   0  -5   -0.63    1.22
  -4   0   6 4025.37  400.85
  -4   0   6 3699.44  401.32
  -4   0   6 4191.92  401.06
   4   0  -6 3584.77  401.13
   4   0  -6 4275.72  401.11
   4   0  -6 3880.88  492.04
   4   0  -6 4020.17  388.52
  -4   0   6 4045.97  387.79
  -4   0   6 4348.96  388.16
   4   0  -7    0.92    1.08
  -4   0   7   -0.39    1.29
   4   0  -7   -0.99    1.55
   4   0  -7    0.52    1.70
  -4   0   7   -1.24    1.47
  -4   0   7   -0.49    1.14
  -4   0   7    1.36    2.58
  -4   0   7    0.32    0.85
   4   0  -7    0.58    1.86
   4   0  -7   -0.05    1.28
  -4   0   8  961.16  105.88
   4   0  -8 1020.13  106.21
   4   0  -8 1078.60  129.86
   4   0  -8 1181.10  104.91
  -4   0   8 1002.76  103.80
  -4   0   8 1331.15  130.33
  -4   0   8 1037.47  129.97
  -4   0   8  992.80  104.05
   4   0  -8 1185.97  130.15
   4   0  -8  999.65  105.63
  -4   0   9    0.75    1.20
  -4   0   9    0.09    2.09
   4   0  -9   -0.12    1.72
   4   0  -9   -0.53    1.46
   4   0  -9   -0.58    1.87
   4   0  -9    0.18    1.98
  -4   0   9    0.64    1.21
  -4   0   9    0.06    2.09
  -4   0   9    0.03    0.99
   4   0  -9    1.02    1.95
   4   0 -10   82.47   10.14
  -4   0  10   92.67   10.70
  -4   0  10   97.04   10.24
   4   0 -10   87.68   10.35
   4   0 -10   92.10   10.32
  -4   0  10  105.53   12.04
  -4   0  10   89.26   11.36
   4   0 -11    1.10    1.88
  -4   0  11    0.27    1.35
  -4   0  11   -0.37    2.46
   4   0 -11   -0.15    1.85
   4   0 -11    1.09    2.48
  -4   0  11    7.21    1.84
   4   0 -11    2.40    2.50
  -4   0  12   50.40    5.29
  -4   0  12   35.17    6.09
   4   0 -12   52.12    5.72
   4   0 -12   35.83    6.71
   4   0 -12   41.61    6.71
   4   0 -13    0.57    3.65
  -4   0  13    0.58    3.13
   4   0 -13    0.66    2.48
   4   0 -13    0.46    3.31
  -4   0  13   -0.09    1.56
  -4   0  13   -0.43    1.65
   4   0 -13    3.06    2.82
  -4   0  14   46.04    5.34
   4   0 -14   52.86    5.83
   4   0 -14   31.07    5.81
   4   0 -14   41.91    7.89
   4   0 -15    1.38    2.17
   4   0 -15   -1.78    3.85
   4   0 -15   -1.04    3.01
  -4   0  15    0.31    2.42
  -4   0  16   70.12   10.22
   4   0 -16   85.73   10.85
   4   0 -17   -0.91    3.42
  -4   0  17   -1.07    2.95
  -4   0  18   23.89    3.87
   4   0 -18   23.96    4.60
  -4   0  19   -1.19    1.80
   4   0 -19   -0.14    3.41
  -4   0  20    0.76    1.91
   4   0 -20    0.12    3.70
   5   0   0    0.50    0.91
   5   0   0    0.25    1.34
  -5   0   0    0.28    1.08
  -5   0   0    0.38    1.28
   5   0  -1   -0.36    1.32
  -5   0   1   -0.01    1.02
  -5   0   1    0.08    0.96
   5   0  -1   -0.30    1.43
   5   0  -1   -0.27    0.98
   5   0  -1    1.11    1.29
  -5   0   1   -0.46    1.25
  -5   0   1   -0.97    1.25
   5   0  -1    0.51    1.44
   5   0  -2 1694.00  161.36
  -5   0   2 1521.87  161.43
  -5   0   2 1563.53  161.56
   5   0  -2 1557.37  161.78
   5   0  -2 1566.07  164.35
   5   0  -2 1569.57  158.16
  -5   0   2 1570.53  157.52
  -5   0   2 1651.38  157.58
   5   0  -2 1753.25  198.02
  -5   0   3   -0.45    0.93
   5   0  -3    0.35    1.61
   5   0  -3   -0.02    1.12
   5   0  -3   -0.02    0.92
   5   0  -3   -0.96    1.47
   5   0  -3   -0.19    1.77
  -5   0   3   -0.17    1.37
  -5   0   3    0.42    1.48
  -5   0   3    0.37    1.63
   5   0  -4  613.32   60.11
  -5   0   4  604.70   60.20
  -5   0   4  603.02   60.39
   5   0  -4  562.94   60.61
   5   0  -4  541.56   61.43
   5   0  -4  641.86   60.79
  -5   0   4  570.83   60.15
  -5   0   4  640.43   74.08
  -5   0   4  587.74   60.25
   5   0  -4  603.49   73.79
   5   0  -5    0.49    1.00
  -5   0   5    0.81    1.17
  -5   0   5    0.96    1.99
  -5   0   5    0.64    1.32
   5   0  -5   -0.59    1.72
   5   0  -5    0.52    1.35
   5   0  -5   -0.31    1.96
  -5   0   5    0.37    1.39
  -5   0   5   -0.90    1.21
   5   0  -5   -0.68    1.40
   5   0  -6 1230.12  119.46
  -5   0   6 1153.78  117.08
  -5   0   6 1230.96  119.21
  -5   0   6 1264.36  117.66
  -5   0   6 1182.20  117.35
   5   0  -6 1157.10  117.51
   5   0  -6 1169.14  117.33
   5   0  -6 1046.96  143.48
  -5   0   6 1226.96  114.96
   5   0  -6 1211.88  116.16
   5   0  -7    0.05    1.17
   5   0  -7   -0.08    1.54
  -5   0   7    0.93    1.17
  -5   0   7   -0.35    2.02
  -5   0   7    0.59    1.41
   5   0  -7    0.35    1.47
  -5   0   7   -0.11    1.38
  -5   0   7   -0.04    1.13
   5   0  -7   -0.29    2.35
   5   0  -7   -0.84    1.50
  -5   0   8 1270.68  121.64
  -5   0   8 1311.04  123.77
  -5   0   8 1073.91  122.13
  -5   0   8 1208.09  121.90
   5   0  -8 1357.21  122.10
   5   0  -8 1063.19  149.08
   5   0  -8 1270.12  120.17
  -5   0   8 1225.40  119.24
   5   0  -8 1242.63  149.32
   5   0  -8 1086.61  120.73
  -5   0   9   -0.69    1.28
  -5   0   9    0.26    2.36
  -5   0   9    0.61    1.56
   5   0  -9   -0.05    1.89
   5   0  -9    0.13    1.72
   5   0  -9    0.63    1.93
   5   0  -9    1.09    2.40
  -5   0   9    1.55    1.45
  -5   0   9   -0.65    1.46
   5   0  -9    1.02    3.12
   5   0 -10    6.05    1.79
  -5   0  10    4.56    1.59
  -5   0  10    4.83    2.72
  -5   0  10    3.40    1.95
   5   0 -10    3.63    2.23
   5   0 -10    4.64    2.12
   5   0 -10    6.26    3.27
  -5   0  10    4.25    2.16
  -5   0  10    6.70    2.24
   5   0 -10    3.32    3.14
   5   0 -11    0.70    1.68
  -5   0  11    0.26    1.45
  -5   0  11    0.73    2.68
  -5   0  11   -0.34    1.74
   5   0 -11    0.80    2.03
   5   0 -11   -0.67    2.08
   5   0 -11    1.18    2.78
  -5   0  11    0.46    1.45
  -5   0  11    0.30    1.43
   5   0 -11    1.51    2.82
   5   0 -12 1043.69  111.49
  -5   0  12 1106.53  111.26
  -5   0  12  878.77  111.81
   5   0 -12 1107.81  111.63
   5   0 -12 1119.23  110.30
  -5   0  12 1251.04  109.30
   5   0 -12 1167.37  136.67
   5   0 -13   -1.82    2.30
  -5   0  13    0.25    1.71
   5   0 -13    1.21    2.11
   5   0 -13    1.24    3.33
  -5   0  13   -0.70    1.67
  -5   0  13    0.26    5.04
   5   0 -13    4.79    3.38
  -5   0  14  628.57   60.53
   5   0 -14  604.87   60.81
   5   0 -14  539.51   61.70
  -5   0  14  580.90   60.63
   5   0 -15    0.80    4.46
  -5   0  15    0.92    2.58
   5   0 -15   -2.20    3.78
  -5   0  16  337.99   30.52
   5   0 -16  342.18   30.91
  -5   0  17   -0.24    1.67
   5   0 -17    0.24    3.06
  -5   0  18   39.49    4.04
   5   0 -18    5.42    6.08
   5   0 -19    1.78    3.45
  -5   0  19   -1.66    2.72
  -5   0  20   -0.37    2.03
   5   0 -20   -0.53    3.73
   6   0   0  932.21   89.04
   6   0   0  873.99   90.81
  -6   0   0  826.21   89.11
  -6   0   0  899.24   87.82
   6   0  -1    0.26    1.05
  -6   0   1   -0.09    1.17
   6   0  -1   -1.61    1.82
   6   0  -1    0.34    1.12
   6   0  -1    0.62    2.15
  -6   0   1    0.90    1.67
  -6   0   1    0.10    1.51
  -6   0   1    0.27    1.43
   6   0  -1    1.39    2.10
   6   0  -2 1261.75  121.20
   6   0  -2 1290.37  123.65
   6   0  -2 1152.61  121.31
   6   0  -2 1195.88  123.59
  -6   0   2 1302.18  148.71
  -6   0   2 1203.22  118.94
  -6   0   2 1166.74  148.74
  -6   0   2 1102.32  118.84
   6   0  -2 1215.68  148.95
   6   0  -3    0.30    1.20
   6   0  -3    0.44    1.61
  -6   0   3    0.45    1.12
  -6   0   3    0.18    1.30
  -6   0   3   -0.53    1.88
  -6   0   3   -0.20    1.44
   6   0  -3    2.36    2.65
   6   0  -3    1.10    1.75
   6   0  -3   -1.50    2.11
   6   0  -4 1170.53  137.80
  -6   0   4 1371.33  135.28
   6   0  -4 1288.43  135.63
   6   0  -4 1434.68  165.75
  -6   0   4 1319.89  132.40
  -6   0   4 1286.71  165.94
  -6   0   4 1369.45  132.37
   6   0  -4 1315.23  165.91
   6   0  -4 1512.51  133.45
   6   0  -5    0.35    1.12
   6   0  -5    0.09    1.69
  -6   0   5    0.34    1.23
  -6   0   5    3.36    1.52
   6   0  -5   -1.01    2.03
   6   0  -5    0.73    1.42
  -6   0   5   -0.36    1.83
  -6   0   5    1.10    1.48
   6   0  -5    0.51    1.66
   6   0  -6 2435.43  259.29
  -6   0   6 2381.29  259.36
  -6   0   6 2893.09  259.68
   6   0  -6 2574.34  259.79
   6   0  -6 2721.78  252.68
  -6   0   6 2645.84  251.80
  -6   0   6 2913.28  318.80
  -6   0   6 2333.32  251.76
   6   0  -6 2846.01  318.44
   6   0  -6 2789.55  253.15
   6   0  -7    0.85    1.22
  -6   0   7   -0.27    1.20
  -6   0   7    1.25    1.62
   6   0  -7   -0.33    2.49
  -6   0   7    0.48    1.32
  -6   0   7   -2.84    3.55
  -6   0   7    0.02    1.39
   6   0  -7   -0.15    2.74
   6   0  -7    2.16    2.34
   6   0  -7    0.21    2.38
  -6   0   8  386.42   40.02
  -6   0   8  427.97   40.77
  -6   0   8  429.05   40.34
   6   0  -8  429.07   40.47
   6   0  -8  404.59   40.34
   6   0  -8  363.89   48.88
   6   0  -8  408.02   41.70
  -6   0   8  389.51   40.50
  -6   0   8  376.08   40.72
   6   0  -8  384.21   42.28
  -6   0   9    0.50    1.27
  -6   0   9   -0.54    1.20
  -6   0   9    0.12    1.78
   6   0  -9    1.64    2.12
   6   0  -9    1.00    1.89
   6   0  -9    0.57    1.98
   6   0  -9    1.03    2.79
  -6   0   9   -0.37    2.54
  -6   0   9    0.77    1.61
   6   0  -9    1.86    3.10
   6   0 -10   67.15    8.38
  -6   0  10   81.01    8.39
  -6   0  10   54.46    9.01
  -6   0  10   68.44    8.59
   6   0 -10   81.81    8.95
   6   0 -10   84.23    8.79
   6   0 -10   78.31   10.95
  -6   0  10   81.24    9.75
  -6   0  10   81.82    9.95
   6   0 -11    0.62    1.72
  -6   0  11   -1.33    1.61
  -6   0  11    1.52    2.91
  -6   0  11   -0.17    1.95
   6   0 -11    1.28    2.23
   6   0 -11   -0.33    2.12
   6   0 -11    0.88    3.20
  -6   0  11    0.20    1.63
  -6   0  11    0.52    1.80
   6   0 -11   -1.26    3.13
   6   0 -12    4.30    2.48
   6   0 -12    2.26    2.47
   6   0 -12    4.72    3.38
   6   0 -12    2.88    3.85
  -6   0  12    5.49    2.57
  -6   0  12    5.46    2.81
  -6   0  12    4.74    4.64
  -6   0  12    5.64    2.91
  -6   0  12    1.53    2.01
  -6   0  13   -0.21    1.78
   6   0 -13    0.87    2.33
   6   0 -13   -0.09    3.81
  -6   0  13    2.33    2.43
  -6   0  14   14.87    2.61
   6   0 -14   10.69    2.96
   6   0 -14    2.91    5.10
  -6   0  14   10.09    3.42
   6   0 -15   -0.39    2.79
  -6   0  15   -1.09    2.74
  -6   0  15    0.81    1.98
  -6   0  16  414.18   43.27
   6   0 -16  440.50   53.07
  -6   0  17    0.91    1.78
   6   0 -17   -0.93    3.31
   6   0 -17    7.25    8.45
  -6   0  18    1.80    2.95
   6   0 -18    1.26    4.70
  -6   0  19    1.07    2.41
   6   0 -19   -1.12    3.88
  -6   0  20    1.58    2.68
   6   0 -20    1.16    5.36
   7   0   0    0.24    1.36
   7   0   0   -0.05    1.85
  -7   0   0    1.14    1.37
  -7   0   0   11.35    2.24
   7   0  -1   -0.66    1.20
  -7   0   1   -0.10    1.24
  -7   0   1   -0.41    1.32
   7   0  -1   -0.12    2.01
   7   0  -1   -0.08    1.16
   7   0  -1    0.10    1.69
   7   0  -1   -1.36    2.39
  -7   0   1    0.81    1.92
  -7   0   1   -0.85    1.55
   7   0  -2  143.60   16.94
  -7   0   2  157.40   17.12
  -7   0   2  181.96   17.49
   7   0  -2  150.65   17.10
   7   0  -2  180.56   19.37
  -7   0   2  170.87   20.85
  -7   0   2  180.99   18.50
   7   0  -2  160.10   21.10
   7   0  -2  176.85   19.26
   7   0  -3    0.71    1.36
  -7   0   3    0.46    1.39
  -7   0   3    2.90    1.55
  -7   0   3   -0.06    1.51
   7   0  -3    1.03    2.11
   7   0  -3    5.53    1.52
   7   0  -3    2.50    2.66
  -7   0   3   -0.10    1.79
   7   0  -3    0.41    2.56
   7   0  -4  201.94   20.63
  -7   0   4  191.36   20.76
  -7   0   4  199.78   20.95
   7   0  -4  202.75   21.22
   7   0  -4  211.75   22.97
  -7   0   4  205.56   22.15
  -7   0   4  190.57   22.03
   7   0  -4  208.52   25.31
   7   0  -4  210.79   23.12
   7   0  -5    1.10    1.24
  -7   0   5   -0.28    1.30
  -7   0   5   -0.03    1.48
  -7   0   5    1.20    1.70
   7   0  -5    0.13    2.64
  -7   0   5   -0.85    1.65
   7   0  -5    2.23    3.10
   7   0  -5    0.45    2.15
   7   0  -5    0.90    2.57
   7   0  -6 1094.80  122.53
  -7   0   6 1277.43  122.74
  -7   0   6 1202.27  124.89
  -7   0   6 1295.87  122.97
   7   0  -6 1154.98  123.10
   7   0  -6 1140.58  122.81
   7   0  -6 1219.66  121.24
  -7   0   6 1453.10  120.37
   7   0  -6 1281.13  121.60
  -7   0   7    1.55    1.42
  -7   0   7   -0.56    2.55
  -7   0   7    0.49    1.76
  -7   0   7    0.04    1.21
   7   0  -7   -0.02    2.10
   7   0  -7    0.89    1.74
   7   0  -7   -0.53    1.78
   7   0  -7    1.01    2.84
  -7   0   7    0.03    2.03
   7   0  -7    1.20    2.76
  -7   0   8  104.84   13.15
  -7   0   8  127.33   12.66
   7   0  -8  104.30   12.75
   7   0  -8  112.47   12.64
   7   0  -8  130.85   14.94
   7   0  -8  112.58   14.89
  -7   0   8  129.63   14.96
  -7   0   8  115.91   13.77
  -7   0   8   99.36   13.96
   7   0  -8   94.89   15.31
   7   0  -9   -0.94    1.60
   7   0  -9    0.89    2.43
  -7   0   9    0.21    1.43
  -7   0   9    1.73    2.96
  -7   0   9   -1.06    1.94
   7   0  -9   -1.66    2.24
   7   0  -9    0.00    2.03
  -7   0   9   -0.31    1.83
  -7   0   9    0.48    1.83
   7   0  -9    0.51    2.93
   7   0 -10    0.76    1.62
   7   0 -10    0.03    2.55
  -7   0  10    2.78    2.20
  -7   0  10    1.95    2.13
  -7   0  10   -0.40    4.58
  -7   0  10    2.86    2.90
  -7   0  10    4.55    2.28
   7   0 -10    3.16    3.50
   7   0 -10   -2.08    3.05
   7   0 -10   -1.93    3.89
   7   0 -11    1.06    2.23
  -7   0  11   -0.11    1.61
  -7   0  11   -0.72    2.05
   7   0 -11   -0.09    2.44
   7   0 -11   -0.98    3.55
  -7   0  11    0.38    1.48
  -7   0  11    2.54    5.05
  -7   0  11    0.61    2.34
   7   0 -11    0.87    3.21
   7   0 -11    0.05    3.72
  -7   0  12  387.92   33.30
   7   0 -12  372.65   33.43
   7   0 -12  274.00   34.91
  -7   0  12  308.59   39.94
  -7   0  12  380.74   33.79
   7   0 -12  190.35   40.02
   7   0 -12  294.79   35.69
  -7   0  13    0.11    1.71
  -7   0  13   -0.18    2.15
   7   0 -13    0.35    2.38
   7   0 -13   -0.33    4.29
  -7   0  13    1.61    2.73
  -7   0  14  525.69   55.15
   7   0 -14  554.63   55.59
  -7   0  14  564.13   55.53
  -7   0  15    0.37    2.07
   7   0 -15    1.45    3.02
  -7   0  15    1.14    2.55
  -7   0  16    3.27    3.19
  -7   0  16    4.80    3.48
   7   0 -16    1.95    4.05
  -7   0  17   -0.50    2.29
   7   0 -17    0.33    3.48
  -7   0  18    0.04    2.45
   7   0 -18    0.09    3.55
  -7   0  19    0.89    2.62
   7   0 -19   -3.03    3.57
   8   0   0  899.02   90.94
   8   0   0  942.29   92.85
  -8   0   0  857.15   91.08
  -8   0   0  935.81   89.83
   8   0  -1    0.46    1.26
  -8   0   1   -0.44    1.61
  -8   0   1    0.73    1.56
   8   0  -1   -0.19    1.37
   8   0  -1    0.16    2.68
  -8   0   1   -0.54    2.21
  -8   0   1    0.59    1.83
   8   0  -1   -0.85    3.22
   8   0  -1    1.16    2.62
  -8   0   2   64.02    7.10
  -8   0   2   52.60    6.95
   8   0  -2   64.42    7.49
   8   0  -2   61.09    6.88
   8   0  -2   58.88    7.33
   8   0  -2   65.43    8.11
   8   0  -2   53.90    9.20
  -8   0   2   63.31    8.30
  -8   0   2   61.79    8.59
   8   0  -3    0.27    1.45
   8   0  -3    0.08    2.01
  -8   0   3   -1.77    1.58
   8   0  -3    0.00    1.50
  -8   0   3    3.78    2.23
  -8   0   3   -0.10    2.35
  -8   0   3    0.02    1.85
   8   0  -3    2.60    3.15
   8   0  -3    0.08    2.77
   8   0  -4   27.98    3.34
  -8   0   4   24.32    3.53
  -8   0   4   29.47    3.76
   8   0  -4   18.94    4.02
   8   0  -4   20.57    3.53
   8   0  -4   27.21    5.76
  -8   0   4   26.99    5.00
  -8   0   4   25.55    4.89
   8   0  -4   27.44    5.83
  -8   0   5   -0.46    1.52
  -8   0   5   -0.08    1.78
   8   0  -5   -0.67    2.33
   8   0  -5    1.36    1.65
   8   0  -5    0.25    2.12
   8   0  -5    0.75    1.84
   8   0  -5   -2.42    2.90
  -8   0   5   -0.59    2.18
  -8   0   5   -0.06    1.29
   8   0  -6    2.11    2.33
  -8   0   6    1.10    1.52
   8   0  -6    2.63    1.83
   8   0  -6    3.69    2.08
  -8   0   6    3.16    2.22
  -8   0   6    6.18    2.70
  -8   0   6    6.41    2.74
   8   0  -6    3.46    3.44
   8   0  -6    3.84    3.52
  -8   0   7    0.13    1.58
  -8   0   7    0.34    1.94
   8   0  -7    1.64    1.95
   8   0  -7    1.35    3.16
  -8   0   7    1.31    2.36
  -8   0   7    0.47    2.21
   8   0  -7    1.65    3.33
   8   0  -7    0.52    2.62
   8   0  -7    4.29    3.31
   8   0  -8  360.67   42.26
  -8   0   8  445.35   42.50
   8   0  -8  395.10   42.57
   8   0  -8  437.94   44.02
  -8   0   8  401.66   42.81
  -8   0   8  463.57   52.00
  -8   0   8  443.42   43.16
   8   0  -8  457.27   52.21
   8   0  -8  404.47   44.56
   8   0  -9   -0.51    1.71
   8   0  -9    1.73    2.68
  -8   0   9   -0.14    1.67
  -8   0   9    0.32    1.50
  -8   0   9   -0.38    2.01
   8   0  -9   -0.05    2.35
   8   0  -9    0.19    2.06
  -8   0   9   -0.90    2.44
   8   0  -9    0.22    3.54
   8   0 -10 2271.03  298.65
  -8   0  10 2467.98  299.38
  -8   0  10 3221.02  299.13
   8   0 -10 3181.51  299.28
   8   0 -10 2493.63  298.91
   8   0 -10 2624.62  290.64
  -8   0  10 3543.02  366.63
  -8   0  10 3046.78  289.47
  -8   0  10 3864.62  289.92
   8   0 -10 3049.61  291.53
  -8   0  11   -0.30    1.78
  -8   0  11   -0.70    2.12
   8   0 -11   -0.09    2.64
   8   0 -11    1.51    4.00
  -8   0  11   -0.16    2.21
  -8   0  11    0.38    2.31
   8   0 -11   -1.83    4.50
   8   0 -12  732.22  108.91
  -8   0  12 1225.90  130.79
  -8   0  12 1146.58  104.93
  -8   0  12 1082.28  130.94
  -8   0  12 1015.20  104.73
   8   0 -12 1075.32  131.09
   8   0 -12  892.13  106.85
  -8   0  13   -0.42    2.05
  -8   0  13    0.25    3.06
  -8   0  13    0.33    3.37
   8   0 -13   -2.41    4.19
   8   0 -13    3.80    4.56
  -8   0  14  267.74   28.03
  -8   0  14  261.03   29.25
  -8   0  14  278.58   34.22
   8   0 -14  280.65   34.55
  -8   0  15    0.06    2.20
   8   0 -15    2.03    3.31
  -8   0  15   -0.57    3.11
  -8   0  16   17.22    3.75
   8   0 -16   29.46    4.53
  -8   0  16   20.18    5.39
   8   0 -17    0.41    2.95
  -8   0  17   -1.08    3.44
  -8   0  17    3.55    4.18
  -8   0  18    1.23    2.59
   8   0 -18   -0.66    5.26
  -8   0  19    0.00    2.85
   8   0 -19    3.94    4.00
   9   0   0   -1.35    2.33
   9   0   0    0.28    1.42
   9   0   0   -0.16    2.20
  -9   0   0    0.74    1.60
  -9   0   0    0.05    2.25
   9   0  -1    0.15    1.39
  -9   0   1    0.67    1.52
  -9   0   1   -0.90    1.78
  -9   0   1    0.92    1.65
   9   0  -1   -0.36    2.39
   9   0  -1   -0.87    2.79
  -9   0   1   -1.50    2.27
   9   0  -1   -1.00    2.13
   9   0  -1   -0.28    2.92
  -9   0   2   19.06    3.05
  -9   0   2   17.92    3.12
   9   0  -2   19.58    3.70
   9   0  -2   20.10    2.88
   9   0  -2   14.06    3.31
   9   0  -2   17.30    4.50
  -9   0   2   20.42    3.68
  -9   0   2   14.83    4.27
   9   0  -2   24.12    5.17
   9   0  -3    1.19    1.62
  -9   0   3    0.93    1.70
  -9   0   3    0.33    1.84
  -9   0   3    0.05    1.69
   9   0  -3    2.13    2.48
   9   0  -3    1.35    1.65
   9   0  -3    0.45    2.33
   9   0  -3   -0.47    2.15
  -9   0   3    1.49    2.49
   9   0  -4 1279.27  137.21
   9   0  -4 1204.46  139.97
  -9   0   4 1385.68  137.54
  -9   0   4 1416.32  137.62
  -9   0   4 1204.22  139.81
   9   0  -4 1584.24  137.99
   9   0  -4 1194.92  137.43
  -9   0   4 1639.96  134.56
   9   0  -4 1644.00  135.73
   9   0  -5    0.27    1.43
   9   0  -5    0.46    2.32
  -9   0   5    0.17    1.74
  -9   0   5    1.69    1.95
   9   0  -5    2.24    2.65
  -9   0   5    0.71    2.44
  -9   0   5    0.61    2.36
   9   0  -5    0.55    2.48
   9   0  -5   -0.95    3.34
  -9   0   6  212.16   19.97
  -9   0   6  197.47   20.29
   9   0  -6  145.74   23.84
   9   0  -6  172.19   22.08
  -9   0   6  211.20   24.32
  -9   0   6  203.05   21.39
   9   0  -6  223.30   24.73
   9   0  -6  196.72   24.16
   9   0  -6  205.50   22.61
   9   0  -7   -0.17    1.57
  -9   0   7    0.43    2.09
   9   0  -7    1.75    2.65
   9   0  -7    1.32    2.00
   9   0  -7    0.39    2.42
  -9   0   7    0.64    2.41
  -9   0   7    2.00    2.52
  -9   0   7   -0.77    2.46
   9   0  -7    0.44    3.60
   9   0  -8  276.80   34.61
  -9   0   8  360.43   34.90
  -9   0   8  393.16   35.22
   9   0  -8  358.70   35.42
   9   0  -8  310.39   35.00
   9   0  -8  306.98   36.62
  -9   0   8  376.79   35.59
  -9   0   8  357.27   35.87
   9   0  -8  387.66   37.43
   9   0  -9   -0.01    2.39
   9   0  -9    1.03    2.90
   9   0  -9    0.06    2.74
  -9   0   9    2.17    2.59
  -9   0   9   -0.86    2.29
  -9   0   9    0.90    3.05
  -9   0   9   -1.91    2.82
   9   0  -9    2.36    3.59
   9   0  -9   -0.40    4.08
  -9   0  10  756.68   71.89
  -9   0  10  709.82   73.05
  -9   0  10  798.25   72.19
   9   0 -10  710.31   72.24
   9   0 -10  541.76   72.27
  -9   0  10  765.32   71.46
   9   0 -10  590.49   73.01
  -9   0  11    1.87    2.32
  -9   0  11    0.73    2.31
   9   0 -11   -0.23    2.75
  -9   0  11    0.46    3.01
  -9   0  11    0.88    2.88
   9   0 -11    1.94    4.42
  -9   0  12    6.96    2.62
  -9   0  12    8.17    2.83
   9   0 -12    8.11    3.51
  -9   0  12    7.45    3.83
  -9   0  12    9.45    3.47
   9   0 -12    8.11    6.09
   9   0 -13    4.49    3.23
  -9   0  13    0.02    3.33
  -9   0  13   -1.64    3.42
  -9   0  13   -0.43    3.61
  -9   0  13    0.85    3.19
  -9   0  14  119.68   10.75
   9   0 -14  112.11   11.30
  -9   0  14   97.79   12.28
  -9   0  14   91.92   12.81
  -9   0  14   47.96   11.77
  -9   0  15    1.18    2.46
   9   0 -15   -1.05    3.52
  -9   0  15    0.04    3.61
  -9   0  16   51.14    5.71
   9   0 -16   55.24    6.24
  -9   0  17   -0.87    3.76
   9   0 -17    0.11    4.52
  -9   0  18    0.74    2.85
   9   0 -18   -1.38    3.31
  10   0   0  398.07   43.26
  10   0   0  420.10   44.47
 -10   0   0  418.31   43.56
  10   0   0  395.00   53.39
 -10   0   0  495.34   44.10
  10   0  -1    1.61    1.54
  10   0  -1    0.00    2.42
 -10   0   1    0.20    1.72
 -10   0   1   -0.18    1.83
  10   0  -1   -0.74    1.71
 -10   0   1    0.05    2.48
 -10   0   1    0.10    2.79
  10   0  -1    0.55    3.64
  10   0  -1   -0.29    3.40
  10   0  -2  133.76   14.98
 -10   0   2  145.05   14.72
 -10   0   2  138.67   14.60
  10   0  -2  128.92   14.93
  10   0  -2  132.00   14.35
  10   0  -2  133.97   17.22
 -10   0   2  140.07   17.46
 -10   0   2  136.93   16.00
  10   0  -2  123.02   16.89
  10   0  -3    0.55    1.74
 -10   0   3    0.79    1.88
  10   0  -3    0.75    1.64
  10   0  -3   -1.95    3.23
 -10   0   3   -0.59    2.56
 -10   0   3    1.19    2.77
 -10   0   3   -0.32    2.52
  10   0  -3    2.41    3.83
  10   0  -3   -0.95    3.58
  10   0  -4  702.82   75.27
  10   0  -4  697.15   77.06
 -10   0   4  722.59   76.87
 -10   0   4  874.30   75.83
  10   0  -4  850.16   76.11
  10   0  -4  722.09   75.50
  10   0  -4  750.20   77.21
 -10   0   4  769.64   92.41
 -10   0   4  738.08   74.97
  10   0  -5    1.65    1.70
  10   0  -5    0.04    2.48
 -10   0   5    1.23    1.92
 -10   0   5    0.15    1.91
 -10   0   5   -0.11    1.91
 -10   0   5    2.59    3.03
  10   0  -5   -0.37    3.69
  10   0  -5    0.44    2.42
  10   0  -5    0.96    3.77
  10   0  -6  146.74   17.96
 -10   0   6  195.91   18.40
 -10   0   6  187.34   18.64
 -10   0   6  180.96   18.50
  10   0  -6  188.25   18.92
  10   0  -6  141.70   18.27
  10   0  -6  148.20   19.00
  10   0  -6  163.75   20.64
 -10   0   6  224.66   19.92
  10   0  -7    0.30    3.12
 -10   0   7    0.31    1.92
  10   0  -7   -0.03    2.59
  10   0  -7    2.16    2.60
 -10   0   7   -0.42    2.52
 -10   0   7    0.22    3.19
 -10   0   7    0.69    2.64
  10   0  -7   -0.71    3.89
  10   0  -7   -0.18    3.98
  10   0  -8  248.28   36.20
 -10   0   8  349.74   35.49
 -10   0   8  357.07   36.01
 -10   0   8  369.83   35.72
  10   0  -8  398.79   36.09
 -10   0   8  379.23   36.41
  10   0  -8  276.21   37.75
 -10   0   9    0.54    1.98
 -10   0   9   -0.25    1.88
 -10   0   9    0.14    2.26
  10   0  -9   -0.35    2.78
 -10   0   9    0.05    3.09
  10   0  -9    0.64    4.68
 -10   0  10  122.07   13.41
 -10   0  10  128.25   15.97
 -10   0  10  123.52   16.17
 -10   0  10  134.78   14.98
  10   0 -10  137.03   16.58
  10   0 -10   57.81   16.31
 -10   0  11   -0.34    2.27
 -10   0  11    1.71    3.12
 -10   0  11   -0.23    3.59
 -10   0  11    1.27    3.13
  10   0 -11   -2.95    4.64
 -10   0  12   62.97    7.84
 -10   0  12   61.70    9.18
 -10   0  12   72.18    9.35
  10   0 -12   54.13    9.84
 -10   0  13    0.07    2.43
 -10   0  13    0.91    2.62
 -10   0  13    2.48    6.00
 -10   0  13   -0.10    3.20
  10   0 -13    1.14    4.75
 -10   0  14   63.83    7.84
 -10   0  14   68.03    8.18
 -10   0  14   37.67    8.02
  10   0 -14   85.44    8.96
 -10   0  15    1.27    2.63
 -10   0  15   -2.66    4.71
 -10   0  15    2.27    4.56
  10   0 -15    4.26    6.62
  10   0 -16    0.12    4.84
 -10   0  16   25.49    5.16
 -10   0  16    2.25    4.31
  10   0 -17   -3.75    3.47
 -10   0  17    3.24    4.60
 -10   0  18   -0.67    2.98
  11   0   0    2.51    2.03
  11   0   0    2.34    3.25
  11   0   0    2.35    4.15
 -11   0   0    1.70    3.06
 -11   0   0   -0.39    2.75
  11   0  -1    0.40    2.81
  11   0  -1    0.60    1.92
  11   0  -1   -0.39    3.15
 -11   0   1    0.59    1.88
 -11   0   1    0.11    2.10
 -11   0   1    1.03    2.03
  11   0  -1    2.58    3.03
 -11   0   1    1.61    2.76
  11   0  -1   -0.52    3.42
  11   0  -1    1.16    4.28
  11   0  -2  223.48   25.12
 -11   0   2  259.47   25.50
 -11   0   2  242.01   25.52
  11   0  -2  256.48   25.95
  11   0  -2  244.82   25.36
  11   0  -2  215.33   26.15
  11   0  -2  220.12   27.54
 -11   0   2  290.52   26.64
 -11   0   2  249.17   26.59
  11   0  -3   -0.63    1.85
 -11   0   3   -0.79    2.06
 -11   0   3   -0.60    1.99
  11   0  -3   -0.29    2.66
  11   0  -3   -1.55    3.00
  11   0  -3    0.74    4.17
 -11   0   3    0.31    3.09
 -11   0   3    1.27    2.71
  11   0  -3    3.61    4.20
  11   0  -4  202.92   25.07
 -11   0   4  271.96   25.54
  11   0  -4  190.43   25.25
  11   0  -4  196.48   27.52
 -11   0   4  298.56   26.70
 -11   0   4  309.19   31.13
 -11   0   4  275.16   26.73
  11   0  -4  283.08   31.38
  11   0  -4  220.61   27.83
  11   0  -5   -0.83    1.83
 -11   0   5   -0.35    2.05
 -11   0   5    0.27    2.23
  11   0  -5    1.01    2.87
  11   0  -5    0.92    2.43
  11   0  -5    1.95    3.05
  11   0  -5   -0.75    4.31
 -11   0   5   -0.01    2.75
 -11   0   5    0.88    2.80
 -11   0   6  177.12   17.54
 -11   0   6  174.14   17.72
 -11   0   6  154.76   17.74
  11   0  -6  176.10   18.13
 -11   0   6  175.46   18.86
  11   0  -6  112.49   19.94
 -11   0   7    1.80    2.47
 -11   0   7   -0.27    2.22
  11   0  -7    0.51    2.94
 -11   0   7   -1.78    3.08
 -11   0   7    0.76    2.56
  11   0  -7   -2.05    4.36
 -11   0   8 2272.94  221.41
 -11   0   8 2021.09  217.90
  11   0  -8 2385.63  218.30
 -11   0   8 2024.85  266.90
 -11   0   8 2213.88  211.81
 -11   0   9    2.90    2.38
 -11   0   9    0.47    3.32
 -11   0   9    1.51    3.45
 -11   0   9    2.19    3.54
  11   0  -9    8.70    4.84
 -11   0  10  323.01   41.35
 -11   0  10  323.79   34.68
 -11   0  10  343.07   41.51
 -11   0  10  328.41   35.01
  11   0 -10  337.84   41.73
 -11   0  11   -0.27    3.57
 -11   0  11    0.07    3.53
 -11   0  11    0.04    3.75
 -11   0  11    1.35    3.47
  11   0 -11    0.19    4.75
 -11   0  12  250.83   32.25
 -11   0  12  259.09   27.75
 -11   0  12  274.90   32.46
 -11   0  12  238.00   27.70
  11   0 -12  256.63   32.72
 -11   0  13    0.27    2.55
  11   0 -13    1.30    3.64
 -11   0  13   -1.61    6.30
 -11   0  13   -2.59    3.84
 -11   0  13    2.90    4.00
 -11   0  14  122.82   12.11
  11   0 -14  113.02   12.31
 -11   0  14  115.58   14.00
 -11   0  14   66.75   13.40
 -11   0  15   -2.31    3.54
 -11   0  15   -0.52    3.50
  11   0 -15    2.47    4.78
 -11   0  15    1.87    4.82
  11   0 -16    0.13    4.84
 -11   0  16    3.29    5.21
 -11   0  17    0.38    4.12
  11   0 -17    4.46    5.18
 -12   0   0  268.96   29.40
  12   0   0  285.22   35.78
 -12   0   0  290.84   35.31
  12   0  -1    2.61    3.21
 -12   0   1   -0.08    2.09
 -12   0   1    0.24    2.26
  12   0  -1    0.45    3.05
 -12   0   1   -2.05    2.84
 -12   0   1    1.70    2.85
  12   0  -2   77.71   11.01
 -12   0   2   89.34   10.50
 -12   0   2  105.07   10.70
 -12   0   2   90.84   10.59
  12   0  -2   85.78   11.07
 -12   0   2  101.06   12.09
 -12   0   3    0.26    2.01
 -12   0   3    0.34    2.08
 -12   0   3    1.03    2.88
 -12   0   3    0.28    3.31
  12   0  -3    0.20    4.39
 -12   0   4   44.48    5.66
 -12   0   4   34.74    5.61
 -12   0   4   52.66    5.71
  12   0  -4   30.67    6.21
 -12   0   4   41.89    7.04
 -12   0   5   -0.43    2.07
 -12   0   5   -0.20    2.37
  12   0  -5   -1.13    3.57
 -12   0   5    1.64    3.19
 -12   0   5    0.30    2.98
 -12   0   6  175.93   19.91
 -12   0   6  193.85   20.17
  12   0  -6  189.20   20.62
 -12   0   6  201.73   21.18
 -12   0   6  181.92   21.33
 -12   0   7    0.38    2.20
 -12   0   7   -1.88    2.60
  12   0  -7    1.18    3.34
 -12   0   7   -2.33    3.17
 -12   0   7    0.74    3.04
 -12   0   8  217.61   22.97
 -12   0   8  197.09   22.80
  12   0  -8  223.31   23.28
 -12   0   8  217.84   27.42
 -12   0   8  221.26   24.08
 -12   0   9    0.16    2.36
 -12   0   9   -0.27    2.54
  12   0  -9    1.37    3.55
 -12   0   9    1.61    3.35
 -12   0   9    0.50    3.67
 -12   0  10   28.02    4.51
 -12   0  10   30.49    4.66
  12   0 -10   31.30    5.22
 -12   0  10   32.37    5.48
 -12   0  10   19.61    6.13
 -12   0  11    2.41    2.86
 -12   0  11   -0.07    2.82
  12   0 -11   -0.48    3.58
 -12   0  11    1.02    3.52
 -12   0  11   -1.94    3.81
 -12   0  12  268.30   21.84
  12   0 -12  258.34   22.13
 -12   0  12  302.89   26.11
 -12   0  12  220.27   22.96
 -12   0  13   -0.71    2.56
 -12   0  13   -4.74    6.62
 -12   0  13    0.47    4.06
 -12   0  13    3.84    4.20
  12   0 -13    1.90    5.29
 -12   0  14    4.06    3.86
  12   0 -14    4.81    3.90
 -12   0  14    4.14    4.07
 -12   0  14   -0.27    7.15
 -12   0  15   -2.37    3.90
 -12   0  15    1.96    3.68
  12   0 -15   -0.79    4.95
 -12   0  15    5.61    5.25
 -12   0  16    0.97    3.14
  12   0 -16   -1.12    5.02
  13   0   0    0.35    3.98
 -13   0   0   -0.72    2.16
 -13   0   0   -1.53    3.46
 -13   0   1   -0.16    2.42
  13   0  -1    3.98    3.97
  13   0  -1   -0.43    5.46
 -13   0   1   -1.29    3.60
 -13   0   1   -1.47    2.90
 -13   0   1    0.75    2.84
 -13   0   2  258.60   27.61
  13   0  -2  257.72   28.15
  13   0  -2  281.02   34.22
 -13   0   2  306.38   33.53
 -13   0   2  265.32   28.51
 -13   0   2  228.77   28.47
  13   0  -3    3.08    3.66
 -13   0   3    0.05    2.42
 -13   0   3   -0.44    2.52
  13   0  -3   -0.82    3.58
 -13   0   3   -0.75    2.81
 -13   0   3   -4.27    2.95
 -13   0   4   20.79    4.08
 -13   0   4   23.56    3.98
 -13   0   4   26.43    5.27
 -13   0   4   28.86    5.52
  13   0  -4   24.54    6.42
 -13   0   5    2.46    2.52
 -13   0   5    1.34    2.58
 -13   0   5    2.00    2.37
  13   0  -5    1.26    3.76
 -13   0   5   -0.60    3.11
 -13   0   6  102.67   12.96
 -13   0   6  121.60   13.26
  13   0  -6  122.39   13.82
 -13   0   6  124.75   14.43
 -13   0   6  117.35   14.56
 -13   0   7    0.02    2.43
 -13   0   7    0.45    2.51
 -13   0   7   -0.89    3.76
 -13   0   7    1.34    4.24
  13   0  -7   -1.21    5.02
 -13   0   8    0.80    2.44
 -13   0   8    0.76    2.77
 -13   0   8    3.70    3.40
  13   0  -8    1.65    3.73
 -13   0   8    3.04    3.58
 -13   0   9   -0.67    2.70
  13   0  -9    0.70    3.66
 -13   0   9   -0.62    3.46
 -13   0   9    2.20    3.42
 -13   0   9   -3.68    4.46
 -13   0  10   38.46    5.33
 -13   0  10   28.79    5.18
 -13   0  10   42.10    5.62
 -13   0  10   30.99    5.61
  13   0 -10   45.74    6.21
 -13   0  11   -0.64    2.54
 -13   0  11    2.83    3.96
 -13   0  11    0.64    4.30
 -13   0  11    0.71    4.49
  13   0 -11    1.58    5.12
 -13   0  12   55.72    6.74
  13   0 -12   66.58    7.41
 -13   0  12   75.21    7.90
 -13   0  12   45.40    8.62
 -13   0  13    0.84    2.80
 -13   0  13    1.09    5.16
 -13   0  13    0.97    3.66
  13   0 -13    1.44    3.86
 -13   0  14   35.23    4.86
 -13   0  14   41.89    5.49
 -13   0  14    0.77    8.27
  13   0 -14   -0.72    6.00
 -13   0  15    1.53    3.23
  13   0 -15    1.21    4.17
 -13   0  15    1.51    5.00
  14   0   0  271.72   31.52
 -14   0   0  318.12   31.13
 -14   0   0  295.98   31.34
  14   0  -1    3.22    4.29
 -14   0   1    1.11    2.58
 -14   0   1    0.68    2.21
 -14   0   1    1.00    2.56
  14   0  -1   -1.41    4.21
 -14   0   1   -1.93    3.02
  14   0  -2   63.64    8.87
 -14   0   2   57.53    7.76
 -14   0   2   65.58    7.85
  14   0  -2   57.96    8.65
 -14   0   2   64.74    9.11
 -14   0   2   62.36    9.17
 -14   0   3   -0.08    2.59
  14   0  -3   -0.05    3.80
  14   0  -3    2.02    5.83
 -14   0   3   -0.67    3.66
 -14   0   3   -1.85    2.98
 -14   0   3    0.70    3.00
  14   0  -4  216.16   25.52
 -14   0   4  224.71   24.88
 -14   0   4  252.39   25.17
 -14   0   4  215.44   24.93
 -14   0   4  229.32   25.97
  14   0  -4  283.09   30.85
 -14   0   5    0.02    2.59
 -14   0   5   -0.17    2.67
  14   0  -5   -1.28    4.11
 -14   0   5    1.05    3.33
 -14   0   5   -0.42    3.17
 -14   0   6  720.76   74.53
 -14   0   6  724.47   75.65
 -14   0   6  766.60   75.77
 -14   0   6  763.09   91.15
  14   0  -6  684.81   91.38
 -14   0   7   -0.16    2.58
 -14   0   7   -0.51    2.79
 -14   0   7   -0.80    3.30
  14   0  -7    0.64    3.72
 -14   0   7   -1.27    3.40
 -14   0   8    3.90    3.13
 -14   0   8    1.95    3.85
 -14   0   8    4.44    3.88
 -14   0   8    6.59    4.63
  14   0  -8    5.31    4.02
 -14   0   9    0.92    2.60
 -14   0   9   -1.79    2.86
  14   0  -9   -1.63    3.80
 -14   0   9    1.58    3.52
 -14   0   9    0.27    3.02
 -14   0  10   38.05    5.33
 -14   0  10   34.74    5.34
 -14   0  10   35.59    5.49
 -14   0  10   30.01    5.66
  14   0 -10   34.53    6.06
 -14   0  11    0.47    2.70
 -14   0  11   -2.35    4.08
 -14   0  11    0.20    4.47
 -14   0  11    0.33    4.71
  14   0 -11    2.37    5.30
 -14   0  12  384.28   28.47
 -14   0  12  394.26   28.76
  14   0 -12  378.28   29.05
 -14   0  13    1.56    3.67
  14   0 -13    1.99    4.00
 -14   0  13    4.31    4.13
 -14   0  13   -2.74    7.35
 -14   0  14   -0.69    3.21
  15   0   0    0.00    4.44
 -15   0   0    0.17    2.64
 -15   0   0   -0.57    3.02
  15   0  -1    2.38    4.37
 -15   0   1   -1.17    2.72
 -15   0   1    0.21    2.22
 -15   0   1   -0.15    2.68
 -15   0   1    0.02    2.27
  15   0  -1   -0.81    4.08
  15   0  -2    7.87    4.83
 -15   0   2    9.06    3.23
 -15   0   2    2.87    3.02
 -15   0   2    6.89    2.69
  15   0  -2    5.06    4.20
 -15   0   2    7.49    3.83
 -15   0   3    0.30    2.78
 -15   0   3    0.46    2.82
 -15   0   3   -0.84    2.35
  15   0  -3    0.00    3.84
  15   0  -3   -0.16    6.22
 -15   0   3    1.50    3.40
  15   0  -4   75.59   11.42
 -15   0   4   91.38   10.52
 -15   0   4   94.45   10.36
 -15   0   4   90.05   10.54
  15   0  -4   89.70   11.23
 -15   0   4   84.51   11.76
  15   0  -5   -2.79    4.44
 -15   0   5   -0.34    2.67
 -15   0   5   -0.14    2.53
 -15   0   5   -0.90    2.92
  15   0  -5    0.75    4.20
 -15   0   5   -2.01    3.22
 -15   0   6   30.59    4.77
 -15   0   6   25.20    5.93
 -15   0   6   25.49    5.91
 -15   0   6   27.92    6.41
  15   0  -6   28.35    7.31
 -15   0   7    0.58    2.96
  15   0  -7   -0.60    3.87
 -15   0   7   -2.77    3.95
 -15   0   7    1.94    3.50
 -15   0   7   -1.48    4.16
 -15   0   8   65.45    8.03
 -15   0   8   61.69    7.87
  15   0  -8   62.07    8.84
 -15   0   8   61.36    9.68
 -15   0   8   62.46    9.76
 -15   0   9   -0.42    2.92
  15   0  -9   -1.37    3.90
 -15   0   9   -2.84    4.03
 -15   0   9    0.67    3.62
 -15   0   9   -1.18    4.43
 -15   0  10   38.39    4.98
  15   0 -10   25.23    5.29
 -15   0  10   29.57    5.60
 -15   0  10    2.18    5.56
 -15   0  10   22.70    6.50
 -15   0  11   -0.59    3.18
 -15   0  11   -2.81    3.50
  15   0 -11    2.14    4.05
 -15   0  11    5.67    4.26
 -15   0  12    3.18    4.38
 -15   0  12    0.57    3.22
  15   0 -12    0.09    4.60
  16   0   0   38.90    7.05
 -16   0   0   42.69    5.87
 -16   0   0   35.02    6.99
  16   0  -1   -1.32    4.51
 -16   0   1    0.33    2.80
 -16   0   1   -0.84    2.94
  16   0  -1   -0.62    4.17
 -16   0   1    0.53    3.49
 -16   0   1   -0.34    3.53
 -16   0   2   19.50    4.62
 -16   0   2   25.91    4.38
 -16   0   2   28.70    4.86
  16   0  -2   32.69    5.91
  16   0  -2   37.30    7.98
 -16   0   2   23.87    5.97
  16   0  -3   -2.51    4.78
 -16   0   3    0.02    2.93
 -16   0   3   -0.75    2.37
 -16   0   3   -0.07    4.13
 -16   0   3   -1.24    3.61
  16   0  -3   -1.22    5.88
  16   0  -4   37.57    7.12
 -16   0   4   37.94    5.86
 -16   0   4   43.77    5.61
 -16   0   4   38.84    7.14
 -16   0   4   33.13    7.10
  16   0  -4   39.55    8.56
  16   0  -5    2.53    4.72
 -16   0   5    0.00    2.93
 -16   0   5    0.51    2.64
 -16   0   5    0.36    3.04
  16   0  -5    1.94    4.40
 -16   0   5    0.39    2.95
  16   0  -6   94.39   13.11
 -16   0   6   99.12   12.06
 -16   0   6  111.00   12.30
 -16   0   6   96.76   12.11
  16   0  -6  103.60   12.81
 -16   0   6  114.89   13.40
  16   0  -7    0.10    4.61
 -16   0   7    0.37    2.93
 -16   0   7    0.00    2.73
 -16   0   7    2.00    3.13
  16   0  -7    2.89    4.29
 -16   0   7   -0.38    3.04
 -16   0   8   69.55    8.40
 -16   0   8   67.35    8.15
 -16   0   8   66.67    8.49
  16   0  -8   56.80    9.00
 -16   0   8   60.69   10.02
 -16   0   9   -0.66    4.31
 -16   0   9    0.29    4.02
 -16   0   9   -0.39    5.16
  16   0  -9    1.33    7.12
 -16   0  10   16.43    5.00
 -16   0  10    1.18    3.72
 -16   0  10   21.35    4.75
  16   0 -10   18.53    5.79
  17   0   0    1.27    4.40
 -17   0   0   -1.64    2.75
 -17   0   0   -0.50    4.33
  17   0  -1    1.45    4.87
 -17   0   1    1.79    3.08
 -17   0   1   -0.29    3.07
  17   0  -1    0.69    4.30
 -17   0   1    4.58    3.69
 -17   0   1   -0.28    3.74
  17   0  -2   78.83   11.33
 -17   0   2   90.88   10.47
 -17   0   2   79.04   10.10
 -17   0   2  102.63   10.63
  17   0  -2   84.29   11.19
 -17   0   2   83.99   11.64
  17   0  -3    2.00    4.84
 -17   0   3    2.11    3.08
 -17   0   3    0.18    2.74
 -17   0   3    2.87    4.43
 -17   0   3   -0.38    2.70
  17   0  -3    0.09    6.34
  17   0  -4  295.67   26.45
 -17   0   4  249.46   25.39
 -17   0   4  224.86   25.26
 -17   0   4  250.27   25.40
 -17   0   4  211.28   25.33
  17   0  -4  228.83   25.92
  17   0  -5    4.39    7.58
 -17   0   5   -1.23    4.31
 -17   0   5   -3.18    5.04
 -17   0   5   -0.80    3.56
  17   0  -5    0.15    5.69
 -17   0   5   -2.06    4.11
 -17   0   6  173.47   19.69
  17   0  -6  189.05   20.48
  17   0  -6  225.40   26.62
 -17   0   6  182.07   24.00
 -17   0   6  188.69   20.90
 -17   0   6  148.21   20.58
  17   0  -7    1.47    8.26
 -17   0   7    4.37    4.41
 -17   0   7   -0.55    4.08
 -17   0   7    2.34    3.99
  17   0  -7    0.87    5.41
  17   0  -8   20.08   12.09
 -17   0   8   16.81    7.08
 -17   0   8   14.22    6.62
 -17   0   8   16.18    6.19
  17   0  -8    9.34    8.20
  18   0   0  125.12   14.50
 -18   0   0  116.52   13.55
 -18   0   0  104.66   15.27
  18   0  -1    1.27    5.92
 -18   0   1   -2.76    3.87
 -18   0   1   -1.56    4.94
 -18   0   1    4.70    6.57
 -18   0   1   -2.54    6.70
  18   0  -1    0.47    8.08
  18   0  -2    2.81    5.94
 -18   0   2    2.43    4.56
  18   0  -2    4.30    5.97
 -18   0   2   -1.02    5.41
 -18   0   2    1.52    6.70
 -18   0   2    2.92    7.06
  18   0  -3    1.22    6.73
 -18   0   3    0.20    5.22
 -18   0   3   -4.18    6.17
 -18   0   3    4.39    5.76
 -18   0   3    1.46    4.04
  18   0  -3   -5.85    8.53
  18   0  -4    2.75    6.85
 -18   0   4    3.25    3.86
 -18   0   4    0.18    3.70
  18   0  -4   -0.85    5.84
 -18   0   4   -2.82    5.43
   0   1   2    0.65    0.52
   0   1  -2    0.09    0.35
   0   1  -2   -0.12    0.69
   0   1  -2   -0.09    0.43
   0  -1   2    0.12    0.31
   0   1   2    0.03    0.53
   0  -1  -2   -0.35    0.71
   0   1  -3   -0.07    0.47
   0  -1  -3    0.40    0.70
   0   1  -3   -0.73    0.95
   0   1  -3    0.87    0.61
   0  -1   3    0.91    0.45
   0  -1   3    0.25    0.52
   0   1   3    0.19    0.96
   0   1   3    0.33    0.69
   0  -1   4    0.63    0.63
   0   1   4    0.76    0.89
   0  -1  -4   -0.12    0.88
   0  -1  -4    0.50    0.73
   0   1  -4    0.34    0.93
   0   1  -4    0.75    0.72
   0  -1   4    1.36    0.75
   0  -1   5    0.84    0.69
   0  -1  -5    0.37    0.95
   0   1  -5    0.82    1.04
   0   1  -5    1.54    1.59
   0   1  -5    0.72    0.85
   0  -1   5    3.20    0.99
   0   1   5   -0.13    1.26
   0  -1  -5   -0.44    1.11
   0   1  -6    0.80    0.90
   0  -1   6   -0.11    0.72
   0  -1   6   -0.17    0.77
   0   1   6    0.48    1.02
   0  -1  -6   -0.11    0.89
   0   1  -6   -0.14    1.44
   0   1  -6    0.16    0.53
   0  -1  -6    0.72    1.36
   0   1  -7    0.36    1.03
   0  -1   7   -0.61    0.93
   0  -1   7    0.12    0.88
   0   1   7    0.05    1.29
   0  -1  -7   -0.35    1.01
   0   1  -7   -0.31    1.12
   0  -1  -7    0.70    1.50
   0   1  -8    0.91    1.33
   0  -1   8    0.86    1.00
   0  -1   8    3.11    1.08
   0   1   8   -0.47    1.48
   0  -1  -8   -0.65    1.16
   0  -1  -8   -0.14    1.16
   0   1  -9    0.09    1.52
   0  -1   9   -0.11    1.12
   0  -1  -9    0.13    1.31
   0   1  -9    0.01    1.32
   0   1  -9    1.01    0.99
   0  -1   9    1.57    1.52
   0   1   9    1.52    2.28
   0  -1  -9    0.28    1.74
   0   1 -10    0.40    1.69
   0  -1 -10   -0.47    1.33
   0  -1  10   -0.23    1.60
   0  -1  10    1.27    1.80
   0   1  10    0.35    2.52
   0  -1 -10   -0.25    1.89
   0   1 -11    2.00    1.98
   0   1  11    0.00    1.98
   0  -1 -11    0.35    1.39
   0  -1 -11   -0.12    1.47
   0  -1  11    1.56    1.86
   0  -1  11    0.89    2.08
   0   1 -12    0.21    2.11
   0   1  12    0.00    2.15
   0  -1 -12    0.97    1.46
   0  -1 -12    0.04    1.64
   0  -1  12   -1.58    2.08
   0  -1  12    0.67    2.35
   0   1 -13   -0.66    2.80
   0   1  13    1.15    2.37
   0  -1 -13    0.20    1.68
   0  -1 -13   -0.57    1.95
   0  -1  13    0.56    2.27
   0  -1  13    0.58    2.18
   0   1 -14    0.61    3.18
   0  -1  14    0.19    2.30
   0   1  14   -0.23    2.65
   0  -1 -14    0.38    1.79
   0  -1 -14   -2.10    2.26
   0  -1  14    0.51    2.47
   0  -1  15    0.36    2.33
   0  -1 -15    0.34    1.95
   0  -1  15    0.59    2.56
   0  -1 -16    0.39    2.11
   0  -1  16    1.53    2.87
   0  -1  17    0.01    3.38
   0  -1 -17   -0.54    2.61
   0  -1  18    1.21    3.68
   0  -1 -18   -2.86    3.75
   0  -1 -19   -0.32    3.71
   0  -1  19    1.44    2.98
   0  -1  20    0.68    2.30
   0  -1 -20    0.25    2.10
   0  -1  21    0.77    2.42
   0  -1 -21    0.46    3.30
  -1   1   1   13.52    2.00
   1  -1  -1   12.91    1.97
   1  -1  -1   13.84    1.88
  -1   1  -1   17.81    1.74
   1   1   1   12.33    1.79
   1   1  -1   14.72    2.01
   1  -1   1   14.43    2.01
  -1  -1   2   39.13    4.50
  -1   1   2   40.73    4.79
  -1   1   2   45.62    4.71
   1  -1  -2   41.83    4.77
   1  -1  -2   41.66    4.69
   1  -1   2   45.35    4.58
  -1  -1  -2   41.67    4.64
   1   1   2   43.48    4.64
   1   1  -2   44.26    5.39
   1   1  -2   41.72    5.92
  -1  -1   2   39.85    5.96
  -1   1   2   44.82    5.92
   1  -1  -2   44.03    5.98
   1  -1   2   42.51    6.67
  -1   1  -2   41.89    5.47
  -1   1  -2   39.66    6.86
  -1  -1  -2   45.38    5.56
  -1  -1  -2   39.23    7.23
   1   1   2   46.31    5.59
   1   1   2   40.91    7.12
   1   1  -4  220.70   26.39
   1   1  -4  258.26   26.79
  -1  -1   4  239.41   26.31
  -1   1   4  292.13   26.51
   1  -1  -4  256.92   26.57
  -1   1  -4  230.15   26.46
  -1  -1  -4  260.02   26.51
   1   1   4  289.26   26.58
  -1  -1   4  276.89   27.44
  -1   1   4  301.09   32.40
   1  -1  -4  287.88   32.32
   1  -1   4  250.17   32.20
   1  -1   4  255.84   27.48
  -1   1  -4  256.26   28.30
  -1  -1  -4  259.73   32.24
  -1  -1  -4  300.47   29.68
   1   1   4  264.89   32.24
   1  -1  -5  118.36   12.38
  -1   1  -5  103.19   12.28
  -1  -1  -5  116.47   12.30
   1   1  -5  127.37   14.80
   1   1  -5  117.63   13.44
  -1  -1   5  147.55   14.74
  -1  -1   5  118.61   13.78
  -1   1   5   97.36   14.91
   1  -1  -5  110.50   14.86
   1  -1   5  118.08   14.76
  -1   1  -5  115.14   14.41
  -1  -1  -5  104.01   14.78
  -1  -1  -5  121.65   15.69
   1   1   5  113.00   14.87
   1   1   5  118.38   15.18
  -1  -1   6  128.93   15.07
  -1   1   6  157.67   15.39
   1  -1  -6  181.24   15.33
   1  -1  -6  138.57   15.23
  -1   1  -6  130.39   15.23
  -1  -1  -6  148.94   15.19
   1   1   6  143.54   15.27
   1   1  -6  140.46   18.36
  -1  -1   6  140.23   16.56
   1  -1   6  133.21   18.30
   1  -1   6  150.74   16.16
  -1   1  -6  149.81   17.31
  -1  -1  -6  161.18   18.41
   1   1   6  163.07   18.20
   1   1   6  163.97   16.80
  -1   1   7  162.70   16.38
   1  -1  -7  147.37   16.21
   1  -1   7  169.52   16.07
  -1   1  -7  171.16   16.28
   1   1   7  145.40   16.24
   1   1  -7  159.42   19.58
   1   1  -7  153.77   17.36
  -1  -1   7  152.49   19.44
  -1  -1   7  149.27   17.61
   1  -1  -7  150.35   19.59
  -1   1  -7  150.98   18.29
  -1  -1  -7  144.01   19.52
  -1  -1  -7  159.89   19.56
   1   1   7  160.07   17.66
   1   1  -8    9.32    1.74
  -1   1   8   10.56    2.07
   1  -1  -8    7.24    1.71
  -1   1  -8    5.69    1.78
  -1  -1  -8    6.07    1.56
  -1  -1  -8    5.00    1.51
   1   1   8    6.45    1.86
   1   1  -8    6.79    2.17
  -1  -1   8    7.64    1.81
   1  -1  -8    7.20    2.19
   1  -1   8    6.44    1.96
   1  -1   8    7.28    2.07
   1   1   8    7.77    2.82
   1   1   8    6.57    2.08
  -1  -1   9   40.29    4.37
  -1  -1   9   33.59    4.43
  -1   1   9   34.24    4.77
   1  -1  -9   38.15    4.56
   1  -1  -9   38.98    4.63
  -1  -1  -9   36.84    4.47
   1   1  -9   34.79    5.43
   1   1  -9   37.16    5.82
   1  -1   9   41.60    5.27
   1  -1   9   32.84    5.28
  -1   1  -9   32.40    5.51
  -1  -1  -9   40.34    5.32
   1   1   9   39.67    5.64
   1   1 -10   73.01    9.11
  -1  -1  10   82.24    8.79
  -1  -1  10   80.39    8.99
  -1   1  10   70.99    9.16
   1  -1 -10   78.66    8.96
   1  -1 -10   76.75    9.04
   1  -1  10   81.03    9.03
  -1   1 -10   88.99    9.24
  -1  -1 -10   86.61    8.93
   1   1 -10   86.67   12.03
   1   1 -10   79.61   10.25
   1  -1  10   85.01   10.66
  -1  -1 -10   84.19   10.73
   1   1  10   86.08   10.98
   1   1  10   79.45   11.18
   1   1  10   87.79   10.04
   1   1 -11    2.47    2.01
  -1  -1  11    1.45    1.34
  -1  -1  11    1.23    1.52
  -1   1  11    2.37    2.21
   1  -1 -11    1.62    1.65
   1  -1  11    2.46    1.55
  -1   1 -11    2.34    2.12
  -1  -1 -11   -0.10    1.53
   1   1 -11    1.36    2.32
   1  -1 -11   -0.49    2.14
   1  -1  11   -0.82    2.21
  -1  -1 -11    1.79    2.09
   1   1  11    2.61    2.94
   1   1 -12    4.85    2.36
  -1  -1  12    7.55    1.75
   1  -1 -12    4.48    1.90
   1  -1  12    4.18    1.80
   1  -1  12    8.25    2.07
  -1   1 -12    3.46    2.41
  -1  -1 -12    4.01    1.88
   1   1  12    4.54    2.58
   1   1 -12    4.20    3.01
   1   1 -12    5.03    2.47
  -1  -1  12    4.71    2.47
  -1   1  12    5.78    3.52
   1  -1 -12    4.60    2.57
  -1  -1 -12    4.55    2.29
  -1  -1  13    8.06    2.08
  -1  -1  13   11.18    2.71
  -1   1  13   10.76    3.22
   1  -1 -13   11.40    2.35
   1  -1 -13   10.67    2.53
   1  -1  13   11.06    2.30
  -1  -1 -13   12.57    2.22
  -1  -1 -13    9.50    2.73
   1   1 -13   11.40    3.24
   1  -1  13    9.12    3.09
  -1   1 -13    9.80    3.89
   1   1  13   12.55    4.73
   1   1 -14  475.96   45.03
  -1  -1  14  446.80   44.35
  -1  -1  14  418.89   44.73
  -1   1  14  332.47   44.80
   1  -1 -14  521.30   44.51
   1  -1 -14  392.99   44.67
   1  -1  14  425.99   44.76
  -1   1 -14  335.42   44.78
  -1  -1 -14  427.02   44.75
   1   1  14  388.96   44.97
   1  -1  14  473.42   54.24
  -1  -1 -14  457.47   54.22
  -1  -1  15    0.22    1.70
   1  -1 -15    1.29    1.88
   1  -1  15    0.58    1.76
  -1  -1 -15   -0.17    1.90
  -1  -1  16  306.82   28.26
   1  -1  16  241.98   28.18
   1  -1 -16  264.36   34.40
  -1  -1 -16  284.23   34.46
   1  -1 -17    0.38    2.39
   1  -1  17    0.57    2.49
  -1  -1 -17    3.83    3.72
  -1  -1  17    2.46    2.67
   1  -1  18   62.94    6.99
  -1  -1  18   52.35    8.28
   1  -1 -18   53.66    8.67
  -1  -1 -18   65.16    9.56
   1  -1 -19   42.31    5.15
   1  -1  19   34.05    3.70
  -1  -1  20    0.89    2.38
   1  -1 -20   -1.49    4.00
   1  -1  20    0.95    2.15
  -1  -1 -20   -1.09    2.30
  -1  -1  21   -3.13    2.69
   1  -1 -21    0.00    4.16
   1  -1  21    0.40    2.28
  -1  -1 -21   -0.25    3.41
   2   1   0  210.98   20.50
   2   1   0  194.59   20.25
  -2  -1   0  210.69   20.29
   2  -1   0  177.46   20.20
  -2   1   0  187.07   20.16
   2   1   0  189.90   21.47
  -2  -1   0  218.57   21.31
   2  -1   0  224.92   22.33
  -2   1   0  202.02   22.49
  -2   1   1 1242.33  120.89
   2  -1  -1 1131.39  121.01
  -2   1  -1 1144.87  120.69
  -2  -1  -1 1193.73  120.80
   2   1   1 1048.09  120.80
   2   1  -1 1187.03  148.11
   2   1  -1 1149.33  118.34
  -2  -1   1 1331.01  148.15
  -2  -1   1 1168.71  118.08
  -2   1   1 1222.96  148.30
  -2   1   1 1368.52  118.23
   2  -1  -1 1158.48  148.18
   2  -1  -1 1295.21  118.41
   2  -1   1 1264.63  148.08
   2  -1   1 1072.70  119.04
  -2   1  -1 1279.59  119.34
  -2  -1  -1 1225.63  119.56
   2   1   1 1271.61  119.39
  -2   1  -2 2705.63  281.18
  -2  -1  -2 2613.08  281.48
  -2  -1  -2 2746.66  281.32
   2   1   2 2713.70  281.52
   2   1   2 2560.15  281.32
   2   1  -2 2891.34  272.75
  -2  -1   2 2740.65  272.46
  -2   1   2 3178.03  345.41
  -2   1   2 2999.96  345.29
   2  -1  -2 3130.01  345.39
   2  -1  -2 2767.43  345.28
   2  -1   2 2570.40  273.53
  -2   1  -2 2885.11  273.70
  -2  -1  -2 3061.57  274.27
   2   1   2 3113.03  273.97
   2   1  -3 2205.68  199.45
   2  -1   3 1936.94  199.46
   2  -1   3 2189.83  203.07
  -2   1  -3 1849.09  199.50
   2   1   3 1948.96  199.78
   2   1  -3 2196.69  194.13
  -2  -1   3 2027.96  244.77
  -2  -1   3 1914.90  193.79
  -2   1   3 2278.61  245.08
  -2   1   3 1855.57  244.89
  -2   1   3 1832.79  193.98
   2  -1  -3 1941.40  244.98
   2  -1  -3 1903.57  244.92
   2  -1  -3 2025.43  194.42
  -2   1  -3 2082.41  194.95
  -2  -1  -3 2325.08  245.00
  -2  -1  -3 1932.18  244.88
  -2  -1  -3 1842.98  195.61
   2   1   3 1930.88  244.88
   2   1   3 1805.15  195.35
   2   1  -4  561.17   60.35
  -2  -1   4  586.02   60.34
   2  -1   4  556.00   60.36
  -2  -1  -4  562.05   60.51
   2   1   4  671.13   60.70
   2   1   4  588.26   60.49
   2   1  -4  701.24   60.32
  -2  -1   4  577.16   59.98
  -2   1   4  724.28   74.24
  -2   1   4  593.36   74.09
  -2   1   4  570.21   60.04
   2  -1  -4  595.36   74.15
   2  -1  -4  611.83   74.10
   2  -1  -4  678.39   60.96
   2  -1   4  589.26   60.34
  -2   1  -4  687.40   74.00
  -2   1  -4  556.30   60.97
  -2  -1  -4  550.75   74.09
  -2  -1  -4  558.19   61.80
   2   1   4  594.16   61.60
   2   1  -5   38.23    4.36
   2   1  -5   43.16    4.52
   2  -1  -5   39.50    4.63
   2  -1   5   32.05    4.36
  -2  -1  -5   34.61    4.61
  -2  -1  -5   35.54    4.52
   2   1   5   40.84    4.77
   2   1   5   37.48    4.50
  -2  -1   5   41.93    5.16
  -2  -1   5   40.56    5.74
  -2   1   5   42.47    5.52
  -2   1   5   37.12    5.39
  -2   1   5   40.49    5.62
   2  -1  -5   41.69    5.58
   2  -1  -5   38.93    6.46
   2  -1   5   42.28    5.94
  -2   1  -5   48.36    5.36
  -2   1  -5   37.10    6.36
  -2  -1  -5   38.79    7.09
   2   1   5   42.85    6.74
   2   1  -6  202.70   20.91
  -2  -1   6  184.13   20.80
  -2   1   6  187.59   21.02
   2  -1  -6  195.31   21.14
   2   1   6  214.97   21.21
   2   1   6  192.20   20.98
   2   1  -6  212.34   22.20
  -2  -1   6  197.68   21.95
  -2   1   6  213.78   25.74
   2  -1  -6  201.30   25.56
   2  -1   6  215.48   25.42
  -2   1  -6  236.51   25.56
  -2   1  -6  191.41   22.84
  -2  -1  -6  201.47   25.58
  -2  -1  -6  222.66   25.54
  -2  -1  -6  233.15   24.05
  -2  -1   7  187.00   18.22
  -2   1   7  181.91   18.42
   2  -1  -7  182.89   18.55
   2  -1   7  160.40   18.26
  -2   1  -7  183.22   18.46
   2   1  -7  162.91   22.29
   2   1  -7  179.17   19.74
  -2  -1   7  162.77   19.57
  -2   1   7  193.91   22.60
   2  -1  -7  187.65   22.40
   2  -1   7  182.37   19.35
  -2   1  -7  181.84   20.40
  -2  -1  -7  180.06   22.38
  -2  -1  -7  187.71   22.36
  -2  -1  -7  175.10   21.28
   2   1   7  180.97   22.48
   2   1   7  175.65   22.28
   2   1   7  178.81   20.66
  -2   1   8  804.27   78.13
   2  -1  -8  816.52   78.00
   2  -1  -8  643.52   77.85
  -2  -1  -8  775.14   77.90
  -2  -1  -8  754.24   77.89
   2   1  -8  730.08   95.26
   2   1  -8  714.30   76.99
  -2  -1   8  864.04   95.14
  -2  -1   8  787.72   77.07
   2  -1   8  871.80   95.20
  -2   1  -8  745.53   95.31
   2   1   8  714.68   95.40
   2   1   8  735.68   77.97
   2   1   8  719.34   77.04
  -2  -1   9   16.69    2.61
  -2   1   9   20.72    3.47
   2  -1  -9   17.99    2.98
   2  -1  -9   20.64    2.99
  -2   1  -9   22.00    3.14
  -2  -1  -9   20.01    2.95
   2   1   9   22.03    3.23
   2   1  -9   28.10    3.69
   2   1  -9   19.19    3.92
  -2  -1   9   18.40    4.00
   2  -1   9   23.88    3.33
   2  -1   9   17.02    3.68
  -2   1  -9   18.02    4.41
  -2  -1  -9   22.15    3.47
   2   1   9   20.24    4.36
   2   1   9   19.38    3.87
  -2  -1  10  116.76   13.93
   2  -1 -10  134.24   14.24
   2  -1  10  147.89   14.06
  -2   1 -10  130.02   14.36
  -2  -1 -10  124.59   14.18
  -2  -1 -10  131.64   14.28
   2   1  10  128.05   14.48
   2   1 -10  140.85   17.24
  -2   1  10  128.26   17.51
   2  -1 -10  144.72   17.26
   2  -1  10  149.32   15.47
   2   1  10  146.19   16.02
   2   1 -11   84.86    9.75
  -2  -1  11   88.13    9.59
  -2   1  11   87.69   10.11
   2  -1 -11   83.51    9.64
   2  -1 -11   93.28    9.78
   2  -1  11   92.03    9.46
   2  -1  11   76.74    9.57
  -2  -1 -11   87.77    9.71
   2   1 -11   91.97   12.70
   2   1 -11   87.18   11.27
  -2  -1  11   96.02   11.31
  -2   1 -11   80.85   11.70
  -2   1 -11   81.75   11.92
  -2  -1 -11   94.88   11.54
   2   1  11   76.36   11.77
   2   1 -12   29.51    4.01
  -2  -1  12   23.11    3.29
  -2  -1  12   22.18    3.61
  -2   1  12   21.30    4.08
   2  -1 -12   25.04    3.65
   2  -1 -12   26.69    3.78
   2  -1  12   25.98    3.71
  -2   1 -12   23.97    3.93
  -2  -1 -12   28.70    3.65
  -2  -1 -12   25.19    3.75
   2   1  12   23.49    4.02
   2   1 -12   28.99    6.28
   2   1 -12   29.23    5.20
   2  -1  12   25.39    4.08
   2   1 -13   30.86    5.11
  -2  -1  13   35.14    4.08
  -2  -1  13   27.96    4.54
  -2   1  13   30.23    4.90
   2  -1 -13   40.32    4.45
   2  -1 -13   26.09    4.47
   2  -1  13   32.99    4.12
   2  -1  13   28.75    4.44
  -2   1 -13   29.28    4.76
  -2  -1 -13   31.25    4.32
  -2  -1 -13   35.82    4.65
   2   1  13   32.33    5.07
   2   1 -13   33.77    6.79
   2   1 -13   29.13    5.93
   2   1 -14  231.98   25.70
  -2  -1  14  246.76   25.03
  -2  -1  14  234.34   25.42
  -2   1  14  196.62   25.68
   2  -1 -14  222.27   25.47
   2  -1  14  262.35   25.08
   2  -1  14  237.22   25.52
  -2   1 -14  202.90   25.54
  -2  -1 -14  303.02   25.30
  -2  -1 -14  224.81   25.45
   2   1  14  214.15   25.73
   2   1 -14  214.44   26.99
   2  -1 -14  274.06   30.72
   2  -1  15  110.82   11.87
  -2  -1 -15  115.20   11.97
  -2  -1  15  112.14   14.29
   2  -1 -15  104.10   14.45
  -2  -1  16  767.30   87.20
   2  -1 -16  958.91   87.42
   2  -1  16  933.60   87.31
  -2  -1 -16  819.01  106.89
   2  -1 -17  235.66   25.46
  -2  -1  17  243.27   30.79
   2  -1  17  223.84   30.75
  -2  -1 -17  286.14   31.21
  -2  -1  18    1.73    2.27
   2  -1  18    4.24    2.14
  -2  -1 -18    6.96    3.40
   2  -1 -18    3.75    3.65
  -2  -1  19   -0.62    2.35
   2  -1 -19   10.25    3.61
   2  -1  19   11.38    2.51
  -2  -1 -19   -1.37    4.17
  -2  -1  20    0.15    2.42
   2  -1 -20    3.89    4.29
   2  -1  20    0.57    2.31
  -2  -1 -20   -1.80    4.24
  -2  -1  21    0.18    2.71
   2  -1  21    1.19    2.45
  -2  -1 -21    2.06    4.47
   2  -1 -21   -2.59    6.08
   3   1   0    0.21    0.69
  -3  -1   0    0.41    0.77
  -3  -1   0    0.02    0.81
   3  -1   0    0.36    0.76
  -3   1   0    0.54    0.66
  -3   1   0    0.62    0.81
   3   1   0   -0.68    0.89
   3  -1   0   -0.61    1.25
   3   1  -1 3206.61  315.46
   3   1  -1 3041.78  320.91
  -3  -1   1 2953.02  315.50
   3  -1  -1 2987.40  320.88
  -3   1  -1 3061.97  315.40
   3   1   1 2816.31  321.00
  -3   1   1 3153.91  387.27
   3  -1  -1 3289.28  387.41
   3  -1  -1 3027.27  387.25
   3  -1   1 3269.71  387.19
   3  -1   1 3682.52  306.47
  -3   1  -1 3171.56  306.59
  -3  -1  -1 3277.52  387.22
  -3  -1  -1 3339.64  306.79
   3   1   1 3352.94  387.24
   3   1  -2  516.56   51.35
  -3   1   2  550.33   51.77
  -3   1   2  547.97   51.56
   3  -1  -2  514.02   51.70
   3  -1  -2  464.92   51.53
   3  -1  -2  461.79   52.33
   3  -1   2  479.32   52.40
  -3   1  -2  494.67   52.44
  -3  -1  -2  491.57   51.69
  -3  -1  -2  495.78   51.45
   3   1   2  473.54   51.50
   3   1  -2  472.50   51.67
  -3  -1   2  531.28   62.90
  -3  -1   2  506.45   51.44
  -3   1   2  538.95   51.58
   3  -1   2  549.49   62.87
  -3   1  -2  529.42   62.84
  -3  -1  -2  489.80   52.75
   3   1   2  557.38   52.37
   3   1  -3 2612.62  277.58
   3   1  -3 3095.35  282.52
  -3   1   3 2887.63  278.04
  -3   1   3 2564.32  277.81
   3  -1  -3 2815.10  277.83
   3  -1   3 2798.94  277.62
  -3   1  -3 2660.53  277.60
  -3  -1  -3 2636.02  277.91
   3   1   3 2678.43  277.78
  -3  -1   3 2991.05  340.76
  -3  -1   3 2565.29  269.05
  -3   1   3 2938.31  269.31
   3  -1  -3 2794.58  340.98
   3  -1  -3 2997.90  269.86
   3  -1   3 2740.30  269.76
  -3   1  -3 3248.35  270.10
  -3  -1  -3 2525.86  340.82
  -3  -1  -3 2727.88  270.65
   3   1   3 2810.67  341.03
   3   1   3 2892.40  270.23
  -3  -1   4 2959.45  310.14
   3  -1   4 2836.18  304.87
  -3   1  -4 3069.87  304.92
  -3  -1  -4 3012.76  305.06
   3   1  -4 2833.46  374.18
   3   1  -4 3270.70  295.70
  -3  -1   4 3143.41  374.22
  -3   1   4 3353.16  374.54
  -3   1   4 3349.67  374.39
  -3   1   4 2820.31  295.49
   3  -1  -4 2967.52  374.46
   3  -1  -4 3315.66  374.40
   3  -1  -4 2966.31  296.29
   3  -1   4 2895.98  295.61
  -3   1  -4 2952.60  296.28
  -3  -1  -4 3025.13  374.43
  -3  -1  -4 3082.65  297.11
   3   1   4 3390.49  374.51
   3   1   4 3203.10  374.35
   3   1   4 3347.69  296.53
  -3  -1   5  912.68   95.54
  -3   1   5  921.10   95.79
   3  -1  -5  856.39   95.85
  -3   1  -5  997.87   95.66
  -3  -1  -5  999.24   95.90
  -3  -1  -5  988.06   95.77
   3   1   5  861.60   95.70
   3   1  -5 1024.78  117.16
   3   1  -5  948.53   94.28
  -3  -1   5  941.39   93.83
  -3   1   5 1027.44  117.54
  -3   1   5  999.03   94.08
   3  -1  -5  989.58  117.35
   3  -1  -5  933.72   94.94
   3  -1   5  946.65  117.15
   3  -1   5  915.84   94.17
  -3   1  -5  894.27   94.86
  -3  -1  -5  887.85   95.70
   3   1   5  970.14  117.46
   3   1   5 1079.35   95.14
   3   1  -6    2.79    1.04
  -3   1   6    3.67    1.82
  -3   1   6    3.15    1.31
   3  -1  -6    2.41    1.55
   3  -1  -6    1.81    1.25
   3  -1   6    2.52    1.05
  -3   1  -6    1.70    1.10
  -3  -1  -6    2.05    1.16
   3   1   6    1.98    1.42
   3   1  -6    2.15    1.63
  -3  -1   6    2.38    1.25
  -3  -1   6    3.44    1.53
  -3   1   6    1.85    1.41
   3  -1  -6    1.54    1.62
   3  -1   6    1.98    1.63
  -3   1  -6    6.96    1.79
  -3  -1  -6    1.77    1.78
  -3  -1  -6    0.90    1.99
   3   1   6    2.31    1.72
  -3  -1   7  198.84   22.31
  -3   1   7  230.28   22.88
  -3   1   7  219.86   22.60
   3  -1  -7  192.74   22.68
   3  -1  -7  248.50   22.68
   3  -1   7  237.85   22.36
  -3   1  -7  229.64   22.51
  -3  -1  -7  256.30   22.73
  -3  -1  -7  201.72   22.53
   3   1   7  218.63   22.79
   3   1   7  213.23   22.51
   3   1  -7  222.44   27.25
   3   1  -7  216.58   23.65
  -3  -1   7  205.02   23.37
   3  -1  -7  201.03   24.80
   3  -1   7  222.44   23.55
  -3   1  -7  209.49   24.30
   3   1   7  219.69   24.33
   3   1  -8  992.93   94.52
  -3  -1   8  952.98   94.33
  -3   1   8  906.44   94.85
  -3   1   8  946.23   94.61
   3  -1  -8  998.45   94.73
   3  -1   8  798.37   94.32
  -3  -1  -8 1076.23   94.66
   3   1   8 1012.90   94.91
   3   1   8  949.70   94.59
   3   1  -8  873.30   93.04
  -3  -1   8  954.34   92.82
  -3   1   8  927.33   92.53
   3  -1  -8 1027.35  115.89
   3  -1   8  968.48   92.72
  -3   1  -8  919.98  115.78
  -3   1  -8  902.66   93.88
  -3  -1  -8  978.26  115.89
  -3  -1  -8 1073.77   95.28
   3   1   8  834.87   93.69
   3   1  -9   58.00    7.38
  -3   1   9   69.07    7.84
  -3   1   9   67.92    7.44
   3  -1  -9   75.05    7.66
   3  -1  -9   67.98    7.58
   3  -1   9   66.94    7.23
   3   1   9   60.47    7.82
   3   1  -9   64.68    8.92
  -3  -1   9   67.77    8.64
  -3  -1   9   51.26    8.79
   3  -1   9   64.68    8.50
  -3   1  -9   75.10    9.01
  -3   1  -9   63.19    9.57
  -3  -1  -9   81.13    9.07
  -3  -1  -9   72.42    8.95
  -3  -1  -9   68.91   10.33
   3   1   9   59.43    8.78
   3   1   9   71.12    9.41
   3   1 -10    9.94    2.25
  -3  -1  10   11.84    1.82
  -3   1  10    9.25    2.56
   3  -1 -10    8.82    2.29
   3  -1 -10   10.07    2.25
   3  -1  10   10.53    1.85
  -3   1 -10   10.85    2.35
  -3  -1 -10   13.02    2.31
  -3  -1 -10    7.83    2.12
   3   1  10    6.38    2.72
   3   1 -10    7.60    3.41
  -3  -1  10    9.90    2.82
   3  -1  10    9.50    2.58
  -3   1 -10    8.68    3.38
   3   1  10    9.59    2.70
   3   1 -11  118.69   13.17
  -3  -1  11  133.53   12.84
  -3   1  11   96.50   13.34
   3  -1 -11  104.19   13.07
   3  -1 -11  111.48   13.18
   3  -1  11  121.47   12.83
  -3  -1 -11  158.67   13.25
  -3  -1 -11  125.56   13.21
   3   1  11  121.21   13.56
  -3  -1  11  124.62   14.46
   3  -1  11  126.92   14.23
  -3   1 -11  107.88   15.85
  -3   1 -11  129.60   15.37
   3   1  11  115.27   14.56
   3   1 -12   10.29    2.66
  -3  -1  12   13.29    2.20
   3  -1 -12   11.51    2.59
   3  -1 -12   10.60    2.68
   3  -1  12   14.18    2.25
  -3   1 -12    9.49    2.72
  -3  -1 -12   17.68    2.65
  -3  -1 -12   11.78    2.75
   3   1  12   10.38    3.42
   3   1 -12   15.01    4.10
  -3   1  12    9.83    3.81
  -3   1  13    9.71    3.34
   3  -1 -13   15.51    2.89
   3  -1 -13   12.32    2.96
   3  -1  13   11.23    2.73
  -3   1 -13   16.66    3.17
  -3  -1 -13   11.64    2.74
  -3  -1 -13   15.82    3.11
   3   1 -13   12.52    5.69
   3   1 -13    9.65    4.68
   3   1 -13   22.26    4.36
  -3  -1  13   14.19    2.95
  -3  -1  13   18.43    3.75
   3  -1  13   14.75    3.06
  -3   1 -13   11.39    4.59
  -3   1 -13   11.03    4.20
   3   1  13   13.33    4.98
   3   1 -14  277.49   32.78
  -3  -1  14  317.42   32.22
  -3  -1  14  300.58   32.63
  -3   1  14  308.49   33.17
   3  -1 -14  287.13   32.47
   3  -1 -14  208.01   32.56
   3  -1  14  277.92   32.57
  -3   1 -14  258.30   32.76
  -3  -1 -14  328.18   32.78
   3   1  14  279.27   33.07
   3   1 -14  362.34   35.40
   3   1 -14  311.61   33.99
   3  -1  14  405.57   39.40
  -3  -1 -14  392.48   39.63
  -3  -1  15    5.83    1.98
   3  -1 -15    6.98    2.43
  -3  -1 -15    3.05    2.33
   3   1 -15    5.06    3.78
   3   1 -15    4.30    3.20
   3  -1  15    7.37    2.70
  -3  -1  16  104.33   11.03
   3  -1 -16  102.81   11.28
  -3  -1 -16  100.14   11.19
   3  -1  16   99.00   13.24
   3  -1 -17    8.19    2.82
   3  -1  17    8.46    2.50
  -3  -1 -17   10.68    3.36
  -3  -1  17   14.96    3.44
  -3  -1  18   27.66    4.31
  -3  -1 -18   18.85    4.84
   3  -1 -18   37.49    6.30
   3  -1  18   35.56    5.20
   3  -1  19   10.89    2.59
  -3  -1 -19   -0.61    3.49
  -3  -1  19    1.09    3.36
   3  -1 -19    0.60    4.82
  -3  -1  20    1.03    2.00
   3  -1  20    0.82    2.30
  -3  -1 -20   -0.90    4.52
   3  -1 -20    0.75    3.53
   3  -1 -21   -2.10    4.60
   3  -1  21    1.62    2.58
   4   1   0    4.63    1.01
   4   1   0    1.67    0.94
  -4  -1   0    1.77    1.01
  -4   1   0    1.88    0.86
  -4  -1   0    1.56    1.70
   4  -1   0    5.72    1.37
   4  -1   0    2.93    1.89
  -4   1   0    2.04    1.85
   4   1  -1  610.27   61.03
   4   1  -1  662.99   62.13
  -4  -1   1  576.19   61.07
  -4   1   1  601.80   61.14
   4  -1  -1  569.19   61.34
   4  -1   1  607.43   61.03
  -4   1  -1  590.57   60.94
  -4   1  -1  554.48   62.24
  -4  -1  -1  606.82   61.03
  -4  -1  -1  656.97   62.32
   4   1   1  565.98   61.09
   4   1   1  555.50   62.23
  -4  -1   1  620.75   60.83
  -4   1   1  659.19   60.88
   4  -1  -1  648.41   74.76
   4  -1  -1  584.23   61.15
   4  -1   1  640.05   61.44
  -4  -1   2  671.96   69.49
  -4  -1   2  718.03   70.66
  -4   1   2  632.35   69.78
  -4   1   2  673.84   69.59
   4  -1  -2  630.15   69.52
   4  -1   2  667.72   69.41
   4  -1   2  673.20   70.77
  -4   1  -2  651.42   69.34
  -4   1  -2  656.93   70.79
  -4  -1  -2  681.39   69.86
  -4  -1  -2  692.18   69.49
  -4  -1  -2  701.79   70.87
   4   1   2  681.51   69.55
   4   1  -2  701.45   84.99
   4   1  -2  613.59   68.95
  -4   1   2  767.97   69.01
   4  -1  -2  759.63   85.32
   4  -1  -2  786.37   69.50
   4   1   2  889.78   69.87
   4   1  -3  720.23   73.75
   4   1  -3  684.65   75.12
  -4  -1   3  739.64   73.83
  -4  -1   3  669.83   75.08
  -4   1   3  736.05   74.26
  -4   1   3  741.45   73.98
   4  -1  -3  863.48   74.25
   4  -1  -3  783.56   74.00
   4  -1   3  714.98   73.79
   4  -1   3  629.75   75.16
  -4  -1  -3  751.61   74.15
  -4  -1  -3  797.13   73.95
   4   1   3  811.25   73.97
  -4   1   3  808.37   73.24
   4  -1  -3  863.22   73.82
  -4   1  -3  707.94   90.34
  -4   1  -3  665.18   73.88
  -4  -1  -3  724.95   74.40
   4   1   3  682.07   74.02
   4   1  -4  109.76   11.07
   4   1  -4   98.61   11.40
  -4  -1   4  107.24   11.15
  -4   1   4  100.52   11.60
   4  -1  -4  110.54   11.38
   4  -1   4  106.61   11.13
  -4   1  -4   97.55   11.09
  -4   1  -4  107.88   11.57
  -4  -1  -4   87.79   11.25
  -4  -1   4  108.91   12.52
  -4   1   4  119.75   13.69
  -4   1   4  109.23   12.73
   4  -1  -4  125.68   13.87
   4  -1  -4  118.52   13.36
   4  -1   4   95.13   12.72
  -4  -1  -4  116.11   13.83
  -4  -1  -4  122.35   13.81
   4   1   4   95.48   13.83
   4   1   4  116.33   13.64
   4   1   4  105.76   13.41
  -4  -1   5   97.93   10.22
  -4   1   5   96.73   10.55
   4  -1  -5   92.78   10.26
  -4   1  -5   98.39   10.43
  -4  -1  -5   93.24   10.36
   4   1   5   82.78   10.18
   4   1  -5   91.97   12.05
   4   1  -5   83.36   11.66
  -4  -1   5   95.64   12.09
  -4   1   5   91.35   12.29
  -4   1   5   93.07   11.60
   4  -1  -5   93.04   12.46
   4  -1  -5   82.89   12.14
   4  -1   5   94.56   12.10
   4  -1   5  102.09   11.66
  -4   1  -5  101.71   12.12
  -4  -1  -5  113.95   12.32
  -4  -1  -5   94.57   12.85
   4   1   5  120.58   12.65
   4   1   5   99.17   12.31
   4   1  -6   33.47    4.51
  -4   1   6   42.87    5.20
  -4  -1  -6   38.60    4.95
  -4  -1  -6   44.67    4.83
   4   1   6   46.42    5.17
   4   1   6   34.03    4.71
   4   1  -6   42.58    6.25
  -4  -1   6   38.87    5.42
  -4  -1   6   34.67    5.87
  -4   1   6   46.09    5.76
  -4   1   6   36.65    6.01
   4  -1  -6   42.90    5.91
   4  -1  -6   44.01    5.74
   4  -1  -6   38.72    6.68
   4  -1   6   46.94    5.48
   4  -1   6   39.01    6.20
  -4   1  -6   39.44    5.53
  -4   1  -6   41.60    6.62
  -4  -1  -6   44.37    7.13
   4   1   6   39.82    6.73
   4   1  -7   10.34    1.95
  -4  -1   7   10.96    1.77
  -4   1   7    5.96    2.42
  -4   1   7   10.71    2.08
   4  -1  -7   13.04    2.40
   4  -1  -7    9.13    2.06
   4  -1   7   11.95    1.79
  -4  -1  -7   11.01    2.11
   4   1   7    8.72    2.46
   4   1   7   10.02    2.03
   4   1  -7    8.85    2.20
  -4  -1   7   10.49    2.71
  -4   1   7   11.59    2.72
   4  -1  -7   12.19    3.24
   4  -1   7   10.45    2.88
  -4   1  -7    8.84    2.25
  -4   1  -7   11.84    3.14
  -4  -1  -7   12.85    2.78
  -4  -1  -7   13.63    3.54
   4   1   7   10.91    3.16
   4   1  -8  405.60   47.29
   4   1  -8  447.70   48.26
  -4  -1   8  397.86   47.27
  -4   1   8  480.16   47.54
   4  -1  -8  449.07   47.68
  -4  -1  -8  493.22   47.57
  -4  -1   8  493.63   47.48
  -4   1   8  454.79   58.25
   4  -1  -8  467.76   58.04
   4  -1   8  520.28   57.82
   4  -1   8  485.28   47.59
  -4   1  -8  527.33   57.95
  -4   1  -8  466.32   48.53
  -4  -1  -8  491.82   58.11
  -4  -1  -8  452.44   49.49
   4   1   8  510.34   58.27
   4   1   8  469.96   57.96
   4   1   8  444.45   48.40
  -4  -1   9   90.94    9.34
  -4   1   9   84.58    9.63
   4  -1  -9   93.83    9.82
  -4   1  -9   98.31    9.64
  -4  -1  -9   86.42    9.77
   4   1   9   89.63    9.63
   4   1  -9   78.95   11.36
   4   1  -9   90.46   11.39
  -4  -1   9   84.67   10.75
  -4   1   9   88.25   12.01
  -4   1   9   80.14   10.49
   4  -1  -9   88.35   11.59
   4  -1  -9   79.64   12.10
   4  -1   9  102.21   11.28
   4  -1   9   79.56   10.67
  -4   1  -9   85.29   11.78
  -4  -1  -9   75.20   11.49
  -4  -1  -9   78.66   12.67
   4   1   9   95.96   11.92
   4   1 -10    8.81    2.20
  -4  -1  10   11.35    1.98
  -4   1  10   11.54    3.10
   4  -1 -10   10.30    2.57
   4  -1 -10    9.06    2.42
   4  -1  10   13.22    2.03
  -4   1 -10   10.77    2.33
  -4  -1 -10   10.51    2.38
   4   1  10   14.53    2.31
   4   1 -10   10.94    3.68
  -4  -1  10   10.67    3.00
  -4   1  10    8.86    2.80
   4  -1  10   12.96    2.81
  -4   1 -10   14.22    3.87
  -4  -1 -10   11.16    3.12
   4   1  10   11.08    3.70
   4   1  10   11.16    3.26
   4  -1 -11   10.57    2.59
   4  -1  11    9.07    2.01
  -4  -1 -11   11.28    2.55
   4   1  11    9.81    3.01
   4   1 -11    9.40    3.18
   4   1 -11   10.01    3.74
  -4  -1  11   11.34    2.52
  -4  -1  11    9.01    3.02
  -4   1  11    9.53    4.21
   4  -1 -11   12.86    3.18
   4  -1  11   11.88    2.94
  -4   1 -11   12.56    3.32
  -4   1 -11   10.96    3.81
  -4  -1 -11   12.32    3.08
  -4  -1  12  349.41   36.91
   4  -1 -12  437.90   37.39
   4  -1  12  364.85   36.92
  -4   1 -12  296.67   37.16
  -4  -1 -12  433.55   37.36
   4   1 -12  290.84   45.27
   4   1 -12  393.06   38.63
  -4  -1  12  360.28   37.89
  -4   1  12  313.45   45.67
   4  -1 -12  373.37   45.42
   4  -1  12  360.21   37.58
  -4  -1 -12  355.92   45.40
   4   1  12  388.60   45.89
   4   1  12  383.72   37.63
   4   1  12  367.93   37.42
  -4  -1  13  870.18   88.04
  -4   1  13  757.05   88.80
   4  -1 -13  845.81   88.33
   4  -1 -13  857.18   88.49
   4  -1  13  918.02   88.05
  -4  -1 -13  947.06   88.40
   4   1 -13  816.70  108.21
   4   1 -13  931.34   88.01
  -4  -1  13  856.34   87.27
  -4   1 -13  926.98  108.38
  -4   1 -13  795.92   88.24
  -4  -1 -13  925.72  108.23
   4   1  13  837.44  108.50
   4   1 -14   90.32   14.38
  -4  -1  14  103.16   14.22
   4  -1  14  145.35   14.01
  -4  -1 -14  151.15   14.41
  -4  -1 -14  112.64   14.45
   4   1  14  100.42   14.87
   4   1 -14  153.39   18.06
   4   1 -14  125.68   16.49
  -4  -1  14  148.45   16.95
   4  -1 -14  157.71   17.32
  -4  -1  15   11.16    2.40
   4  -1 -15   11.89    3.20
  -4  -1 -15   11.92    2.79
   4   1 -15   11.54    5.71
   4   1 -15    6.32    4.82
   4  -1  15    9.68    2.93
  -4  -1  16   38.20    4.94
   4  -1 -16   37.71    5.45
   4  -1  16   37.96    5.80
  -4  -1 -16   38.97    6.88
  -4  -1  17    0.68    1.60
   4  -1 -17   -0.80    2.63
  -4  -1 -17    1.81    3.18
   4  -1  17    0.73    2.75
   4  -1 -18   19.33    3.82
   4  -1  18   14.29    2.80
  -4  -1 -18   -0.44    3.30
  -4  -1  18    0.18    2.69
  -4  -1  19    0.83    1.85
   4  -1 -19   -0.43    3.25
   4  -1  19   -0.37    2.27
  -4  -1 -19    2.81    4.93
   4  -1 -20   -0.26    3.58
   4  -1  20    0.63    1.89
  -4  -1 -20    0.91    3.86
  -4  -1  20   -2.99    2.97
   4  -1 -21   -0.28    3.85
   4  -1  21   -1.47    2.89
   5  -1   0    1.56    1.02
   5   1   0    0.69    1.39
   5   1   0   -0.34    1.75
  -5  -1   0    1.50    1.40
  -5  -1   0    1.41    1.52
   5  -1   0    0.40    1.64
  -5   1   0    0.22    1.31
  -5   1   0   -0.72    1.99
   5   1  -1    5.95    1.38
   5   1  -1    6.56    1.62
  -5  -1   1    6.00    1.50
  -5   1   1    6.58    1.47
   5  -1  -1    6.88    1.98
   5  -1  -1    5.68    1.64
   5  -1   1    4.53    1.37
  -5  -1   1   11.24    2.42
  -5   1   1    6.24    1.96
   5  -1  -1    5.45    1.80
   5  -1   1    7.14    2.57
  -5   1  -1    6.75    1.63
  -5   1  -1    5.79    2.85
  -5  -1  -1    4.78    1.64
  -5  -1  -1    7.38    2.97
   5   1   1    5.06    1.73
   5   1   1    6.65    2.55
  -5  -1   2 1244.54  132.83
   5  -1   2 1383.37  132.81
  -5   1  -2 1283.55  132.68
  -5   1  -2 1159.08  135.22
  -5  -1  -2 1221.24  133.22
  -5  -1  -2 1331.88  132.84
   5   1  -2 1375.40  162.77
   5   1  -2 1331.61  130.21
  -5  -1   2 1314.67  129.91
  -5   1   2 1300.81  162.90
  -5   1   2 1480.86  130.02
   5  -1  -2 1242.95  163.05
   5  -1  -2 1458.08  162.90
   5  -1  -2 1255.68  130.53
   5  -1   2 1293.62  130.25
  -5  -1  -2 1364.03  131.02
   5   1   2 1350.40  162.90
   5   1   2 1368.06  130.60
   5   1  -3  294.90   29.22
   5   1  -3  284.31   29.91
  -5  -1   3  292.31   29.85
  -5   1   3  325.92   29.82
  -5   1   3  251.63   29.41
  -5   1   3  247.49   29.79
   5  -1  -3  303.34   29.71
   5  -1  -3  325.75   29.48
  -5   1  -3  294.84   30.04
  -5  -1  -3  281.28   29.64
  -5  -1  -3  267.24   29.34
   5   1   3  287.98   29.43
   5   1   3  267.07   30.01
  -5  -1   3  289.66   35.74
   5  -1  -3  249.98   30.92
   5  -1   3  320.57   35.74
   5  -1   3  270.90   30.38
  -5   1  -3  307.79   35.65
  -5  -1  -3  290.91   31.44
   5   1  -4  836.85   84.79
   5   1  -4  803.34   86.45
  -5   1   4  959.94   85.53
  -5   1   4  810.94   85.07
   5  -1  -4  886.48   85.35
   5  -1  -4  864.54   85.09
   5  -1  -4  829.85   86.51
  -5   1  -4  881.54   84.82
  -5  -1  -4  926.29   85.04
  -5  -1  -4  853.49   86.68
  -5  -1   4  880.98  104.01
  -5  -1   4  822.16   83.72
  -5   1   4  854.62   83.91
   5  -1   4  731.91  103.94
   5  -1   4  756.54   83.84
  -5   1  -4  852.47   84.63
  -5  -1  -4  869.98  104.26
   5   1   4  958.28  104.15
   5   1   4  832.62   84.54
   5   1  -5 1236.51  123.19
  -5  -1   5 1203.85  125.40
  -5   1   5 1358.35  123.85
   5  -1  -5 1301.72  123.52
   5  -1   5 1150.30  123.26
  -5  -1  -5 1096.58  123.63
  -5  -1  -5 1344.81  123.46
   5   1   5 1135.78  123.70
   5   1   5 1262.48  123.49
   5   1  -5 1255.27  121.12
  -5  -1   5 1238.77  151.14
  -5   1   5 1255.78  151.30
  -5   1   5 1287.92  120.86
   5  -1  -5 1286.74  151.43
   5  -1  -5 1331.68  121.59
   5  -1   5 1124.55  120.85
  -5   1  -5 1160.68  151.07
  -5   1  -5 1332.34  121.63
  -5  -1  -5 1239.02  122.22
   5   1   5 1187.32  121.50
   5   1  -6    6.10    1.40
   5   1  -6    7.04    1.83
  -5   1   6    7.01    1.82
   5  -1  -6    3.89    2.06
   5  -1  -6    7.49    1.92
   5  -1   6    7.21    1.55
  -5   1  -6    6.06    1.54
   5   1   6    8.67    2.55
  -5  -1   6    7.15    1.82
  -5  -1   6    4.98    2.27
  -5   1   6   10.47    3.13
  -5   1   6    6.03    2.44
   5  -1  -6    6.07    2.60
   5  -1   6    6.02    2.54
  -5   1  -6    7.92    2.98
  -5  -1  -6    5.67    2.64
  -5  -1  -6    6.80    2.28
  -5  -1  -6    6.34    3.29
   5   1   6    7.93    2.21
   5   1   6    5.12    2.64
   5   1  -7   90.91   10.29
  -5  -1   7   92.11   10.30
  -5  -1   7   92.62   10.49
  -5   1   7   90.23   10.91
  -5   1   7   92.85   10.58
   5  -1  -7  105.09   10.81
   5  -1  -7   96.36   10.63
  -5  -1  -7   92.23   10.68
  -5  -1  -7  110.29   10.65
   5   1   7  116.51   11.08
   5   1   7   97.59   10.53
   5   1  -7   98.67   12.35
  -5   1   7   99.43   11.84
   5  -1  -7   91.68   12.84
   5  -1   7  100.94   12.45
   5  -1   7   96.49   11.96
  -5   1  -7  107.43   12.54
  -5   1  -7   94.93   12.64
  -5  -1  -7   88.97   13.17
   5   1   7   98.88   12.46
   5   1  -8    5.08    1.65
  -5  -1   8    7.13    1.57
  -5   1   8    7.86    2.69
  -5   1   8    7.34    2.03
   5  -1  -8    7.44    2.35
   5  -1  -8    7.52    2.15
  -5  -1  -8   10.24    2.29
   5   1   8   10.81    2.04
   5   1  -8    8.54    3.10
  -5  -1   8    6.65    2.22
  -5   1   8    5.38    2.30
   5  -1   8    6.96    2.17
   5  -1   8    6.34    2.62
  -5   1  -8    7.29    2.17
  -5   1  -8    7.51    3.22
  -5  -1  -8    7.65    2.59
  -5  -1  -8    6.67    3.18
   5   1   8    8.50    3.30
   5   1   8    6.94    2.71
   5   1  -9  169.94   19.17
  -5  -1   9  184.16   19.17
  -5   1   9  184.87   19.85
   5  -1  -9  175.50   19.62
   5  -1  -9  180.13   19.52
   5  -1   9  181.27   19.17
  -5   1  -9  178.60   19.30
   5   1  -9  206.82   21.31
  -5  -1   9  177.96   20.36
  -5   1   9  199.88   23.56
   5  -1  -9  184.09   21.87
   5  -1   9  186.41   20.37
  -5   1  -9  188.79   21.53
  -5  -1  -9  196.60   23.68
  -5  -1  -9  180.30   23.55
  -5  -1  -9  201.77   22.28
   5   1   9  231.41   23.99
   5   1   9  185.23   23.48
   5   1   9  193.67   21.06
   5   1 -10   11.30    2.36
  -5   1  10   13.60    3.29
  -5   1  10   10.56    2.54
   5  -1 -10   11.92    2.59
   5  -1  10   10.78    2.14
  -5   1 -10   12.50    2.40
  -5  -1 -10   11.23    2.59
   5   1  10   11.76    3.15
   5   1 -10   10.02    3.97
  -5  -1  10   13.25    2.63
  -5  -1  10   11.81    3.05
  -5   1  10   11.46    2.79
   5  -1 -10   13.14    3.57
   5  -1 -10   13.44    3.81
   5  -1  10   11.12    3.00
  -5   1 -10   11.64    4.15
  -5  -1 -10   12.27    3.49
  -5  -1 -10   13.87    4.41
   5   1  10   11.19    3.00
   5   1  10   12.08    3.15
  -5   1  11  416.91   51.39
  -5   1  11  551.96   51.15
   5  -1 -11  491.79   51.21
   5  -1  11  486.69   50.80
  -5   1 -11  391.64   50.97
  -5  -1 -11  589.07   51.35
  -5  -1 -11  513.03   51.20
   5   1  11  473.16   51.51
   5   1  11  480.38   51.06
   5   1 -11  460.86   62.26
   5   1 -11  527.02   52.02
  -5  -1  11  530.91   62.14
  -5  -1  11  502.05   51.09
   5  -1 -11  482.94   62.41
   5  -1  11  554.91   50.91
  -5   1 -11  625.78   52.46
  -5  -1 -11  513.00   53.23
   5   1  11  483.09   51.07
   5   1 -12    0.65    2.47
  -5  -1  12   -0.87    1.60
  -5   1 -12    0.59    2.13
   5   1  12   -0.18    3.04
   5   1 -12    1.02    3.16
  -5  -1  12    2.28    1.72
  -5   1  12   -0.38    4.05
   5  -1 -12    1.37    3.01
   5  -1 -12    1.06    2.83
   5  -1  12    1.30    2.21
  -5   1 -12   -1.10    3.17
  -5  -1 -12    0.47    3.01
  -5  -1 -12    1.12    3.29
   5   1  12    0.70    1.87
   5   1  12    0.26    1.46
   5   1 -13  107.38   14.41
  -5  -1  13  144.84   14.22
   5  -1 -13  132.50   14.54
   5   1 -13  129.94   16.75
  -5  -1  13  144.12   15.95
  -5   1  13  129.23   18.53
   5  -1 -13  119.97   17.57
   5  -1  13  160.59   17.18
   5  -1  13  148.24   15.74
  -5   1 -13   87.53   17.36
  -5   1 -13  123.90   17.15
  -5  -1 -13  163.46   17.60
  -5  -1 -13  108.71   17.54
   5   1  13  141.89   18.50
  -5  -1  14  111.31   12.54
   5  -1 -14  118.54   12.89
   5  -1  14  126.84   12.55
   5   1 -14  105.56   15.29
  -5  -1  14  111.71   14.36
  -5   1 -14   96.71   15.35
  -5  -1 -14  133.91   15.53
   5  -1 -15   40.77    5.54
  -5  -1 -15   42.56    5.38
   5   1 -15   22.25    7.61
  -5  -1  15   39.82    5.95
   5  -1  15   43.33    5.89
  -5   1 -15   26.30    7.92
  -5  -1  16   79.41    8.68
   5  -1  16   68.09    8.61
  -5  -1 -16   92.89    9.38
   5   1 -16   59.44   12.79
   5  -1 -16   79.75   11.03
  -5  -1  17   30.04    4.30
   5  -1  17   33.47    4.47
  -5  -1 -17   36.97    5.23
   5   1 -17    9.80    8.11
   5  -1 -17   34.70    6.24
  -5  -1  18    1.59    1.96
   5  -1 -18   11.33    3.98
   5  -1  18    8.78    2.25
  -5  -1 -18    0.54    3.58
  -5  -1  19    0.24    1.91
   5  -1 -19    0.02    3.36
  -5  -1 -19   -1.03    3.41
   5  -1  19   -0.96    2.60
   5  -1 -20    1.09    3.52
   5  -1  20    0.17    1.97
  -5  -1  20    0.94    3.71
  -5  -1 -20    0.96    5.42
   6  -1   0  702.31   78.30
   6  -1   0  774.81   79.72
  -6   1   0  782.19   78.21
   6   1   0  835.56   95.82
   6   1   0  757.98   78.04
  -6  -1   0  773.04   95.89
  -6  -1   0  793.46   77.47
  -6   1   0  808.52   78.45
   6   1  -1   48.21    5.32
  -6  -1   1   39.73    5.02
  -6  -1   1   40.26    5.06
  -6   1   1   45.40    5.15
   6  -1  -1   36.49    5.43
   6  -1  -1   40.55    5.02
   6  -1   1   45.46    5.03
   6  -1   1   38.89    5.12
  -6   1  -1   50.03    4.89
  -6   1  -1   38.77    5.31
  -6  -1  -1   42.38    4.93
  -6  -1  -1   43.41    5.40
   6   1   1   43.32    5.03
   6   1  -1   43.81    5.87
  -6   1   1   42.19    6.52
   6  -1  -1   44.18    7.01
   6   1   1   39.45    6.85
   6   1  -2 1724.80  163.85
  -6  -1   2 1681.78  163.98
  -6  -1   2 1459.50  166.70
  -6   1   2 1420.20  164.00
   6  -1  -2 1615.73  164.28
   6  -1   2 1598.99  163.91
  -6   1  -2 1537.04  163.77
  -6  -1  -2 1461.68  164.35
   6   1  -2 1781.80  160.50
  -6   1   2 1821.65  159.97
   6  -1  -2 1697.24  201.04
   6  -1  -2 1525.35  160.56
   6  -1   2 1620.45  160.00
  -6   1  -2 1790.72  160.74
  -6  -1  -2 1643.56  201.00
  -6  -1  -2 1693.95  160.98
   6   1   2 1631.18  201.08
   6   1   2 1823.04  160.51
   6   1  -3  262.72   27.57
   6   1  -3  255.47   28.31
  -6  -1   3  274.62   27.74
  -6  -1   3  259.90   28.18
   6  -1  -3  272.68   27.79
   6  -1   3  251.14   28.17
  -6   1  -3  243.39   27.52
  -6  -1  -3  301.14   28.13
  -6  -1  -3  290.72   28.51
   6   1   3  311.21   27.87
  -6   1   3  273.11   33.85
  -6   1   3  273.85   28.80
   6  -1  -3  284.47   34.06
   6  -1  -3  293.27   29.56
   6  -1   3  266.74   33.71
  -6   1  -3  274.99   29.50
  -6  -1  -3  277.54   33.76
   6   1   3  290.77   29.33
   6   1  -4  336.91   35.43
   6   1  -4  393.95   36.42
  -6  -1   4  330.90   35.55
  -6   1   4  355.06   35.75
   6  -1  -4  363.69   36.03
   6  -1   4  323.68   35.56
   6  -1   4  338.00   36.22
  -6   1  -4  354.35   35.45
  -6   1  -4  347.51   36.41
  -6  -1  -4  346.64   35.94
  -6  -1  -4  349.75   35.66
  -6  -1  -4  404.68   36.60
   6   1   4  333.20   35.70
  -6  -1   4  327.50   36.25
  -6   1   4  382.07   36.43
   6  -1  -4  360.65   43.51
   6  -1  -4  358.86   37.11
   6   1   4  368.79   36.95
   6   1  -5 2041.04  216.31
   6   1  -5 2344.99  220.41
  -6  -1   5 2000.69  216.44
  -6   1   5 2262.84  216.67
   6  -1  -5 2265.87  216.89
   6  -1  -5 2090.43  216.63
   6  -1   5 2374.57  216.45
  -6   1  -5 2066.42  216.32
  -6   1  -5 2204.30  220.44
  -6  -1  -5 2258.57  216.91
  -6  -1  -5 2197.02  216.57
   6   1   5 2274.94  216.64
  -6  -1   5 2176.55  210.25
  -6   1   5 2139.29  265.99
  -6   1   5 2160.02  210.49
   6  -1  -5 2140.62  211.25
   6  -1   5 2067.93  210.53
  -6  -1  -5 2231.26  211.80
   6   1   5 2136.10  211.06
   6   1  -6 1027.31  113.03
  -6   1   6 1178.53  113.83
   6  -1  -6 1108.12  113.38
   6  -1   6 1002.29  115.18
  -6  -1  -6 1216.07  113.35
   6   1   6 1081.06  113.33
   6   1  -6 1194.44  111.77
  -6  -1   6 1222.18  138.71
  -6  -1   6 1172.70  110.85
  -6   1   6 1233.04  138.88
  -6   1   6 1059.05  111.06
   6  -1  -6 1177.52  138.99
   6  -1  -6 1081.46  112.10
   6  -1   6 1153.20  138.65
  -6   1  -6 1144.04  138.61
  -6   1  -6 1152.66  111.92
  -6  -1  -6 1175.32  138.98
  -6  -1  -6 1152.45  112.65
   6   1   6 1004.02  111.64
   6   1  -7  369.85   39.24
  -6   1   7  410.88   40.00
  -6   1   7  376.76   39.54
   6  -1  -7  353.01   39.67
   6  -1  -7  406.17   39.63
   6  -1   7  317.07   39.27
   6  -1   7  379.23   40.10
  -6   1  -7  408.30   39.35
  -6  -1  -7  389.45   39.77
   6   1   7  366.48   39.95
   6   1   7  423.07   39.60
   6   1  -7  407.19   40.75
  -6  -1   7  415.17   48.04
  -6  -1   7  412.57   39.79
  -6   1   7  395.23   40.00
   6  -1  -7  374.32   41.14
  -6   1  -7  424.81   40.92
  -6  -1  -7  393.09   48.20
  -6  -1  -7  407.08   41.63
   6   1   7  379.86   40.57
   6   1  -8  282.92   32.07
   6   1  -8  302.97   32.97
  -6  -1   8  269.08   32.04
  -6   1   8  313.36   32.73
  -6   1   8  372.64   32.49
   6  -1  -8  343.60   32.57
   6  -1  -8  370.33   32.50
   6  -1   8  317.95   32.09
  -6  -1  -8  324.62   32.40
   6   1   8  337.39   32.92
   6   1   8  321.45   32.33
  -6  -1   8  325.96   32.79
  -6   1   8  339.63   33.02
   6  -1  -8  324.86   34.29
   6  -1   8  332.43   33.11
  -6   1  -8  264.65   39.12
  -6   1  -8  321.11   34.00
  -6  -1  -8  326.15   39.47
  -6  -1  -8  286.85   34.62
   6   1   8  310.04   33.45
   6   1  -9  136.25   13.48
  -6  -1   9  113.64   13.41
  -6  -1   9  126.06   13.70
   6  -1  -9  113.28   13.89
   6  -1   9  133.55   13.46
  -6   1  -9  133.54   13.49
  -6  -1  -9  137.98   13.97
  -6  -1  -9  133.80   13.81
   6   1   9  118.72   14.25
   6   1   9  129.34   13.76
   6   1  -9  121.70   15.72
  -6   1   9  135.18   17.00
  -6   1   9  126.51   16.51
  -6   1   9  128.97   14.80
   6  -1  -9  121.88   16.54
   6  -1   9  126.10   14.88
  -6   1  -9  128.70   16.04
  -6  -1  -9  132.92   16.66
   6   1 -10   59.20    7.57
   6   1 -10   78.98    8.26
  -6   1  10   64.52    7.85
   6  -1 -10   67.71    8.18
   6  -1 -10   64.71    7.95
   6  -1  10   71.89    7.62
  -6   1 -10   60.74    7.71
  -6  -1 -10   71.75    8.14
  -6  -1 -10   68.00    8.01
   6   1  10   73.79    7.88
  -6  -1  10   72.03    9.08
  -6  -1  10   61.47    8.99
  -6   1  10   57.56    9.63
  -6   1  10   66.57    8.86
   6  -1 -10   67.77   10.44
   6  -1  10   76.72    9.04
  -6   1 -10   72.45   10.32
  -6  -1 -10   73.09   10.97
   6   1  10   77.58   10.23
  -6  -1  11   36.52    4.50
  -6   1  11   40.43    4.99
   6  -1 -11   42.57    5.24
  -6  -1 -11   34.95    5.14
  -6  -1 -11   40.23    5.06
   6   1  11   37.94    5.74
   6   1  11   38.82    4.92
   6   1 -11   33.91    5.59
   6   1 -11   35.45    7.07
  -6  -1  11   31.72    5.84
  -6   1  11   28.66    6.69
   6  -1 -11   36.89    5.99
   6  -1 -11   32.51    7.02
   6  -1  11   35.88    5.41
   6  -1  11   37.00    5.92
  -6   1 -11   30.56    5.60
  -6   1 -11   39.12    6.89
  -6  -1 -11   38.47    7.91
   6   1  11   40.32    5.98
   6   1 -12  219.42   26.34
  -6   1  12  197.02   26.93
  -6   1  12  271.62   26.43
   6  -1 -12  288.65   26.64
   6  -1 -12  204.10   26.40
   6  -1  12  248.95   26.11
  -6   1 -12  209.84   26.34
  -6  -1 -12  283.24   26.65
  -6  -1 -12  231.09   26.49
   6   1 -12  266.26   28.51
  -6  -1  12  259.87   31.77
  -6  -1  12  299.79   27.44
   6  -1  12  299.24   27.24
  -6   1 -12  245.85   28.77
   6   1  12  233.05   32.53
   6   1  12  250.26   32.00
   6   1  12  276.42   27.36
  -6  -1  13    2.79    1.69
   6  -1  13    4.40    1.87
   6   1 -13   -0.86    3.99
  -6  -1  13    2.72    2.18
   6  -1 -13   -1.86    3.34
   6  -1  13    3.21    2.60
  -6   1 -13    0.34    4.17
  -6  -1 -13    0.10    3.38
   6   1  13    2.80    2.21
   6   1  13    2.54    2.40
  -6  -1  14   73.63    7.99
   6  -1 -14   81.14    8.60
   6  -1  14   67.76    7.93
   6   1 -14   48.97   10.74
  -6  -1  14   65.92    9.90
   6  -1  14   71.28    9.66
  -6   1 -14   56.92   11.13
  -6  -1 -14   86.36   10.16
  -6  -1  15   20.55    3.30
   6  -1 -15   21.94    3.93
   6  -1  15   18.06    3.19
  -6  -1  15   20.62    4.63
   6  -1  15   13.80    4.43
  -6  -1 -15   19.67    4.78
  -6  -1  16   16.34    3.01
   6  -1 -16   13.41    3.68
   6  -1  16   15.65    2.94
  -6  -1 -16   14.49    3.88
   6  -1  16    6.84    4.13
  -6  -1 -17   70.96   12.16
   6   1 -17   99.28   18.00
  -6  -1  17  124.92   14.50
   6  -1 -17  105.80   14.85
   6  -1  17  122.61   14.40
  -6  -1  18    0.99    2.39
   6  -1 -18    3.61    3.39
   6  -1  18    0.79    2.58
  -6  -1 -18    3.64    5.08
   6  -1 -19    1.34    3.91
  -6  -1 -19    0.55    3.82
  -6  -1  19    2.55    2.63
   6  -1  19   -1.43    2.70
   6  -1  20    1.02    2.43
  -6  -1  20   -0.16    3.93
   6  -1 -20   -1.19    5.24
   7   1   0    1.74    1.96
   7   1   0    0.73    1.20
   7   1   0   -0.24    1.73
  -7  -1   0   -0.75    1.30
  -7  -1   0   -0.62    1.39
   7  -1   0    1.24    1.92
   7  -1   0    0.61    1.81
  -7   1   0    0.65    1.64
  -7   1   0    1.27    2.56
   7   1  -1   37.83    4.25
  -7  -1   1   36.54    4.40
  -7   1   1   29.39    4.31
   7  -1  -1   34.94    4.32
   7  -1   1   30.50    4.34
  -7   1  -1   30.51    4.15
  -7  -1  -1   34.99    4.25
   7   1   1   32.66    4.43
   7   1  -1   35.75    6.38
  -7  -1   1   35.57    5.80
  -7   1   1   39.56    5.34
   7  -1  -1   28.59    5.68
   7  -1  -1   35.16    6.38
   7  -1   1   39.84    5.15
  -7   1  -1   37.99    6.57
  -7  -1  -1   38.65    6.67
   7   1   1   39.72    5.17
   7   1  -2   10.59    1.85
  -7  -1   2    8.46    1.99
  -7  -1   2    8.08    2.00
   7  -1  -2    9.38    2.02
   7  -1  -2    8.96    2.36
   7  -1   2    9.32    1.98
   7  -1   2    9.31    1.97
  -7   1  -2    8.54    1.89
  -7  -1  -2    5.67    2.56
   7   1   2   11.24    2.14
   7   1   2    8.19    2.04
   7   1  -2   15.48    3.60
  -7   1   2   11.35    2.71
  -7   1   2    6.52    3.02
   7  -1  -2    9.72    3.33
  -7   1  -2   10.33    3.68
  -7  -1  -2   12.24    2.36
  -7  -1  -2   11.26    3.83
  -7  -1   3   89.75    9.74
  -7  -1   3   93.42    9.90
  -7   1   3   86.43    9.86
   7  -1  -3   75.94   10.11
   7  -1  -3   89.72    9.77
   7  -1  -3   89.60   10.11
  -7   1  -3   90.35    9.54
  -7   1  -3   89.42   10.15
   7   1  -3   90.97   11.56
   7   1  -3  109.06   11.95
  -7   1   3   96.86   11.32
   7  -1   3   87.38   11.64
   7  -1   3   81.33   11.23
  -7  -1  -3   87.27   12.08
  -7  -1  -3   93.43   11.69
  -7  -1  -3   83.91   12.27
   7   1   3   86.52   11.75
   7   1   3   92.28   11.58
   7   1  -4  312.68   32.52
  -7  -1   4  319.46   32.71
  -7  -1   4  330.69   33.26
  -7   1   4  317.68   32.83
   7  -1  -4  297.85   33.05
   7  -1  -4  341.70   32.81
   7  -1   4  310.54   32.65
  -7  -1  -4  267.71   32.98
  -7  -1  -4  285.95   32.67
  -7  -1  -4  315.65   33.60
   7   1   4  317.64   32.82
   7   1  -4  392.03   34.33
  -7   1   4  316.19   33.58
   7  -1  -4  335.59   34.31
   7  -1   4  324.56   33.59
  -7   1  -4  335.32   39.68
  -7   1  -4  322.27   34.37
   7   1   4  316.13   33.94
   7   1  -5   89.26    9.35
  -7  -1   5   75.99    9.46
   7  -1  -5   83.34    9.64
  -7   1  -5   80.43    9.32
  -7  -1  -5   83.29    9.96
  -7  -1  -5   80.97    9.57
   7   1   5   84.38    9.67
   7   1  -5  111.27   11.85
  -7  -1   5  101.74   11.00
  -7   1   5   86.16   11.63
  -7   1   5   87.51   11.10
   7  -1  -5  104.85   12.08
   7  -1  -5   94.21   11.89
   7  -1   5   86.05   11.40
   7  -1   5   94.52   11.25
  -7   1  -5   88.07   11.86
  -7  -1  -5   85.13   12.25
   7   1   5   81.37   11.38
   7   1  -6   48.89    6.23
   7   1  -6   57.14    6.87
  -7  -1   6   60.23    6.45
  -7   1   6   51.94    7.17
  -7   1   6   56.33    6.68
   7  -1  -6   62.92    7.02
   7  -1  -6   59.63    6.68
   7  -1  -6   46.51    6.79
   7  -1   6   59.90    6.43
   7  -1   6   72.21    6.75
  -7   1  -6   54.92    6.27
  -7  -1  -6   55.08    6.99
  -7  -1  -6   54.40    6.58
  -7  -1  -6   60.96    7.07
   7   1   6   53.98    6.62
  -7  -1   6   56.42    7.80
  -7   1   6   58.67    8.00
  -7   1  -6   48.46    8.73
   7   1   6   55.97    8.27
   7   1  -7    2.83    2.08
  -7  -1   7    1.93    1.51
  -7   1   7   -1.35    2.80
  -7   1   7    1.53    1.83
   7  -1  -7    2.94    2.30
   7  -1  -7    1.93    1.82
   7  -1   7    0.68    1.39
  -7   1  -7    1.55    1.36
  -7  -1  -7    4.00    2.25
  -7  -1  -7    0.84    1.74
  -7  -1  -7    0.22    2.33
   7   1   7    0.16    1.72
   7   1  -7   -0.37    1.79
  -7  -1   7    2.15    1.94
  -7   1   7    1.36    1.99
   7  -1  -7    3.02    2.80
   7  -1   7    4.39    2.32
  -7   1  -7    0.10    2.93
   7   1   7    3.70    2.09
   7   1  -8  514.53   56.77
  -7  -1   8  487.11   56.90
  -7   1   8  613.71   57.76
  -7   1   8  620.78   57.18
   7  -1  -8  620.82   57.21
   7  -1   8  572.37   57.94
   7   1  -8  611.97   57.82
  -7  -1   8  540.99   56.63
  -7   1   8  602.94   56.91
   7  -1  -8  620.17   69.89
   7  -1  -8  596.60   58.29
   7  -1   8  548.10   69.49
  -7   1  -8  516.00   69.49
  -7   1  -8  544.92   57.94
  -7  -1  -8  621.32   69.93
  -7  -1  -8  519.55   69.66
  -7  -1  -8  523.77   58.53
   7   1   8  602.66   69.72
   7   1   8  589.70   57.10
   7   1  -9   34.75    5.00
  -7  -1   9   40.01    5.05
  -7  -1   9   42.00    5.09
  -7   1   9   33.73    6.02
  -7   1   9   46.38    5.45
   7  -1  -9   41.12    5.61
   7  -1  -9   34.58    5.39
   7  -1   9   38.38    4.99
   7  -1   9   45.52    5.22
  -7   1  -9   43.51    5.06
  -7   1  -9   42.91    5.80
   7   1   9   48.34    5.46
   7   1  -9   42.96    7.50
  -7   1   9   40.73    6.58
   7  -1  -9   47.65    7.83
  -7  -1  -9   44.69    6.68
  -7  -1  -9   41.11    6.40
  -7  -1  -9   37.38    8.01
   7   1   9   51.81    7.34
   7   1   9   42.62    6.58
  -7  -1  10  343.86   34.79
  -7   1  10  287.49   35.43
   7  -1 -10  316.21   35.06
   7  -1  10  319.88   34.72
  -7   1 -10  282.20   34.70
  -7  -1 -10  350.29   35.11
   7   1  10  358.22   35.71
   7   1  10  366.81   35.20
   7   1 -10  267.58   42.28
   7   1 -10  327.14   36.67
  -7  -1  10  379.53   35.53
  -7   1  10  387.91   42.65
  -7   1  10  354.89   35.36
   7  -1 -10  375.96   42.85
   7  -1 -10  338.19   37.17
   7  -1  10  401.95   35.54
  -7   1 -10  364.53   36.91
  -7  -1 -10  380.91   42.85
   7   1  10  344.80   35.67
   7   1 -11   48.02    6.85
  -7   1  11   53.02    8.14
  -7   1  11   59.69    7.10
   7  -1 -11   70.18    7.50
   7  -1 -11   49.88    7.12
   7  -1  11   58.44    6.70
   7  -1  11   72.11    7.02
  -7   1 -11   51.94    7.00
  -7   1 -11   54.08    7.56
  -7  -1 -11   53.51    7.29
   7   1  11   50.86    8.03
   7   1 -11   63.21    9.66
  -7  -1  11   60.98    8.07
  -7  -1  11   56.64    8.19
  -7   1  11   64.68    7.99
   7  -1 -11   53.01    9.73
  -7  -1 -11   59.80    8.63
  -7  -1 -11   65.96   10.38
   7   1  11   56.24    8.37
   7   1  11   61.37    8.43
  -7  -1  12  120.76   13.19
  -7  -1  12  144.96   13.63
  -7   1  12  138.00   13.63
   7  -1 -12  125.21   13.71
   7  -1  12  125.00   13.17
  -7  -1 -12  141.78   13.85
   7   1  12   85.31   14.19
   7   1  12  150.25   13.71
   7   1 -12   82.38   16.03
   7   1 -12  106.90   15.94
   7  -1  12  136.54   14.69
  -7   1 -12  110.65   16.16
  -7  -1 -12  103.98   16.36
  -7  -1 -12  113.96   17.00
   7   1  12  137.50   14.95
  -7  -1  13    8.20    2.27
   7  -1  13    8.29    2.36
  -7  -1 -13   10.78    3.11
   7   1  13   11.90    2.78
   7   1 -13    8.42    5.00
  -7  -1  13    9.04    3.69
  -7   1  13   13.65    2.90
   7  -1 -13   11.91    4.59
   7  -1  13    9.40    3.67
  -7   1 -13    5.95    6.20
   7   1  13    7.67    3.44
  -7  -1  14  233.25   22.40
   7  -1 -14  201.22   22.73
   7  -1  14  213.32   22.27
  -7  -1 -14  192.92   22.76
  -7  -1  14  220.01   23.96
  -7  -1  15   42.37    5.63
   7  -1 -15   50.09    6.30
   7  -1  15   45.14    5.57
  -7  -1 -15   46.08    6.24
  -7  -1  15   39.28    7.36
   7  -1  15   41.62    7.34
  -7  -1  16   96.37   10.19
  -7  -1 -16  101.51   10.64
  -7  -1  16   64.76   12.05
   7  -1 -16  102.84   12.75
   7  -1  16   99.52   12.12
   7  -1  16   60.84   11.92
  -7  -1  17    0.42    2.40
   7  -1 -17    4.85    3.59
   7  -1  17   10.07    2.57
  -7  -1 -17   -2.37    3.48
   7   1 -17    2.86    7.46
   7  -1 -18    1.42    3.43
   7  -1  18    5.22    2.52
  -7  -1  18    0.09    3.63
  -7  -1 -18    1.94    4.93
   7  -1 -19    0.09    3.58
   7  -1  19    1.38    2.51
  -7  -1 -19   -0.13    4.27
  -7  -1  19   -1.86    3.93
   8   1   0 3151.28  304.25
   8   1   0 3110.46  309.17
  -8  -1   0 2977.68  303.81
  -8  -1   0 3055.04  308.90
   8  -1   0 3085.07  303.78
  -8   1   0 2936.99  303.57
   8   1   0 3040.75  372.57
   8  -1   0 3143.71  294.44
  -8   1   0 2956.00  295.44
   8   1  -1   -0.40    1.34
  -8  -1   1    0.20    1.45
  -8  -1   1    1.89    1.55
  -8   1   1   -1.41    1.77
   8  -1  -1   -0.38    2.25
   8  -1   1    0.38    1.48
  -8   1  -1    0.12    1.23
  -8   1  -1   -0.04    2.07
  -8  -1  -1    1.22    2.12
  -8  -1  -1    0.43    1.37
  -8  -1  -1    0.61    2.14
   8   1   1   -1.12    1.46
   8   1  -1    4.26    2.76
  -8   1   1    1.20    2.04
   8  -1  -1   -0.05    1.93
   8  -1  -1   -0.40    2.72
   8  -1   1    0.05    1.36
   8   1   1    0.52    1.89
   8   1  -2   11.87    1.98
   8  -1  -2   10.63    2.19
   8  -1   2    9.28    2.13
  -8   1  -2    8.40    2.02
  -8   1  -2    6.48    2.61
  -8  -1  -2    9.65    2.85
  -8  -1  -2   10.76    2.06
  -8  -1  -2   10.83    2.73
   8   1   2    8.84    2.26
   8   1  -2    9.92    3.83
  -8  -1   2   12.62    2.80
  -8  -1   2   13.22    3.30
  -8   1   2   10.31    2.88
  -8   1   2    9.72    3.24
   8  -1  -2   14.64    3.69
   8  -1  -2    7.78    3.84
   8  -1   2   10.12    3.15
   8   1   2    7.76    3.17
   8   1  -3   25.36    3.39
   8   1  -3   24.76    3.93
  -8  -1   3   27.13    3.56
  -8   1   3   24.92    3.71
   8  -1  -3   22.46    4.10
   8  -1   3   24.33    3.55
  -8   1  -3   25.03    3.39
  -8   1  -3   22.80    3.97
  -8  -1  -3   23.55    3.44
   8   1   3   26.87    3.59
  -8  -1   3   20.48    4.88
  -8   1   3   28.55    4.98
   8  -1  -3   28.31    4.26
   8  -1  -3   27.04    5.58
   8  -1   3   27.97    4.95
  -8  -1  -3   31.36    5.02
  -8  -1  -3   26.74    5.94
   8   1   3   25.37    4.37
   8   1  -4   85.62   10.14
  -8  -1   4   97.58    9.79
  -8   1   4   99.03    9.94
  -8   1   4   87.89    9.87
   8  -1  -4   94.00   10.23
   8  -1   4   91.47    9.72
  -8  -1  -4   83.18   10.18
  -8  -1  -4   82.24    9.72
   8   1   4   91.43    9.89
   8   1   4   86.45    9.88
   8   1  -4   85.15   11.50
  -8  -1   4   95.31   11.25
   8  -1  -4   85.59   11.69
   8  -1  -4   85.18   11.98
   8  -1   4   89.92   11.37
  -8   1  -4   86.04   11.44
  -8   1  -4   90.45   11.97
  -8  -1  -4   91.42   12.46
   8   1  -5  720.76   74.31
   8   1  -5  744.44   76.05
  -8   1   5  764.28   74.73
   8  -1  -5  826.34   75.10
   8  -1  -5  727.06   74.60
  -8  -1  -5  766.64   74.95
  -8  -1  -5  741.75   74.57
  -8  -1  -5  730.09   76.17
   8   1   5  739.27   74.69
  -8  -1   5  855.21   91.26
  -8  -1   5  807.07   73.75
  -8   1   5  748.28   73.89
   8  -1  -5  709.66   74.85
   8  -1   5  722.05   91.13
   8  -1   5  687.04   73.98
  -8   1  -5  729.01   91.00
  -8   1  -5  664.78   74.75
   8   1   5  660.15   73.96
   8   1  -6  152.91   16.66
  -8  -1   6  156.86   16.86
  -8  -1   6  154.23   17.08
  -8   1   6  159.35   17.08
   8  -1  -6  179.21   17.42
   8  -1  -6  178.59   17.07
   8  -1   6  153.28   17.18
  -8   1  -6  161.87   16.68
  -8   1  -6  153.53   17.47
  -8  -1  -6  153.12   16.92
   8   1  -6  136.55   18.99
  -8   1   6  183.98   18.34
   8  -1  -6  146.15   19.29
   8  -1   6  161.15   20.38
  -8  -1  -6  179.68   20.96
  -8  -1  -6  150.48   19.62
   8   1   6  178.41   20.62
   8   1   6  164.18   18.34
   8   1  -7  168.78   20.19
  -8   1   7  198.45   19.87
   8  -1  -7  183.84   20.05
   8  -1   7  177.62   19.59
   8  -1   7  194.49   20.01
  -8   1  -7  176.30   19.41
  -8  -1  -7  182.53   20.01
  -8  -1  -7  198.92   19.76
   8   1   7  218.77   19.91
   8   1   7  205.02   19.99
   8   1  -7  173.92   23.56
  -8  -1   7  200.23   23.74
  -8  -1   7  187.97   20.68
  -8   1   7  190.17   20.94
   8  -1  -7  214.75   23.97
   8  -1  -7  175.35   22.08
  -8   1  -7  165.23   21.87
  -8  -1  -7  176.36   22.50
   8   1  -8  252.39   28.08
  -8  -1   8  291.62   27.35
  -8   1   8  251.23   27.95
  -8   1   8  279.49   27.54
   8  -1  -8  240.58   27.63
   8  -1  -8  239.32   27.42
   8  -1   8  275.10   27.29
  -8   1  -8  250.89   27.17
  -8  -1  -8  254.98   27.76
   8   1   8  298.57   27.58
   8   1  -8  226.74   32.99
  -8  -1   8  295.95   28.18
  -8   1   8  292.90   28.40
   8  -1  -8  278.06   29.75
   8  -1   8  310.97   28.52
  -8   1  -8  219.88   29.37
  -8  -1  -8  261.06   33.30
  -8  -1  -8  251.69   30.04
   8   1   8  253.70   28.40
  -8  -1   9  247.72   27.89
  -8   1   9  272.88   28.18
   8  -1  -9  314.96   28.47
   8  -1   9  298.67   27.94
   8  -1   9  293.09   28.48
  -8   1  -9  244.73   28.79
  -8  -1  -9  291.19   28.39
   8   1   9  280.65   28.15
   8   1  -9  217.85   33.81
   8   1  -9  245.79   30.04
  -8  -1   9  287.58   28.76
  -8   1   9  241.26   34.65
  -8   1   9  274.33   28.91
   8  -1  -9  253.27   34.13
   8  -1  -9  260.41   30.45
  -8   1  -9  281.92   34.02
  -8  -1  -9  262.16   34.10
  -8  -1  -9  254.44   30.68
   8   1   9  316.34   29.11
   8   1 -10  352.66   41.64
   8   1 -10  386.09   42.86
  -8  -1  10  401.16   42.49
  -8   1  10  360.82   42.53
  -8   1  10  496.04   42.13
   8  -1 -10  524.72   42.42
   8  -1 -10  354.92   41.92
   8  -1  10  413.09   41.71
   8  -1  10  445.52   42.48
  -8   1 -10  278.09   41.51
  -8  -1 -10  480.75   42.30
  -8  -1 -10  392.99   41.94
   8   1  10  480.22   42.13
  -8  -1  10  459.68   50.95
  -8   1  10  479.71   42.15
   8  -1 -10  409.76   44.03
  -8   1 -10  368.32   43.59
  -8  -1 -10  384.63   44.20
   8   1  10  386.19   42.40
  -8   1  11  486.33   44.80
   8  -1 -11  434.41   44.94
   8  -1  11  427.56   44.44
   8  -1  11  393.36   45.38
   8   1 -11  371.76   46.11
  -8  -1  11  480.19   54.35
  -8  -1  11  468.00   44.92
  -8   1  11  484.26   44.74
   8  -1 -11  376.40   46.65
  -8   1 -11  446.84   46.45
  -8  -1 -11  470.87   54.72
  -8  -1 -11  339.36   54.40
  -8  -1 -11  400.96   47.09
   8   1  11  480.82   54.48
   8   1  11  428.74   45.18
  -8   1  12   39.22    5.17
   8  -1 -12   38.27    5.59
   8  -1  12   32.50    4.77
  -8   1 -12   26.07    5.86
  -8  -1 -12   39.81    5.52
   8   1  12   42.72    5.27
  -8  -1  12   36.05    5.73
  -8  -1  12   42.39    6.50
  -8   1  12   37.71    6.13
   8  -1 -12   34.25    8.46
   8  -1  12   38.30    6.31
  -8  -1 -12   22.77    8.17
   8   1  12   32.97    6.62
  -8  -1  13   14.29    3.01
  -8  -1  13   14.28    3.05
  -8   1  13   14.93    3.25
   8  -1 -13   16.70    3.77
  -8  -1 -13   11.71    3.76
  -8   1  13   12.40    3.76
   8  -1  13   12.49    3.59
   8  -1  13   16.62    4.35
  -8  -1 -13    9.16    6.81
   8   1  13   13.59    4.15
   8   1  13   10.20    4.34
  -8   1  14    6.34    2.61
   8  -1 -14    8.39    3.50
  -8  -1  14    6.53    3.46
  -8  -1  14    9.06    3.98
   8  -1  14    8.11    3.15
   8  -1  14    6.49    3.81
  -8  -1 -14    9.48    5.00
  -8  -1 -14   -1.67    6.42
   8   1  14    6.18    3.58
   8   1  14    3.88    3.17
  -8  -1  15    1.90    3.33
  -8  -1  15   -0.61    2.95
   8  -1 -15    2.18    4.52
   8  -1  15    1.78    3.07
   8  -1  15    1.68    3.45
  -8  -1 -15    2.31    5.87
   8  -1 -16    5.59    3.29
   8  -1  16    4.29    2.42
  -8  -1  16    4.96    3.67
  -8  -1  16    2.56    3.39
   8  -1  16    1.80    3.44
  -8  -1 -16    5.31    4.45
  -8  -1  17   -0.04    6.34
  -8  -1 -17   -0.07    6.62
   8  -1  17   44.20    9.23
  -8  -1  18   -1.76    2.85
   8  -1 -18    1.18    3.64
   8  -1  18    0.68    2.41
  -8  -1 -18   -0.70    3.75
   8  -1  19   -0.73    2.66
  -8  -1 -19   -2.52    3.85
  -8  -1  19   -0.59    4.32
   8  -1 -19    1.32    5.23
   9   1   0    0.80    2.48
   9   1   0   -1.50    1.54
  -9  -1   0   -0.12    1.78
   9  -1   0    0.13    1.50
   9   1   0    0.54    2.93
  -9  -1   0    0.79    2.21
   9  -1   0    0.23    2.00
  -9   1   0   -0.30    1.99
  -9   1   0    0.19    3.12
  -9  -1   1   59.47    7.28
  -9   1   1   65.17    7.40
   9  -1   1   66.39    7.33
  -9   1  -1   59.96    7.00
  -9  -1  -1   76.08    8.01
  -9  -1  -1   61.23    7.08
  -9  -1  -1   69.91    7.87
   9   1   1   61.61    7.29
   9   1  -1   66.42    8.47
   9   1  -1   50.27    9.54
  -9  -1   1   58.76    8.77
  -9   1   1   74.91    8.85
   9  -1  -1   73.19    9.36
   9  -1  -1   59.54    8.50
   9  -1  -1   56.12    9.55
   9  -1   1   65.94    8.79
  -9   1  -1   54.07    9.73
   9   1   1   62.83    8.77
  -9  -1   2   32.45    4.29
  -9   1   2   32.01    4.35
   9  -1  -2   37.40    4.90
   9  -1  -2   27.94    4.09
   9  -1   2   32.84    4.25
  -9   1  -2   29.68    4.01
  -9  -1  -2   36.95    4.96
  -9  -1  -2   39.01    4.20
  -9  -1  -2   32.42    4.80
   9   1   2   32.64    4.39
   9   1  -2   31.32    4.74
   9   1  -2   27.12    6.41
  -9  -1   2   33.97    5.64
  -9   1   2   34.85    5.66
   9  -1  -2   26.32    5.97
   9  -1   2   31.92    5.03
  -9   1  -2   30.34    6.58
   9   1   2   22.10    5.52
   9   1  -3   64.20    7.83
  -9  -1   3   61.22    7.35
  -9  -1   3   62.39    7.42
  -9   1   3   66.90    7.51
  -9   1   3   78.62    7.53
   9  -1  -3   64.75    7.91
   9  -1  -3   61.83    7.33
  -9   1  -3   64.98    7.13
  -9  -1  -3   58.97    7.78
  -9  -1  -3   60.78    7.21
   9   1   3   61.25    7.43
   9   1  -3   59.28    8.56
   9  -1  -3   69.41    9.67
   9  -1   3   73.44    8.80
   9  -1   3   60.37    8.99
  -9   1  -3   56.25    9.78
  -9  -1  -3   65.69   10.05
   9   1   3   59.85    8.84
   9   1  -4  319.72   31.28
   9  -1  -4  272.88   30.39
   9  -1   4  313.62   30.46
  -9   1  -4  273.68   30.13
  -9  -1  -4  292.28   30.85
  -9  -1  -4  287.15   30.37
  -9  -1  -4  288.73   31.32
   9   1   4  289.92   30.55
   9   1  -4  288.81   36.80
  -9  -1   4  310.42   37.01
  -9  -1   4  335.05   31.33
  -9   1   4  318.90   37.13
  -9   1   4  317.10   31.41
   9  -1  -4  298.49   37.35
   9  -1  -4  271.67   32.17
   9  -1   4  314.28   31.55
  -9   1  -4  325.90   32.45
   9   1   4  246.42   31.32
   9   1  -5   73.15    9.27
  -9  -1   5   77.51    8.80
  -9   1   5   83.18    9.00
  -9   1   5   89.95    8.99
   9  -1  -5   87.81    9.48
   9  -1   5   82.52    8.79
   9  -1   5   95.95    9.11
  -9  -1  -5   72.63    8.78
  -9  -1  -5   75.79    9.44
   9   1  -5   67.12   10.23
  -9  -1   5   86.10   10.22
   9  -1  -5   77.31   10.56
   9  -1  -5   77.69   11.35
  -9   1  -5   68.70   10.22
  -9   1  -5   83.65   11.37
  -9  -1  -5   90.06   11.15
   9   1   5   78.84   10.65
   9   1   5   69.46   10.32
  -9  -1   6  106.42   11.38
  -9   1   6  112.03   11.53
  -9   1   6  114.77   11.49
   9  -1  -6  113.34   11.87
   9  -1  -6   97.13   11.32
   9  -1   6  102.40   11.22
  -9   1  -6   89.11   10.98
  -9  -1  -6   88.00   11.24
   9   1  -6  103.91   13.29
   9   1  -6  110.30   13.81
  -9  -1   6  114.87   13.61
   9  -1  -6  103.28   13.91
   9  -1   6  120.68   12.98
  -9   1  -6   85.62   13.76
  -9  -1  -6  106.49   14.19
  -9  -1  -6   91.22   14.13
   9   1   6  123.45   13.82
   9   1   6   90.59   12.77
   9   1  -7  615.11   68.88
   9   1  -7  652.56   70.64
  -9  -1   7  750.75   69.23
  -9   1   7  747.44   69.43
   9  -1  -7  810.65   69.74
   9  -1  -7  624.89   69.20
   9  -1   7  682.39   69.13
   9   1   7  775.31   69.43
  -9  -1   7  688.95   68.43
  -9   1   7  742.85   68.75
   9  -1  -7  620.11   69.92
   9  -1   7  773.84   68.84
  -9   1  -7  609.33   84.32
  -9   1  -7  631.85   69.80
  -9  -1  -7  741.70   84.94
  -9  -1  -7  661.75   84.55
  -9  -1  -7  619.25   70.33
   9   1   7  689.05   68.74
   9   1  -8  135.94   18.11
  -9  -1   8  200.16   18.72
  -9   1   8  193.05   18.68
   9  -1  -8  185.62   18.70
  -9   1  -8  158.40   18.20
  -9   1  -8  154.48   19.13
  -9  -1  -8  167.23   18.49
   9   1  -8  157.79   20.83
  -9  -1   8  183.29   22.26
  -9   1   8  191.85   19.81
   9  -1  -8  185.47   22.59
   9  -1  -8  154.66   21.11
   9  -1   8  190.42   22.28
   9  -1   8  187.61   19.88
  -9  -1  -8  182.15   22.75
  -9  -1  -8  167.44   21.54
   9   1   8  190.16   22.50
   9   1   8  179.86   19.84
   9   1  -9  363.96   52.01
   9   1  -9  470.30   53.56
  -9  -1   9  500.38   52.35
  -9  -1   9  553.28   53.16
  -9   1   9  558.27   52.56
   9  -1  -9  588.68   52.79
   9  -1   9  587.71   52.38
  -9   1  -9  385.40   52.12
  -9  -1  -9  494.15   52.70
  -9  -1  -9  441.03   52.37
  -9   1   9  548.14   52.45
   9  -1  -9  419.24   63.86
   9  -1  -9  483.56   54.01
   9  -1   9  620.65   52.54
  -9   1  -9  507.95   53.83
  -9  -1  -9  499.78   54.30
   9   1   9  637.68   64.12
   9   1   9  707.24   52.86
  -9  -1  10 1083.18  109.94
  -9   1  10 1135.31  110.19
   9  -1 -10 1095.55  110.33
   9  -1  10 1074.91  111.80
  -9  -1 -10 1225.38  110.43
   9   1  10 1198.56  110.22
   9   1 -10  762.55  108.86
  -9  -1  10 1119.46  107.73
  -9   1  10 1114.84  107.76
   9  -1  10 1295.95  134.66
  -9   1 -10  874.95  109.17
  -9  -1 -10  779.66  109.66
   9   1  10 1129.57  108.20
  -9  -1  11  225.88   23.50
  -9   1  11  239.91   23.76
   9  -1 -11  234.00   24.01
  -9  -1  11  209.09   24.54
   9  -1 -11  161.58   26.31
   9  -1  11  249.42   28.53
   9  -1  11  251.77   24.78
  -9  -1 -11  212.30   28.89
  -9  -1 -11  154.94   26.52
   9   1  11  249.55   28.77
   9   1  11  220.80   24.93
  -9  -1  12   -0.60    2.27
  -9   1  12    0.55    2.32
   9  -1 -12    2.98    3.14
   9  -1  12    0.15    2.16
  -9  -1 -12    2.80    3.22
   9   1  12    0.31    2.39
  -9  -1  12    2.83    3.22
   9  -1 -12   -2.66    5.28
   9  -1  12   -0.46    3.05
  -9  -1 -12    0.39    5.89
   9   1  12    1.54    3.73
  -9  -1  13  122.35   13.18
  -9   1  13  118.88   13.36
   9  -1 -13  132.01   13.72
   9  -1  13  122.42   13.07
  -9  -1 -13  117.38   13.70
   9   1  13  112.16   13.37
  -9  -1  13  120.57   14.70
   9  -1  13  120.10   14.67
   9   1  13  113.77   14.85
  -9  -1  14   50.19    6.07
  -9   1  14   54.52    6.22
   9  -1 -14   42.63    6.52
   9  -1  14   45.01    5.83
  -9  -1 -14   42.61    7.19
   9   1  14   50.52    6.40
  -9  -1  14   45.10    7.76
   9  -1  14   50.58    7.32
   9   1  14   24.43    7.37
  -9  -1  15    5.47    2.85
   9  -1  15    5.66    2.53
  -9  -1 -15    4.46    4.62
  -9  -1  15    0.78    4.10
   9  -1 -15    5.28    4.98
   9  -1  15    1.15    3.83
  -9  -1  16    1.36    2.71
   9  -1 -16   12.23    3.79
   9  -1  16    7.54    2.74
  -9  -1 -16   -1.23    3.34
  -9  -1  16   -1.24    4.64
   9  -1  16    0.57    3.72
  -9  -1  17    0.59    2.85
  -9  -1 -17    0.09    3.22
   9  -1 -17    0.80    4.43
   9  -1  17    7.87    3.78
  -9  -1  18    0.49    2.98
   9  -1 -18   -1.41    3.28
   9  -1  18    0.21    2.65
  -9  -1 -18   -0.59    4.01
  10   1   0  126.09   15.33
  10  -1   0  142.72   15.77
 -10   1   0  137.98   15.32
 -10   1   0  146.81   16.23
  10   1   0  169.08   19.47
  10   1   0  123.53   17.76
 -10  -1   0  166.60   18.94
 -10  -1   0  168.47   17.04
  10  -1   0  156.14   18.81
 -10   1   0  143.83   19.12
 -10   1   1    0.73    1.80
  10  -1  -1    1.08    1.70
  10  -1   1    1.19    1.77
 -10   1  -1    1.34    1.52
 -10   1  -1   -1.15    2.70
 -10  -1  -1    4.05    2.85
 -10  -1  -1    2.13    1.65
  10   1   1    1.88    2.00
  10   1   1    2.07    1.70
  10   1  -1    2.30    3.74
  10   1  -1    1.76    2.22
  10   1  -1    2.82    3.41
 -10  -1   1    0.38    2.49
 -10  -1   1    2.98    2.58
 -10   1   1    1.15    2.87
  10  -1  -1   -1.84    2.85
  10  -1  -1    2.65    2.45
  10  -1   1    1.12    2.50
 -10  -1  -1    1.69    3.63
  10   1  -2    0.14    1.52
 -10  -1   2    1.10    1.75
 -10   1   2    1.01    2.02
  10  -1  -2    1.11    2.73
  10  -1   2    0.87    1.91
 -10   1  -2    1.75    2.62
  10   1  -2    0.35    3.40
 -10  -1   2   -0.88    2.56
 -10   1   2   -0.03    2.49
  10  -1  -2    1.48    1.70
  10  -1  -2    2.55    3.30
  10  -1   2   -0.24    2.73
 -10   1  -2   -0.96    2.45
 -10  -1  -2   12.09    4.26
 -10  -1  -2    3.51    2.48
 -10  -1  -2    0.13    3.70
  10   1   2   -1.28    2.79
  10   1   2    2.85    2.35
  10   1  -3  148.18   18.11
 -10  -1   3  182.46   17.67
 -10  -1   3  179.53   17.88
 -10   1   3  176.67   17.77
  10  -1  -3  179.77   18.15
  10  -1  -3  146.62   17.44
  10  -1   3  186.22   17.65
  10  -1   3  169.88   17.91
 -10   1  -3  134.81   17.22
 -10  -1  -3  179.11   18.12
 -10  -1  -3  159.21   17.45
  10   1   3  181.60   17.74
  10   1  -3  169.23   21.04
 -10   1   3  151.45   18.89
  10  -1  -3  163.88   19.86
 -10   1  -3  147.00   19.95
 -10  -1  -3  179.96   20.30
  10   1   3  194.47   19.04
  10   1  -4  109.09   13.28
 -10  -1   4  118.34   13.57
 -10   1   4  139.03   13.84
  10  -1  -4  123.55   14.17
  10  -1   4  143.73   13.68
 -10   1  -4  109.40   13.24
 -10   1  -4   99.81   14.05
 -10  -1  -4  130.33   14.16
 -10  -1  -4   99.81   13.37
  10   1   4  139.48   13.81
  10   1  -4  132.85   16.09
 -10  -1   4  136.27   15.00
 -10   1   4  134.70   16.51
  10  -1  -4  144.56   16.93
  10  -1  -4  150.16   16.42
  10  -1   4  147.11   15.29
 -10  -1  -4  115.11   16.38
  10   1   4  127.24   15.09
 -10  -1   5   20.75    3.25
 -10   1   5   20.17    3.46
  10  -1  -5   15.90    4.02
  10  -1  -5   17.82    3.88
  10  -1   5   23.04    3.33
 -10   1  -5   18.51    2.97
 -10   1  -5   13.05    3.82
  10   1  -5   14.96    3.63
  10   1  -5   15.35    5.57
 -10  -1   5   23.28    4.34
 -10   1   5   22.79    4.59
  10  -1  -5   18.31    4.47
  10  -1   5   19.74    4.64
 -10  -1  -5   20.66    4.91
 -10  -1  -5   18.54    3.87
 -10  -1  -5   17.85    5.87
  10   1   5   14.81    4.16
  10   1   5   21.75    4.48
  10   1  -6    5.72    2.06
  10   1  -6    4.17    3.07
 -10  -1   6    3.97    2.19
 -10   1   6    4.92    2.48
  10  -1  -6    9.59    3.15
  10  -1  -6    2.93    2.74
  10  -1   6    4.11    2.19
  10  -1   6    6.87    2.34
 -10  -1  -6    6.07    3.16
 -10  -1  -6    3.84    2.67
  10   1   6   10.02    2.62
 -10  -1   6    8.41    2.94
 -10   1   6   10.77    3.23
  10  -1  -6    1.59    4.27
 -10   1  -6    4.14    2.73
 -10   1  -6   11.67    4.94
 -10  -1  -6    7.62    4.63
  10   1   6    8.82    3.18
  10   1  -7   17.38    3.32
 -10  -1   7   28.17    3.77
  10  -1  -7   19.29    4.30
  10  -1   7   26.10    3.69
 -10  -1  -7   24.43    4.36
 -10  -1  -7   20.03    4.64
  10   1   7   26.42    3.94
  10   1  -7   20.24    6.21
 -10  -1   7   27.31    4.78
 -10   1   7   25.99    4.82
 -10   1   7   29.10    5.07
  10  -1  -7   19.11    5.02
  10  -1  -7   20.54    6.24
  10  -1   7   26.36    5.17
 -10   1  -7   16.04    3.98
 -10   1  -7   21.01    6.56
 -10  -1  -7   25.08    5.06
  10   1   7   23.88    5.01
 -10  -1   8  438.93   45.29
 -10  -1   8  484.40   46.03
  10  -1  -8  405.05   46.46
  10  -1   8  448.44   45.23
  10  -1   8  514.14   46.18
 -10  -1  -8  256.03   45.14
 -10  -1  -8  359.82   46.50
  10   1  -8  335.16   46.62
 -10   1   8  482.33   55.38
 -10   1   8  483.23   45.75
  10  -1  -8  499.45   55.65
 -10   1  -8  358.21   46.86
 -10  -1  -8  488.18   55.63
  10   1   8  494.13   55.40
  10   1   8  536.46   46.01
 -10  -1   9   31.08    4.66
 -10   1   9   39.66    4.96
  10  -1   9   41.34    4.75
 -10  -1  -9   38.79    5.48
  10   1   9   39.66    4.98
 -10  -1   9   33.63    5.85
 -10   1   9   38.82    6.22
  10  -1  -9   26.43    6.21
  10  -1  -9   15.60    7.58
  10  -1   9   26.69    5.61
 -10  -1  -9   17.51    7.79
  10   1   9   36.61    6.50
 -10   1  10   17.40    3.55
  10  -1 -10   15.19    3.99
  10  -1  10   16.54    3.29
 -10  -1  10   20.88    4.18
 -10  -1  10   15.18    4.14
 -10   1  10   13.54    4.38
  10  -1 -10    1.50    6.10
  10  -1  10   17.39    4.20
 -10  -1 -10   14.67    4.80
  10   1  10   14.17    4.25
  10   1  10   18.31    4.87
 -10  -1  11  217.19   25.54
 -10  -1  11  239.67   25.99
 -10   1  11  212.97   25.72
  10  -1  11  312.27   25.80
 -10  -1 -11  245.18   26.13
  10   1  11  246.63   25.90
 -10   1  11  229.69   26.56
  10  -1 -11  249.56   31.52
  10  -1  11  262.10   26.80
  10   1  11  237.07   26.97
 -10  -1  12  220.72   22.13
  10  -1  12  216.39   22.11
 -10  -1 -12  211.29   22.62
  10   1  12  213.39   22.30
 -10  -1  12  236.57   23.92
 -10   1  12  211.59   26.85
 -10   1  12  191.59   23.13
  10  -1 -12  215.32   27.19
  10  -1  12  204.36   23.21
  10   1  12  180.11   23.60
 -10  -1  13   55.68    7.35
  10  -1 -13   43.61    6.77
 -10  -1 -13   46.10    6.90
 -10  -1  13   45.35    7.35
 -10   1  13   49.85    7.63
 -10   1  13   34.72    7.92
  10  -1  13   55.54    7.45
  10  -1  13   47.11    7.87
  10   1  13   39.15    7.55
  10   1  13   44.53    7.82
 -10  -1  14   20.35    3.46
 -10  -1  14   -0.02    3.42
 -10   1  14   18.67    3.61
  10  -1 -14   17.69    4.08
  10  -1  14   21.69    3.46
 -10   1  14    2.09    6.49
  10  -1  14    0.58    5.19
 -10  -1 -14   19.33    5.57
  10   1  14   18.37    5.37
  10   1  14    5.21    4.32
 -10  -1  15   10.94    3.75
 -10   1  15    6.47    2.96
  10  -1 -15    9.10    3.98
  10  -1  15    9.59    2.98
 -10  -1  15    1.70    4.85
  10  -1  15   -1.04    6.14
 -10  -1 -15   -0.69    6.54
  10   1  15    6.71    4.78
 -10  -1  16    0.36    3.50
  10  -1 -16   -0.19    4.52
  10  -1  16    1.41    2.77
 -10  -1  16    1.74    4.80
  10  -1  16   -1.11    4.53
 -10  -1 -16   -1.38    4.73
 -10  -1  17   -1.36    3.69
  10  -1 -17   -0.33    3.24
 -10  -1 -17    0.05    3.43
  10  -1  17    4.14    4.01
  10  -1  18    0.44    3.10
  10  -1 -18    2.42    4.99
  11   1   0   -0.95    2.72
  11   1   0    0.12    2.95
 -11  -1   0   -1.12    2.15
 -11  -1   0    0.22    1.92
  11  -1   0   -0.11    1.90
 -11   1   0    2.25    2.95
 -11   1   0    0.00    1.94
  11   1   0   -0.51    3.10
  11  -1   0    0.13    2.72
 -11   1   0    0.87    3.91
  11   1  -1  129.03   13.24
  11   1  -1  104.03   12.82
 -11  -1   1  121.81   12.52
 -11   1   1  124.92   12.52
  11  -1  -1  115.21   12.92
  11  -1  -1  114.23   12.34
  11  -1   1  124.40   12.44
 -11   1  -1   91.08   12.01
 -11  -1  -1   93.05   12.88
 -11  -1  -1  106.26   12.98
  11   1   1  129.26   12.56
  11   1  -1  107.80   14.62
 -11  -1   1  117.29   14.91
 -11   1   1  141.48   13.93
  11  -1  -1   83.15   14.72
  11  -1   1  131.52   14.08
 -11   1  -1  120.64   15.14
 -11  -1  -1   96.73   14.61
  11   1   1  109.44   13.95
  11   1  -2   34.01    6.09
 -11  -1   2   40.57    5.50
 -11  -1   2   52.13    5.64
 -11   1   2   43.22    5.63
  11  -1  -2   50.73    6.36
  11  -1  -2   37.56    6.17
  11  -1   2   47.92    5.59
 -11  -1  -2   44.10    6.20
 -11  -1  -2   40.40    5.57
  11   1   2   48.25    5.71
  11   1  -2   33.22    6.27
  11   1  -2   33.62    7.44
 -11   1   2   49.65    7.03
  11  -1  -2   43.90    6.92
  11  -1   2   52.10    7.27
 -11   1  -2   38.25    6.31
 -11   1  -2   46.63    8.22
 -11  -1  -2   37.39    8.33
  11   1   2   44.05    7.10
 -11  -1   3  156.12   16.41
 -11   1   3  169.30   16.60
  11  -1  -3  163.73   16.96
  11  -1  -3  144.20   16.29
  11  -1  -3  149.46   17.09
  11  -1   3  193.21   16.83
 -11   1  -3  113.67   16.89
 -11  -1  -3  168.95   17.01
 -11  -1  -3  158.64   16.37
  11   1   3  157.23   16.51
  11   1   3  175.60   16.74
  11   1  -3  126.41   19.45
  11   1  -3  152.12   18.74
 -11  -1   3  164.19   17.69
 -11   1   3  181.32   17.85
  11  -1   3  156.87   19.77
 -11   1  -3  126.20   19.43
 -11  -1  -3  136.41   19.15
  11   1  -4   46.00    7.35
 -11  -1   4   77.52    7.90
 -11   1   4   73.43    7.99
  11  -1  -4   66.24    8.35
  11  -1  -4   60.25    7.77
 -11   1  -4   46.65    7.33
 -11   1  -4   66.14    8.51
 -11  -1  -4   61.20    7.84
  11   1   4   69.64    7.88
  11   1  -4   52.30   10.25
 -11  -1   4   76.39    9.20
 -11   1   4   80.92    9.40
  11  -1  -4   64.90   10.69
  11  -1   4   72.27    9.31
  11  -1   4   84.54    9.55
 -11  -1  -4   81.13   10.12
 -11  -1  -4   58.59   10.78
  11   1   4   81.19    9.52
  11   1  -5  143.51   19.09
 -11  -1   5  220.52   19.65
 -11   1   5  227.68   19.83
  11  -1  -5  215.22   20.24
  11  -1   5  209.85   19.58
 -11   1  -5  143.58   19.09
 -11  -1  -5  213.39   20.12
 -11  -1  -5  165.41   19.39
 -11  -1  -5  164.94   20.30
  11   1   5  227.07   19.82
  11   1  -5  128.54   21.64
 -11  -1   5  221.42   20.65
 -11   1   5  208.50   20.88
  11  -1  -5  159.47   23.58
  11  -1  -5  128.62   21.82
  11  -1   5  235.14   21.04
 -11   1  -5  142.08   21.98
  11   1   5  212.08   21.04
 -11  -1   6 1244.57  113.36
 -11   1   6 1174.77  113.47
 -11   1   6 1149.71  115.21
  11  -1  -6 1176.21  113.76
  11  -1   6 1100.19  113.28
 -11  -1  -6 1100.50  113.78
 -11  -1  -6  848.90  115.46
  11   1   6 1193.18  113.49
 -11  -1   6 1161.60  110.92
  11  -1  -6  861.78  112.33
  11  -1   6 1322.81  111.37
  11   1   6  970.87  111.26
 -11   1   7  563.73   54.13
  11  -1  -7  538.05   54.36
  11  -1  -7  366.34   55.05
  11  -1   7  579.24   54.00
  11  -1   7  549.00   54.91
 -11  -1   7  482.99   65.70
 -11  -1   7  510.53   53.73
 -11   1   7  528.50   54.02
 -11  -1  -7  542.13   66.20
  11   1   7  529.94   65.86
  11   1   7  597.49   54.33
 -11   1   8  224.19   22.56
 -11   1   8  242.60   22.77
  11  -1  -8  235.18   23.02
  11  -1   8  201.43   22.32
 -11  -1  -8  203.52   22.84
  11   1   8  186.46   22.43
 -11  -1   8  230.74   27.08
 -11  -1   8  204.37   23.34
  11  -1   8  215.53   23.56
  11   1   8  184.01   23.76
 -11  -1   9   93.55   10.34
 -11  -1   9   86.49   10.36
 -11   1   9   99.50   10.52
  11  -1  -9   84.34   10.75
  11  -1   9   93.18   10.45
 -11  -1  -9   81.61   10.94
  11   1   9   88.60   10.50
  11   1   9   93.53   10.60
 -11   1   9   91.44   11.81
  11  -1   9   92.07   12.40
 -11   1  10   26.57    4.60
  11  -1 -10   35.08    5.22
  11  -1  10   29.18    4.42
  11  -1  10   33.05    4.53
 -11  -1  10   27.27    5.34
 -11  -1  10   29.57    5.84
 -11   1  10   23.64    5.79
 -11  -1 -10   26.73    6.36
  11   1  10   22.09    5.49
  11   1  10   31.32    6.27
 -11  -1  11   89.66   11.35
  11  -1  11  100.87   11.37
 -11  -1 -11  103.05   12.03
  11   1  11  113.49   11.79
 -11  -1  11  116.57   13.43
 -11   1  11   91.95   13.81
 -11   1  11   94.59   13.10
  11  -1 -11   95.63   14.28
  11  -1  11  106.03   12.94
  11   1  11   99.98   13.26
 -11  -1  12   30.94    5.02
 -11  -1  12   38.74    6.19
  11  -1 -12   34.13    5.69
  11  -1  12   30.22    4.84
 -11  -1 -12   26.65    5.65
  11   1  12   31.74    5.12
 -11   1  12   25.72    5.96
  11  -1  12   37.37    6.61
  11   1  12   34.73    6.84
 -11   1  13  135.22   10.70
  11  -1 -13  123.29   11.03
  11  -1  13  120.38   10.31
 -11  -1 -13  136.98   11.33
  11   1  13  133.46   10.88
 -11  -1  13  114.52   12.35
 -11   1  13   75.71   11.72
  11   1  13   79.92   11.85
 -11  -1  14   13.67    4.01
 -11   1  14    6.59    3.24
  11  -1 -14   11.94    3.90
  11  -1  14   11.18    3.17
 -11  -1 -14    7.77    4.08
  11   1  14   11.81    4.05
 -11  -1  14   -0.18    4.81
  11  -1  14   -1.30    7.02
  11  -1  15   59.39    5.46
  11   1  15   61.77    6.11
 -11   1  15   69.35    6.77
  11  -1 -15   54.74    7.59
 -11  -1  16    4.24    3.92
  11  -1 -16   -0.35    4.70
  11  -1  16    1.00    2.83
 -11  -1 -16   -2.95    5.17
 -11  -1  17   -0.97    4.13
  11  -1 -17   -7.37    5.32
  11  -1  17    4.82    4.12
  12   1   0   11.48    3.95
 -12  -1   0   16.50    3.40
 -12  -1   0   14.79    3.10
  12  -1   0   18.79    3.36
  12  -1   0   13.94    3.20
 -12   1   0   17.16    4.26
  12   1  -1   39.12    6.41
 -12  -1   1   40.12    5.72
  12  -1   1   38.71    5.58
  12  -1   1   47.30    5.76
 -12   1  -1   45.97    6.45
 -12  -1  -1   47.42    6.55
  12   1   1   46.98    5.85
 -12  -1   1   38.95    7.01
 -12   1   1   43.15    6.85
 -12   1   1   43.29    7.06
  12  -1  -1   43.41    7.63
  12   1   1   42.19    7.28
  12   1  -2   21.85    5.03
 -12   1   2   28.27    4.42
  12  -1  -2   34.00    5.26
  12  -1   2   27.08    4.28
  12   1   2   23.73    4.25
 -12  -1   2   27.78    5.15
 -12  -1   2   31.52    5.58
 -12   1   2   28.60    5.67
  12  -1   2   28.47    5.05
 -12  -1  -2   21.23    6.11
  12   1   2   31.06    5.40
  12   1  -3   42.04    6.08
 -12  -1   3   38.75    5.29
 -12   1   3   36.43    5.40
  12  -1  -3   45.21    6.09
  12   1   3   35.94    5.35
 -12  -1   3   35.70    6.60
 -12   1   3   45.14    6.77
  12  -1   3   36.86    6.33
  12  -1   3   34.36    6.56
 -12  -1  -3   36.84    7.25
  12   1   3   43.28    6.54
 -12  -1   4   71.34    8.91
 -12  -1   4   70.87    8.88
  12  -1   4   76.94    8.94
  12   1   4   73.81    9.04
 -12   1   4   85.31   10.84
 -12   1   4   78.68   10.44
  12  -1  -4   72.28   11.45
  12  -1   4   78.55   10.60
 -12  -1  -4   81.93   11.39
  12   1   4   81.17   10.86
 -12  -1   5  163.22   16.51
 -12   1   5  162.87   16.62
 -12   1   5  146.04   16.60
  12  -1  -5  153.29   17.07
  12  -1   5  141.42   16.36
 -12  -1   5  153.10   17.61
  12  -1   5  146.12   17.87
 -12  -1  -5  174.01   20.51
  12   1   5  150.27   19.92
  12   1   5  149.43   18.02
 -12  -1   6  265.23   29.44
 -12   1   6  283.06   29.61
 -12   1   6  254.37   29.81
  12  -1  -6  338.04   30.16
  12  -1   6  294.25   29.47
  12   1   6  298.16   30.02
 -12  -1   6  272.31   30.15
  12  -1   6  283.69   30.49
 -12  -1  -6  269.90   36.30
  12   1   6  304.18   35.94
 -12  -1   7   19.42    3.60
 -12   1   7   22.01    3.88
  12  -1  -7   25.12    4.63
  12  -1   7   16.24    3.51
 -12  -1  -7   18.84    4.59
  12   1   7   21.28    3.93
 -12  -1   7   17.46    4.30
 -12   1   7   17.31    5.03
  12  -1   7   17.20    4.80
  12   1   7   19.33    4.58
 -12  -1   8   37.52    5.54
  12  -1   8   47.35    5.72
 -12  -1  -8   44.66    6.53
  12   1   8   41.84    5.83
 -12  -1   8   37.70    6.94
 -12   1   8   40.40    6.90
 -12   1   8   39.18    7.12
  12  -1  -8   42.83    7.91
  12  -1   8   44.43    7.12
  12   1   8   37.58    7.43
 -12  -1  -9   75.73    8.92
  12   1   9   74.38    8.34
 -12  -1   9   60.11    9.48
 -12  -1   9   72.46    9.47
 -12   1   9   53.10    9.58
 -12   1   9   63.96    9.57
  12  -1  -9   62.32   10.36
  12  -1   9   70.26    9.60
  12  -1   9   65.71    9.56
  12   1   9   66.15    9.94
 -12  -1  10   20.29    4.27
 -12   1  10   27.08    4.64
 -12   1  10   26.78    4.51
  12  -1 -10   28.46    5.09
  12  -1  10   25.86    4.34
  12  -1  10   26.76    4.39
 -12  -1 -10   26.54    5.22
  12   1  10   26.53    4.57
 -12  -1  10   31.74    5.89
  12   1  10   27.62    6.33
 -12  -1  11    6.60    2.86
 -12  -1  11    5.59    4.62
 -12   1  11    5.42    3.08
  12  -1 -11    8.12    3.84
  12  -1  11    4.70    2.95
  12  -1  11    8.01    3.15
 -12  -1 -11    7.09    3.94
  12   1  11    6.88    3.23
 -12   1  11   -1.01    4.36
  12   1  11    8.01    4.55
 -12  -1  12   81.20    8.32
 -12  -1 -12   93.05    9.30
  12   1  12   88.90    8.72
 -12   1  12   97.43   10.21
  12  -1 -12   82.93   10.70
  12  -1  12   96.62   10.10
  12   1  12   76.88   10.28
 -12   1  13  103.93    8.85
  12  -1 -13  102.63    9.35
  12  -1  13   97.12    8.63
 -12  -1 -13  100.31    9.44
  12   1  13  106.91    9.22
 -12  -1  13   97.65   10.23
 -12   1  13   53.92   10.17
  12   1  13   54.53   10.16
 -12  -1  14   -0.99    3.46
 -12   1  14   15.73    3.66
  12  -1 -14   11.78    4.20
 -12  -1 -14   -0.14    3.89
  12   1  14   14.20    4.24
 -12  -1  14   -2.56    5.24
  12  -1  14   16.01    4.52
  12  -1  14    3.17    7.28
 -12  -1  15   -1.20    3.52
  12  -1  15   15.53    3.54
 -12  -1 -15   -0.57    5.28
  12   1  15   13.42    4.28
 -12  -1  15   -3.01    5.56
 -12   1  15   15.00    5.36
  12  -1 -15    3.39    7.03
  12  -1  15   -1.19    8.01
 -12  -1  16   -1.90    3.58
  12  -1 -16   -0.57    4.55
  12  -1  16   -1.18    2.98
 -12  -1 -16   -1.39    5.21
  13   1   0    0.15    3.96
 -13  -1   0    1.28    2.50
 -13  -1   0   -0.12    2.77
  13  -1   0   -1.36    3.56
  13  -1   0    1.28    3.43
 -13   1   0    1.50    5.35
  13   1  -1   63.77    8.19
 -13  -1   1   53.36    7.00
 -13   1   1   55.10    7.04
  13  -1  -1   49.68    7.85
 -13  -1  -1   49.93    7.80
  13   1   1   53.40    7.02
  13   1   1   48.27    6.98
 -13  -1   1   50.22    8.22
 -13   1   1   58.13    8.29
  13  -1   1   58.14    8.41
  13  -1   1   62.08    8.71
 -13   1  -1   61.93    9.81
  13   1  -2  106.69   13.64
 -13  -1   2  112.83   12.91
 -13  -1   2  116.42   12.87
 -13   1   2  105.67   12.80
 -13   1   2  113.61   15.47
  13  -1  -2  137.37   16.33
  13  -1   2  118.46   15.42
  13  -1   2  117.51   14.40
 -13   1  -2  115.38   16.31
 -13  -1  -2  118.00   16.25
  13   1   2  117.96   15.49
  13   1   2  114.02   14.50
 -13  -1   3  200.46   23.25
 -13  -1   3  240.98   23.53
 -13   1   3  197.74   23.30
 -13   1   3  196.55   23.43
  13  -1  -3  240.17   23.89
 -13  -1  -3  237.61   23.95
  13   1   3  232.05   23.42
  13   1  -3  235.04   29.02
  13  -1   3  236.11   28.19
  13  -1   3  237.62   24.55
  13   1   3  194.13   24.57
  13   1  -4   97.53   12.66
 -13  -1   4  111.73   12.05
  13  -1   4  111.04   12.01
 -13  -1  -4  104.44   12.59
  13   1   4  107.15   12.11
 -13  -1   4  103.16   13.24
 -13   1   4  107.31   14.44
 -13   1   4  111.14   13.33
  13  -1  -4   97.67   15.09
  13  -1   4  118.64   13.42
  13   1   4   96.07   13.65
 -13  -1   5   18.72    3.51
 -13   1   5   14.36    3.67
 -13   1   5   16.77    3.32
  13  -1  -5   16.93    4.82
  13   1   5   20.74    3.81
 -13  -1   5   13.93    4.45
  13  -1   5   18.99    4.46
  13  -1   5   15.69    4.74
 -13  -1  -5   15.39    6.11
  13   1   5   20.97    4.77
 -13  -1   6   16.31    3.60
  13  -1   6   18.85    3.58
 -13  -1  -6   13.92    4.80
  13   1   6   18.30    3.90
 -13  -1   6   19.41    4.90
 -13   1   6   18.49    4.80
 -13   1   6   17.06    4.93
  13  -1  -6   21.54    6.18
  13  -1   6   20.61    4.57
  13   1   6   22.26    5.40
 -13  -1   7   21.38    4.25
 -13   1   7   27.96    4.56
 -13   1   7   26.42    4.49
  13  -1  -7   23.61    5.21
  13  -1   7   26.60    4.22
 -13  -1  -7   25.74    5.33
  13   1   7   23.91    4.51
 -13  -1   7   25.83    5.62
  13  -1   7   23.40    5.26
  13   1   7   35.00    6.62
 -13   1   8    3.95    2.90
  13  -1  -8    4.22    3.78
  13  -1   8    2.39    2.50
 -13  -1  -8    1.26    3.79
  13   1   8    1.84    2.86
  13   1   8    2.97    3.46
 -13  -1   8    3.60    3.61
 -13  -1   8    5.63    3.63
 -13   1   8    2.95    4.04
  13  -1   8    3.74    3.77
 -13  -1   9    2.01    2.60
 -13   1   9    3.64    2.80
  13  -1  -9    2.48    3.65
 -13  -1  -9    2.46    4.02
  13   1   9    5.88    3.05
 -13  -1   9    2.64    3.62
 -13   1   9    0.69    4.13
  13  -1   9    4.47    3.57
  13  -1   9    5.86    3.85
  13   1   9    7.64    4.97
 -13  -1  10   24.91    4.35
 -13   1  10   23.83    4.50
  13  -1 -10   25.82    5.10
  13  -1  10   26.48    4.29
 -13  -1 -10   23.51    5.18
  13   1  10   25.06    4.55
 -13  -1  10   27.98    5.76
 -13   1  10   15.80    6.07
  13  -1  10   24.31    5.82
  13   1  10   27.65    6.77
 -13  -1  11    0.25    2.61
  13  -1  11    3.27    2.70
  13  -1  11    0.40    2.93
 -13  -1 -11   -0.81    3.66
  13   1  11    3.68    3.10
 -13  -1  11    2.01    6.42
 -13   1  11    5.18    4.30
 -13   1  11    0.25    4.19
  13  -1 -11    1.90    5.22
  13   1  11    1.38    5.20
 -13  -1  12   41.89    5.30
 -13   1  12   42.08    5.44
  13  -1 -12   48.27    6.16
  13  -1  12   48.49    5.39
  13   1  12   50.15    6.04
 -13  -1  12    1.86    8.20
 -13   1  12   27.46    7.69
 -13  -1 -12   47.16    8.87
  13   1  12   33.88    7.41
 -13  -1  13    2.44    3.30
 -13   1  13   -0.68    2.95
  13  -1  13   -2.05    2.77
 -13  -1  13    1.13    6.97
  13  -1 -13    2.25    5.34
  13  -1  13    1.07    5.78
 -13  -1 -13   -2.87    6.38
  13   1  13   -2.77    5.19
 -13  -1  14    0.54    3.29
 -13   1  14    2.37    3.70
  13  -1 -14    2.69    3.86
  13  -1  14   -1.52    2.87
  13  -1  14   -2.54    5.62
 -13  -1  14    3.30    4.89
 -13  -1 -14   -3.29    5.67
  13   1  14    1.43    5.55
  13  -1 -15    1.12    5.87
 -13  -1  15   -0.28    6.15
  14   1   0   15.34    4.91
 -14  -1   0   17.35    3.63
  14  -1   0   14.18    3.57
  14  -1   0   12.61    3.29
 -14   1   0   23.89    5.28
 -14  -1   0   15.31    4.69
  14   1  -1  141.53   17.55
 -14  -1   1  146.77   16.92
 -14  -1   1  154.58   16.94
 -14   1   1  163.79   17.02
 -14   1   1  167.79   17.01
  14  -1  -1  157.02   17.58
  14  -1   1  151.38   16.95
 -14   1  -1  144.57   17.67
 -14  -1  -1  148.90   17.49
  14   1   1  146.69   16.92
  14  -1   1  140.89   18.23
  14   1   1  187.81   18.50
 -14  -1   2    1.14    2.47
 -14   1   2    0.28    2.63
 -14   1   2    0.34    2.46
  14  -1  -2    0.05    3.74
  14  -1   2   -0.48    2.71
 -14   1  -2   -1.12    4.10
 -14  -1  -2   -0.29    4.16
  14   1   2   -0.68    2.61
  14   1  -2    0.20    5.93
 -14  -1   2    0.28    3.83
  14  -1   2    1.41    3.16
  14   1   2    2.42    3.48
  14   1  -3   35.69    6.75
 -14  -1   3   39.40    5.64
 -14   1   3   32.89    5.54
 -14   1   3   38.05    5.45
  14  -1  -3   35.62    6.40
 -14  -1   3   37.91    6.39
  14  -1   3   44.37    6.74
  14  -1   3   36.91    6.95
 -14   1  -3   32.20    8.04
 -14  -1  -3   38.96    7.98
  14   1   3   41.53    6.82
  14   1   3   43.50    7.16
 -14  -1   4  428.31   46.53
  14  -1   4  494.18   46.12
  14  -1   4  440.87   46.65
 -14  -1  -4  457.06   46.53
  14   1   4  458.53   46.15
  14   1  -4  397.63   56.61
 -14  -1   4  478.20   56.08
 -14   1   4  454.12   56.07
 -14   1   4  402.66   46.13
  14  -1  -4  495.68   56.59
  14   1   4  450.18   46.50
 -14  -1   5  186.94   20.61
 -14   1   5  200.79   20.75
 -14   1   5  206.79   20.83
  14  -1  -5  194.63   21.28
  14  -1   5  188.46   20.59
  14   1  -5  196.89   25.70
 -14  -1   5  193.40   21.57
  14  -1   5  183.34   21.79
 -14  -1  -5  190.08   25.54
  14   1   5  198.70   24.98
  14   1   5  182.82   21.98
 -14  -1   6   21.59    4.13
 -14  -1   6   23.79    4.03
 -14   1   6   19.28    4.21
  14  -1  -6   19.76    5.03
  14  -1   6   24.22    4.17
  14  -1   6   22.52    3.93
 -14  -1  -6   28.12    5.49
  14   1   6   20.23    4.27
 -14   1   6   22.50    4.99
  14   1   6   17.66    5.45
 -14   1   7    0.68    2.89
  14  -1   7    1.69    2.69
  14  -1   7    1.32    2.76
 -14  -1  -7    2.57    4.01
  14   1   7    3.87    3.01
 -14  -1   7    1.71    3.77
 -14  -1   7    4.20    3.58
 -14   1   7   -1.23    4.11
  14  -1  -7    4.20    5.35
  14   1   7    7.30    4.86
 -14  -1   8   85.03   10.21
 -14   1   8   92.92   10.41
  14  -1  -8   83.72   10.85
  14  -1   8   82.65   10.19
 -14  -1   8   89.24   11.52
 -14   1   8   79.53   11.75
  14  -1   8   81.77   12.09
 -14  -1  -8   91.14   13.17
  14   1   8   85.99   12.37
  14   1   8   97.99   12.38
  14  -1   9    3.78    2.85
 -14  -1  -9    1.44    4.17
  14   1   9    6.49    3.18
 -14  -1   9    7.11    4.12
 -14  -1   9    5.54    3.91
 -14   1   9    8.61    4.12
 -14   1   9    3.44    4.53
  14  -1  -9    2.05    5.39
  14  -1   9    5.06    4.06
  14   1   9    3.76    5.27
 -14  -1  10    3.20    2.98
 -14   1  10    3.53    3.12
  14  -1 -10    4.48    3.80
  14  -1  10    5.18    2.94
 -14  -1 -10    1.75    3.98
  14   1  10    4.55    3.20
 -14  -1  10    4.91    4.14
 -14   1  10    1.85    4.39
  14  -1  10    7.14    4.24
  14   1  10    7.31    5.40
 -14  -1  11   23.22    3.95
  14  -1  11   18.31    3.72
 -14  -1 -11   19.56    5.73
  14   1  11   26.25    4.82
 -14  -1  11   -5.02    7.24
 -14   1  11   25.76    5.36
 -14   1  11    5.56    5.53
  14  -1 -11   29.05    6.26
  14  -1  11   -1.04    4.98
  14   1  11   18.82    6.02
 -14  -1  12    0.60    5.12
 -14   1  12    0.33    3.03
  14  -1 -12    2.46    3.94
  14  -1  12    0.15    2.75
 -14  -1  12    0.98    3.75
  14  -1  12    2.64    4.42
 -14  -1 -12    3.92    7.26
  14   1  12    2.38    5.50
 -14  -1  13    0.19    2.71
 -14  -1  13    0.30    5.42
 -14  -1 -13    3.59    5.24
 -14   1  13    7.34    7.17
  14  -1 -13    9.93    8.29
  14  -1  13   12.60    5.36
  14  -1  13    4.80    7.46
  14   1  13    4.32    5.52
 -14   1  14    0.28    3.62
  14  -1 -14    1.10    4.19
  14  -1  14    1.63    3.76
  15   1   0    1.44    4.35
 -15  -1   0   -0.66    2.81
  15  -1   0   -1.52    2.75
 -15   1   0    0.41    4.25
 -15  -1   0   -1.27    3.28
  15  -1   0    2.51    3.23
 -15  -1   1    0.33    2.46
 -15   1   1    0.88    2.80
  15  -1  -1    4.16    4.13
  15  -1   1    2.34    2.46
 -15  -1  -1   -0.89    4.33
  15   1   1   -0.47    2.78
  15   1   1    0.93    2.49
  15   1  -1    1.05    6.16
 -15  -1   1    4.20    3.97
 -15   1   1    3.18    2.59
  15  -1   1    1.22    3.90
 -15   1  -1    3.36    6.30
  15   1  -2    2.75    4.45
 -15  -1   2    1.59    2.79
 -15   1   2    2.07    2.77
 -15   1   2    1.86    2.49
  15  -1  -2    1.40    3.95
  15  -1   2    3.72    2.96
  15  -1   2    2.15    2.53
 -15   1  -2    0.58    4.31
 -15  -1  -2    2.10    4.10
  15   1   2    2.37    2.92
  15   1   2    4.59    2.62
 -15  -1   2    1.22    3.49
 -15   1   3  139.59   14.85
  15  -1  -3  149.64   15.53
  15  -1   3  147.67   14.84
 -15  -1  -3  117.99   15.25
  15   1   3   85.95   14.49
  15   1   3  148.94   14.93
  15   1  -3  159.31   18.89
 -15  -1   3  135.00   17.71
 -15  -1   3  122.96   15.76
 -15   1   3  116.73   15.64
  15  -1   3  133.94   17.69
 -15   1  -3  157.80   18.98
 -15  -1   4    9.93    3.31
 -15   1   4    7.62    3.21
  15  -1  -4    7.49    4.61
  15  -1   4    9.97    3.22
  15  -1   4    7.23    2.82
 -15   1  -4    9.06    4.53
  15   1   4    7.69    2.93
  15   1  -4    8.27    6.55
 -15  -1   4   10.95    4.17
 -15   1   4   10.31    4.31
 -15  -1  -4    9.20    5.97
  15   1   4    5.13    4.39
  15   1  -5  204.08   23.58
 -15  -1   5  232.79   22.82
 -15  -1   5  216.33   22.78
 -15   1   5  202.01   22.73
 -15   1   5  206.88   22.83
  15  -1  -5  207.30   23.30
  15  -1   5  197.15   22.61
 -15  -1  -5  216.18   23.43
  15   1   5  222.50   22.87
  15  -1   5  234.47   23.82
  15   1   5  195.40   23.89
 -15   1   6   28.79    5.02
 -15   1   6   26.74    4.98
  15  -1  -6   23.98    5.62
  15  -1   6   32.46    4.97
  15  -1   6   32.07    4.89
 -15  -1  -6   26.21    6.01
  15   1   6   36.96    5.22
  15   1   6   27.71    5.36
  15   1  -6   27.62    7.89
 -15  -1   6   33.63    6.11
 -15  -1   6   29.06    6.10
  15   1  -7   13.75    5.12
 -15  -1   7   14.72    3.76
 -15  -1   7   16.30    3.57
 -15   1   7   18.24    4.07
  15  -1  -7   15.82    4.81
 -15  -1  -7    9.39    4.66
  15   1   7   13.43    3.93
  15   1   7   17.91    4.45
 -15   1   7   15.14    5.01
  15  -1   7   19.07    4.84
  15  -1   7   13.96    4.30
 -15  -1   8    0.65    2.86
 -15   1   8    1.80    2.96
  15  -1   8    0.91    2.77
 -15  -1  -8    1.84    4.20
  15   1   8    1.41    3.10
 -15  -1   8    3.30    3.69
 -15   1   8    0.66    4.33
  15  -1  -8    5.36    5.79
  15  -1   8    3.99    3.84
  15   1   8   -0.44    5.14
 -15  -1   9   50.67    7.14
 -15   1   9   52.26    7.22
  15  -1  -9   53.64    7.73
  15  -1   9   59.19    7.14
 -15  -1  -9   67.32    8.28
  15   1   9   49.55    7.28
 -15  -1   9   48.75    8.56
 -15   1   9   41.51    8.70
  15  -1   9   65.71    8.62
  15   1   9   50.23    9.44
 -15  -1  10    2.97    3.06
 -15  -1  10    4.29    4.83
 -15   1  10    4.85    3.25
  15  -1 -10    3.80    3.92
  15  -1  10   -0.41    3.08
 -15   1  10    0.07    4.61
  15  -1  10    6.48    4.16
 -15  -1 -10    6.51    5.14
  15   1  10    0.99    5.29
  15   1  10    1.25    4.98
 -15  -1  11   12.80    3.59
 -15   1  11   10.41    3.67
  15  -1 -11    9.56    4.37
 -15  -1 -11   -1.10    5.28
  15   1  11   12.04    4.45
 -15  -1  11   -1.77    6.97
  15  -1  11   16.30    6.11
  15  -1  11   -0.35    4.59
 -15  -1  12   -2.50    3.49
 -15   1  12    3.61    5.13
  15  -1 -12    0.03    6.55
  15  -1  12    2.28    4.14
 -15  -1 -12    2.97    4.93
  15   1  12    1.96    3.33
  16   1   0    1.10    4.34
 -16  -1   0    2.02    3.06
  16  -1   0    3.11    2.59
 -16  -1   0    5.14    3.70
  16  -1   0    1.80    4.12
 -16   1   0    1.00    4.58
  16   1  -1   70.39    9.72
 -16  -1   1   63.12    8.59
 -16  -1   1   71.36    8.43
 -16   1   1   71.16    8.71
  16  -1  -1   89.32    9.77
  16  -1   1   71.00    8.71
 -16   1  -1   71.52    9.61
  16   1   1   67.08    8.68
 -16   1   1   65.09    9.81
  16  -1   1   77.48   10.09
 -16  -1  -1   65.51   11.49
  16   1   1   54.50    9.98
 -16   1   2   16.56    3.68
 -16   1  -2   18.80    5.43
 -16  -1  -2   12.30    5.00
  16   1   2   19.99    4.09
  16   1  -2   15.94    7.13
 -16  -1   2   15.32    4.99
 -16  -1   2   18.16    4.87
 -16   1   2   13.75    4.97
  16  -1  -2   13.12    6.46
  16  -1   2   19.51    5.11
  16  -1   2   17.59    4.86
  16   1   2   13.72    4.89
  16   1  -3   -0.87    4.55
 -16  -1   3    2.45    2.96
 -16   1   3    0.78    2.92
  16  -1   3    0.92    3.00
 -16   1  -3    0.26    4.42
 -16  -1  -3   -1.90    4.18
  16   1   3    3.92    3.06
 -16  -1   3    1.72    3.49
 -16   1   3    1.80    3.61
  16  -1  -3   -1.94    6.12
  16  -1   3    2.21    3.67
  16   1   3    2.00    3.52
  16   1  -4   37.69    7.52
 -16  -1   4   46.03    6.25
 -16   1   4   41.99    6.18
  16  -1  -4   42.82    7.22
  16  -1   4   44.97    6.23
 -16   1  -4   44.20    7.39
 -16  -1  -4   47.56    7.26
  16   1   4   37.86    6.18
 -16  -1   4   42.12    7.25
 -16   1   4   37.44    7.32
  16  -1   4   44.18    7.51
  16   1   4   35.84    7.43
  16   1  -5   60.84    9.97
 -16  -1   5   74.61    9.06
 -16   1   5   66.78    9.00
  16  -1  -5   68.06    9.69
  16  -1   5   65.35    8.91
 -16   1  -5   69.54   10.06
 -16  -1   5   78.53   10.16
 -16   1   5   67.05   10.36
  16  -1   5   73.89   10.35
 -16  -1  -5   92.35   12.24
  16   1   5   69.75   10.82
  16   1   5   72.60   10.91
 -16  -1   6    8.22    3.11
 -16   1   6    7.33    3.45
 -16   1   6    9.35    3.50
  16  -1  -6    9.84    4.42
  16  -1   6    5.61    3.14
  16   1   6   10.53    4.01
  16   1  -6    4.84    7.06
 -16  -1   6   10.12    4.70
  16  -1   6   11.34    4.51
 -16   1  -6    6.47    6.47
 -16  -1  -6    8.80    6.29
  16   1   6    8.83    4.82
  16   1  -7   59.55    9.09
 -16  -1   7   65.22    7.74
  16  -1   7   55.55    7.51
  16  -1   7   63.58    7.48
 -16  -1  -7   46.11    8.29
  16   1   7   60.88    7.80
  16   1   7   54.97    7.96
 -16  -1   7   58.68    8.80
 -16   1   7   48.13    8.56
 -16   1   7   50.95    9.09
  16  -1  -7   60.25    9.23
  16  -1   8    7.99    3.36
 -16  -1  -8    4.07    4.51
  16   1   8    4.64    3.48
  16   1   8    2.32    3.62
  16   1  -8   -1.97    7.01
 -16  -1   8    4.35    4.48
 -16  -1   8    5.25    4.05
 -16   1   8    4.61    4.50
 -16   1   8    2.93    4.44
  16  -1  -8    7.87    5.98
  16  -1   8    6.26    4.24
  16   1  -9   14.22    8.04
 -16  -1   9   15.32    4.95
 -16  -1   9   11.95    4.80
 -16   1   9   14.92    4.35
  16  -1  -9   13.07    5.63
  16  -1   9   12.89    4.77
 -16  -1  -9   11.73    5.90
  16   1   9   11.13    3.84
  16  -1   9    3.88    5.13
 -16  -1  10   21.18    5.21
 -16   1  10   19.77    4.72
  16  -1 -10   18.18    5.74
  16  -1  10   14.70    4.80
  16  -1  10    3.64    3.68
 -16  -1 -10   -1.38    4.37
  16   1  10   12.07    3.95
 -16  -1  10   -1.36    4.90
  17  -1   0   -1.49    3.12
 -17   1   0    2.12    4.53
  17   1   0   -3.59    6.19
 -17  -1   0   -1.81    4.38
 -17  -1   0    2.61    3.54
  17  -1   0    0.95    3.61
  17   1  -1    0.41    4.48
 -17  -1   1    0.50    3.05
 -17  -1   1    0.36    2.61
 -17   1   1    0.00    3.13
  17  -1  -1    2.98    4.43
  17  -1   1    1.66    2.80
 -17   1   1    1.85    3.74
  17  -1   1   -0.67    4.28
 -17   1  -1    0.06    4.71
 -17  -1  -1    3.46    6.24
  17   1   1    6.58    4.50
  17   1   1    1.55    3.76
  17   1  -2   55.09    8.95
 -17  -1   2   62.57    7.86
  17  -1   2   60.84    7.86
  17  -1   2   52.80    7.50
 -17   1  -2   61.18    8.95
 -17  -1  -2   54.83    8.57
  17   1   2   60.09    7.86
  17   1   2   50.95    7.42
 -17  -1   2   55.07    8.91
 -17   1   2   63.54    9.37
 -17   1   2   69.00    9.08
  17  -1  -2   54.58   10.45
  17   1  -3  113.35   13.41
 -17  -1   3   91.92   12.28
 -17   1   3  106.21   12.44
  17  -1  -3  128.43   13.47
  17  -1   3  106.90   12.45
 -17   1  -3  112.57   13.49
 -17  -1  -3  113.76   13.26
  17   1   3   98.57   12.38
 -17  -1   3  101.98   13.42
 -17   1   3  106.96   13.61
  17  -1   3  114.10   13.74
  17   1   3   99.29   13.74
  17   1  -4    4.77    5.03
 -17  -1   4    0.07    3.09
 -17   1   4    3.30    3.22
 -17   1   4    1.76    3.08
  17  -1  -4    3.86    4.55
  17  -1   4    1.93    3.28
 -17   1  -4    0.54    4.49
 -17  -1  -4    0.74    4.48
  17   1   4    2.77    3.21
 -17  -1   4    1.33    3.65
  17  -1   4    3.37    3.92
  17   1   4    1.12    3.94
  17   1  -5    9.88    7.06
 -17  -1   5   10.66    4.77
 -17   1   5    8.23    3.93
  17  -1  -5   11.24    5.86
  17  -1   5   14.18    4.91
  17  -1   5   14.88    5.59
 -17   1  -5    8.45    8.04
 -17  -1  -5   13.32    5.16
  17   1   5    9.32    3.84
  17   1   5   11.19    3.84
 -17  -1   5   11.13    5.95
 -17   1   5    7.38    4.85
 -17   1  -6   10.10    8.15
 -17  -1  -6    8.61    5.76
  17   1   6    2.46    3.81
  17   1  -6   11.39   10.46
 -17  -1   6    5.51    6.46
 -17  -1   6    4.90    4.27
 -17   1   6    6.55    5.39
 -17   1   6    4.89    4.50
  17  -1  -6    9.38    7.69
  17  -1   6    4.87    6.33
  17  -1   6    4.90    7.25
  17   1   6    9.58    4.98
  17   1  -7   17.74    8.70
 -17  -1   7   17.79    5.49
  17  -1   7   23.21    5.46
  17  -1   7   20.26    6.10
 -17   1  -7   22.21    8.70
 -17  -1  -7   20.39    6.61
  17   1   7   18.03    5.15
 -17  -1   7   16.44    6.82
 -17   1   7   21.93    6.39
  17  -1  -7   23.43    8.51
  17   1  -8    0.50    8.49
 -17  -1   8    0.34    4.35
  17  -1   8    4.16    4.42
 -17   1  -8    3.62    7.78
 -17  -1   8    5.65    6.47
 -17   1   8    1.35    5.33
  17  -1  -8    1.85    7.60
  17  -1   8    2.43    5.77
 -17  -1  -8   -7.21    8.56
  17   1   8   -1.47    4.75
  18   1   0  129.92   16.42
 -18  -1   0  151.40   15.91
 -18  -1   0  122.58   15.44
  18  -1   0  137.56   18.75
  18  -1   0  128.18   17.60
 -18   1   0  169.66   20.20
 -18   1   1   94.24   12.16
  18  -1  -1  101.79   13.11
  18  -1   1  102.32   12.01
 -18   1  -1  107.24   13.29
 -18  -1  -1   95.25   12.95
  18   1   1  102.46   12.28
  18   1   1   88.02   12.37
  18   1  -1  110.11   16.00
 -18  -1   1  107.96   14.66
 -18  -1   1   88.26   13.30
 -18   1   1   87.13   13.39
  18  -1   1  116.89   14.40
 -18  -1   2   10.16    4.57
  18  -1   2   14.10    4.56
 -18   1  -2   14.52    7.31
  18   1   2   18.51    5.99
  18   1  -2   16.59    8.76
 -18  -1   2   17.76    6.18
 -18   1   2   13.92    7.02
 -18   1   2    9.45    6.43
  18  -1  -2   13.97    8.78
  18  -1   2   17.54    7.83
 -18  -1  -2   20.35    8.60
  18   1   2   18.76    7.13
 -18   1   3   16.37    4.59
 -18   1   3   10.66    4.11
  18  -1  -3   24.13    6.89
  18  -1   3   16.10    4.64
  18  -1   3   18.75    5.86
 -18   1  -3   24.82    7.41
 -18  -1  -3   15.53    6.88
  18   1   3   10.37    5.33
  18   1   3   18.83    6.21
  18   1  -3   13.05    9.62
 -18  -1   3   13.32    6.14
 -18  -1   3   22.82    6.47
  18   1  -4    2.92    6.95
  18  -1   4    2.86    4.39
  18  -1   4    5.43    5.33
 -18   1  -4    2.95    6.68
 -18  -1  -4   -3.98    6.12
  18   1   4   -0.21    3.71
 -18  -1   4    4.55    5.49
 -18  -1   4    0.67    5.42
 -18   1   4   -0.41    5.14
  18  -1  -4   -2.94    8.07
   0   2   0 3792.16  360.68
   0  -2   0 3641.82  360.40
   0   2  -1  457.92   44.85
   0   2   1  447.65   43.79
   0  -2  -1  434.32   43.75
   0  -2  -1  410.45   43.72
   0   2  -1  392.15   53.45
   0  -2   1  441.53   53.51
   0  -2   1  412.27   46.42
   0   2   1  467.36   45.94
   0  -2  -1  524.04   46.18
   0   2  -2 1166.47  108.07
   0   2   2 1131.47  129.86
   0   2   2 1148.76  105.86
   0  -2  -2 1071.40  129.82
   0  -2  -2  897.70  129.78
   0  -2  -2 1114.44  105.84
   0   2  -3  114.63   12.34
   0   2   3  118.35   11.88
   0  -2  -3  118.86   11.84
   0  -2  -3  110.72   11.79
   0   2  -3  115.01   14.21
   0   2  -3  113.35   13.37
   0  -2   3  107.42   14.11
   0  -2   3  106.30   14.17
   0   2   3  125.50   14.74
   0  -2  -3  124.50   14.48
   0  -2   4    0.97    0.44
   0   2   4    0.09    0.90
   0  -2  -4    0.98    0.93
   0  -2  -4   -0.15    0.77
   0   2  -4    1.57    0.72
   0   2  -4    1.43    1.74
   0   2  -4    0.02    0.85
   0  -2   4    0.20    0.57
   0   2   4    0.57    0.86
   0  -2  -4    0.49    0.89
   0  -2   5   68.93    7.25
   0   2   5   69.76    7.45
   0  -2  -5   68.51    7.38
   0  -2  -5   71.04    7.38
   0   2  -5   69.17    8.74
   0   2  -5   66.84   10.53
   0   2  -5   58.30    8.84
   0  -2   5   71.43    8.61
   0  -2  -5   65.51    9.39
   0  -2   6 1247.75  121.04
   0   2   6 1104.15  121.32
   0  -2  -6 1139.97  121.27
   0   2  -6 1315.51  148.61
   0   2  -6 1243.27  121.03
   0   2  -6 1168.25  118.61
   0  -2   6 1230.87  148.53
   0  -2  -6 1245.82  148.61
   0   2  -7  117.37   12.29
   0  -2   7  114.58   12.03
   0  -2   7   99.85   12.13
   0   2   7  113.83   12.41
   0  -2  -7  126.56   12.28
   0  -2  -7  127.73   12.34
   0   2  -7  133.78   15.47
   0   2  -7  109.04   13.39
   0   2  -8   84.48   10.49
   0   2   8  103.80   10.71
   0  -2  -8  100.50   10.48
   0  -2  -8  102.24   10.56
   0   2  -8  104.13   13.65
   0  -2   8   99.71   12.39
   0  -2   8   92.07   12.49
   0  -2   9   52.05    5.87
   0  -2  -9   57.81    6.13
   0   2  -9   46.41    7.35
   0   2  -9   48.77    8.77
   0  -2   9   49.92    7.16
   0   2   9   63.52    7.63
   0  -2  -9   52.86    7.29
   0  -2  10   48.82    6.25
   0  -2  10   65.85    6.57
   0   2  10   56.41    6.82
   0  -2 -10   54.97    6.55
   0   2 -10   54.04    7.91
   0   2 -10   57.56    9.14
   0   2 -10   64.04    7.62
   0  -2 -10   56.23    7.69
   0  -2  11  218.82   23.65
   0   2  11  209.83   23.83
   0  -2 -11  210.82   23.65
   0   2 -11  229.64   28.82
   0   2 -11  232.54   26.13
   0   2 -11  225.64   24.51
   0  -2  11  256.16   28.54
   0  -2 -11  230.74   28.55
   0   2 -12  207.92   20.67
   0  -2  12  200.76   20.47
   0   2  12  172.04   20.58
   0  -2 -12  219.58   20.24
   0  -2 -12  167.97   20.37
   0   2 -12  173.21   22.78
   0   2 -12  183.99   21.41
   0  -2  12  204.89   24.49
   0   2 -13    9.65    3.33
   0  -2  13   12.36    2.14
   0  -2  13   11.79    2.65
   0   2  13    4.58    2.79
   0  -2 -13    7.03    2.19
   0  -2 -13   11.10    2.58
   0   2 -13   10.47    2.72
   0  -2  14   69.63    6.89
   0  -2  14   66.87    7.38
   0   2  14   51.23    7.51
   0  -2 -14   54.38    6.90
   0  -2 -14   51.31    7.26
   0   2 -14   59.37    9.39
   0  -2  15  547.11   48.46
   0  -2  15  319.87   48.69
   0  -2 -15  531.17   48.57
   0   2 -15  385.88   59.70
   0  -2 -16  361.59   41.18
   0  -2  16  440.99   50.24
   0  -2 -17  260.93   29.44
   0  -2  17  308.76   35.82
   0  -2  18   41.40    6.74
   0  -2 -18   75.66    8.75
   0  -2  19    0.44   13.89
   0  -2 -19  274.75   18.29
   0  -2 -20    0.99    3.86
   0  -2  20    0.34    3.39
   0  -2 -21    0.83    2.23
   1   2   0   -0.02    0.41
  -1  -2   0    0.21    0.43
  -1  -2   0   -0.18    0.49
  -1   2   0    0.98    0.31
   1   2   0    0.98    0.70
   1   2   0    0.13    0.75
  -1  -2   0    0.94    0.72
   1  -2   0    0.12    0.40
   1  -2   0    1.21    1.25
  -1   2   0   -0.15    1.14
  -1  -2  -1 4448.69  475.41
  -1   2   1 4476.74  573.50
   1  -2   1 4990.21  453.05
  -1   2  -1 5490.43  453.27
   1   2   1 4071.03  453.19
  -1  -2   2  566.56   55.61
  -1   2   2  531.09   54.67
   1  -2  -2  590.61   54.79
   1  -2  -2  515.11   54.69
   1  -2  -2  543.91   55.50
   1  -2   2  515.17   54.60
  -1   2  -2  493.79   54.63
  -1  -2  -2  545.96   55.93
   1   2  -2  648.65   66.77
   1   2  -2  499.80   54.56
  -1  -2   2  573.30   66.81
  -1   2   2  502.15   66.96
  -1   2   2  570.81   54.77
   1  -2   2  535.02   56.10
  -1   2  -2  556.13   56.22
  -1  -2  -2  547.99   66.91
  -1  -2  -2  520.68   66.82
   1   2   2  490.54   66.84
   1   2   2  532.30   56.37
   1   2  -3  953.62   97.49
  -1  -2   3  923.30   95.72
   1  -2  -3  864.15   96.00
   1  -2  -3  966.57   95.97
  -1   2  -3 1032.92   95.95
  -1  -2  -3  880.30   95.89
   1   2   3  917.95   97.82
   1   2  -3  978.12  117.42
  -1  -2   3  955.70   94.50
  -1   2   3 1012.63  117.64
  -1   2   3 1098.76  117.60
   1  -2  -3  971.70   94.09
   1  -2   3  878.07  117.47
   1  -2   3  990.86   95.56
  -1   2  -3  996.00   95.92
  -1  -2  -3  962.89  117.49
  -1  -2  -3  946.79   96.61
   1   2   3  956.68  117.58
   1   2   3  947.38  117.48
  -1  -2   4  722.64   70.38
  -1   2   4  665.70   70.57
   1  -2  -4  750.68   70.71
   1  -2   4  640.28   70.49
  -1   2  -4  736.89   70.65
  -1  -2  -4  658.76   70.56
  -1  -2  -4  646.21   70.54
   1   2  -4  771.53   86.34
   1   2  -4  687.02   69.76
  -1  -2   4  639.43   70.08
  -1   2   4  691.24   86.54
   1  -2  -4  761.83   86.50
   1  -2  -4  756.97   71.96
   1  -2  -4  684.79   69.62
   1  -2   4  685.78   70.91
  -1   2  -4  699.77   71.49
  -1  -2  -4  723.65   72.06
   1   2   4  807.99   86.50
   1   2   4  696.80   86.36
   1   2   4  746.66   71.81
   1   2  -5   36.52    4.11
  -1  -2   5   41.15    3.98
   1  -2  -5   46.59    4.41
   1  -2  -5   31.15    4.26
   1  -2   5   34.35    4.13
  -1   2  -5   30.15    4.24
   1   2   5   34.81    4.23
   1   2  -5   36.06    5.42
  -1  -2   5   32.25    5.70
  -1   2   5   32.69    5.14
   1  -2  -5   35.78    6.52
   1  -2  -5   36.45    5.40
   1  -2   5   40.76    6.03
  -1   2  -5   35.81    6.50
  -1  -2  -5   36.28    4.87
  -1  -2  -5   39.25    4.87
  -1  -2  -5   36.85    7.07
   1   2   5   36.17    6.73
   1  -2  -6    0.35    1.12
   1  -2   6   -0.37    0.97
  -1   2  -6    0.46    1.29
  -1  -2  -6    0.08    0.72
   1   2   6    1.00    0.92
   1   2  -6   -0.42    0.98
   1   2  -6    0.52    0.85
  -1  -2   6    0.63    0.81
  -1   2   6    0.68    1.88
   1  -2  -6    0.75    1.45
   1  -2   6    0.48    0.74
  -1   2  -6    0.27    0.99
  -1  -2  -6    0.31    0.97
   1   2   6   -0.97    1.41
   1   2   6    0.77    0.89
   1   2  -7   12.57    1.86
  -1  -2   7   10.79    1.61
  -1   2   7   12.24    2.28
   1  -2  -7    9.34    2.00
   1  -2  -7    9.96    1.99
  -1   2  -7   14.10    2.16
  -1  -2  -7    9.95    1.75
  -1  -2  -7   10.93    1.77
   1   2  -7   10.44    2.62
   1  -2   7   10.71    2.23
   1  -2   7   11.76    2.67
  -1   2  -7   10.31    3.34
   1   2   7   11.66    2.31
   1   2   7   11.56    3.74
   1   2   7   13.84    2.90
   1   2  -8 1217.25  121.22
  -1  -2   8 1272.55  120.98
   1  -2  -8 1371.21  121.30
  -1  -2  -8 1244.15  121.16
   1   2   8 1155.30  121.31
   1   2  -8 1241.74  120.72
   1   2  -8 1265.74  118.39
  -1  -2   8 1139.74  148.42
  -1   2   8 1096.45  148.63
   1  -2  -8 1287.15  148.60
   1  -2   8 1080.93  148.39
   1  -2   8 1212.51  118.16
  -1   2  -8 1175.51  148.60
  -1  -2  -8 1158.21  148.43
   1   2   8 1240.66  119.04
   1   2  -9  701.59   62.91
  -1  -2   9  600.47   62.56
  -1  -2   9  668.59   62.78
  -1   2   9  576.34   62.96
   1  -2  -9  556.88   62.75
   1  -2  -9  580.38   62.86
   1  -2   9  473.16   62.83
  -1   2  -9  694.19   62.99
  -1  -2  -9  641.31   62.76
   1   2   9  648.14   62.94
   1   2  -9  692.88   64.68
   1  -2   9  597.78   76.64
  -1  -2  -9  606.53   76.66
   1   2   9  742.03   65.01
   1   2   9  759.04   62.67
   1   2 -10  982.32  118.23
  -1  -2  10 1076.22  117.92
  -1  -2  10 1096.88  118.15
   1  -2 -10 1201.81  118.20
   1  -2 -10 1135.77  118.28
   1   2  10 1085.57  118.35
   1   2 -10 1181.81  118.06
   1   2 -10 1198.04  115.72
  -1   2  10 1044.61  144.91
   1  -2  10 1161.90  144.67
   1  -2  10 1288.25  144.88
  -1   2 -10 1381.17  145.02
  -1  -2 -10 1160.92  144.67
  -1  -2 -10 1228.93  144.78
   1   2  10 1532.62  116.21
   1   2 -11  709.25   66.76
  -1  -2  11  667.16   66.54
   1  -2 -11  765.21   66.61
   1  -2  11  693.83   66.46
   1  -2  11  616.16   66.61
  -1   2 -11  581.52   66.71
   1   2  11  539.42   66.68
   1   2 -11  655.90   68.14
   1   2 -11  673.45   66.07
  -1  -2  11  570.51   81.10
  -1   2  11  631.16   81.53
   1  -2 -11  649.95   81.43
  -1  -2 -11  713.15   81.22
  -1  -2 -11  729.32   81.40
   1   2 -12    5.57    2.54
  -1  -2  12    7.86    1.66
  -1   2  12    6.22    2.68
   1  -2 -12    7.31    2.17
   1  -2  12    5.24    1.97
   1  -2  12    3.64    2.00
  -1   2 -12    5.54    2.57
  -1  -2 -12    6.87    1.73
  -1  -2 -12    6.21    2.27
   1   2  12    4.42    2.69
   1   2 -12    6.56    3.38
   1   2 -12    5.49    2.54
  -1  -2  12    5.35    2.81
   1  -2 -12    9.16    2.84
   1   2  12    9.87    3.23
   1   2  12    6.66    2.55
  -1  -2  13  180.16   18.43
  -1  -2  13  173.69   18.83
   1  -2 -13  211.51   18.70
   1  -2  13  200.95   18.65
   1  -2  13  174.83   18.83
  -1  -2 -13  180.85   18.86
   1   2  13  170.66   19.11
   1   2 -13  136.46   22.80
   1   2 -13  179.10   19.87
  -1   2  13  153.55   22.91
   1  -2 -13  172.52   22.70
  -1   2 -13  152.78   22.87
  -1  -2 -13  177.42   22.42
   1   2 -14  220.73   26.74
  -1  -2  14  237.37   26.62
  -1   2  14  212.73   26.77
   1  -2 -14  265.36   26.31
   1  -2 -14  239.20   26.58
  -1  -2 -14  286.09   26.35
   1   2  14  269.05   26.99
  -1  -2  14  300.28   31.93
   1  -2  14  262.50   31.99
   1  -2  14  230.94   32.31
  -1   2 -14  183.88   32.22
  -1  -2 -14  256.75   32.29
  -1  -2  15    1.07    1.75
   1  -2  15    0.42    1.85
  -1  -2 -15    0.00    2.52
   1   2 -15    1.38    4.86
  -1  -2  15    1.31    3.75
   1  -2 -15    2.98    2.66
  -1  -2 -15    0.15    2.79
   1   2  15    0.94    4.54
  -1  -2  16    4.01    2.04
   1  -2 -16    4.28    2.29
   1  -2  16    3.75    2.51
  -1  -2 -16    1.24    2.12
   1  -2 -17   12.50    2.91
   1  -2  17    9.22    2.90
  -1  -2  17    7.43    3.25
  -1  -2 -17    8.63    3.37
  -1  -2 -18   40.94    8.04
  -1  -2  18   39.31    8.89
   1  -2 -18   89.92    9.57
   1  -2  18   96.10    9.63
  -1  -2 -19    0.68   25.37
  -1  -2  19    1.39   31.08
  -1  -2  20   -1.03    2.60
   1  -2 -20   -1.00    3.89
   1  -2  20    2.33    3.03
  -1  -2 -20   -2.03    3.38
   1  -2 -21   -1.14    4.07
   1  -2  21    0.76    2.23
   2   2   0 2475.20  297.91
   2   2   0 2350.08  297.78
   2   2   0 2517.63  235.31
  -2  -2   0 2439.77  297.95
  -2  -2   0 2526.81  297.80
  -2  -2   0 2178.00  235.37
   2  -2   0 2281.54  236.89
  -2   2   0 2470.57  297.67
  -2   2   0 2765.79  237.21
   2   2  -1   45.71    5.04
   2   2  -1   44.48    4.80
  -2  -2   1   45.51    4.88
  -2   2   1   43.04    5.09
  -2   2   1   37.90    4.89
  -2   2   1   40.07    4.84
   2  -2  -1   46.68    5.10
   2  -2  -1   44.93    4.91
  -2   2  -1   38.48    4.70
  -2   2  -1   39.02    5.16
  -2  -2  -1   37.79    5.17
   2   2   1   51.00    5.23
   2   2  -1   42.40    6.14
  -2  -2   1   41.62    5.72
   2  -2  -1   56.59    6.15
   2  -2   1   46.25    5.66
   2  -2   1   53.47    7.20
  -2  -2  -1   43.57    5.64
   2   2   1   41.85    5.69
  -2  -2   2  183.76   21.73
  -2   2   2  213.03   22.07
  -2   2   2  212.74   21.85
  -2   2   2  241.09   22.09
   2  -2  -2  209.34   21.98
   2  -2   2  224.56   21.68
  -2   2  -2  206.08   22.39
  -2  -2  -2  202.78   22.00
  -2  -2  -2  211.61   22.44
   2   2   2  197.41   22.42
   2   2  -2  218.55   26.44
   2   2  -2  224.75   22.74
  -2  -2   2  207.75   22.78
   2  -2  -2  189.23   26.58
   2  -2  -2  213.61   22.74
   2  -2   2  249.65   23.99
  -2   2  -2  200.10   26.46
  -2  -2  -2  220.36   26.48
   2   2   2  225.88   26.52
  -2  -2   3 2638.46  290.93
  -2  -2   3 2868.14  295.99
  -2   2   3 2820.41  291.25
  -2   2   3 2969.07  291.12
   2  -2  -3 2387.76  291.16
   2  -2  -3 2889.60  291.13
   2  -2   3 2722.56  290.92
   2  -2   3 2966.51  296.15
  -2   2  -3 3608.62  291.03
   2   2   3 2484.08  291.18
   2   2   3 2784.99  291.03
   2   2  -3 2902.38  281.86
   2  -2  -3 2915.48  282.00
  -2   2  -3 2763.04  283.52
  -2  -2  -3 3114.31  357.27
  -2  -2  -3 3361.10  357.17
  -2  -2  -3 3084.40  283.95
   2   2   3 2957.89  283.79
   2   2  -4 2026.22  203.55
   2   2  -4 2127.38  207.15
  -2  -2   4 2052.25  203.56
  -2   2   4 2225.64  203.98
  -2   2   4 1845.98  203.76
   2  -2  -4 1876.15  203.86
   2  -2  -4 1863.30  203.79
   2  -2   4 2081.20  203.62
  -2   2  -4 2042.29  203.69
  -2  -2  -4 2099.49  203.82
   2   2   4 1789.91  203.67
  -2  -2   4 1971.17  198.01
   2  -2  -4 2145.77  198.08
   2  -2   4 1854.23  198.86
  -2   2  -4 2063.16  199.43
  -2  -2  -4 2174.88  249.92
  -2  -2  -4 2159.77  200.09
   2   2   4 2285.46  250.04
   2   2   4 2335.30  199.81
   2   2  -5 1582.15  148.53
  -2  -2   5 1484.49  148.49
  -2   2   5 1575.47  148.77
   2  -2  -5 1576.97  148.89
   2  -2   5 1342.59  148.55
  -2   2  -5 1602.98  148.75
  -2  -2  -5 1477.05  148.75
   2   2   5 1321.34  148.63
   2   2  -5 1532.42  144.91
  -2  -2   5 1395.63  145.13
  -2   2   5 1492.73  182.50
  -2   2   5 1473.57  145.19
   2  -2  -5 1451.23  182.37
   2  -2  -5 1529.37  145.05
   2  -2   5 1552.67  145.75
  -2   2  -5 1502.54  146.44
  -2  -2  -5 1470.02  182.29
  -2  -2  -5 1500.67  147.33
   2   2   5 1443.14  182.40
   2   2   5 1504.12  146.82
   2   2  -6 1140.90  135.29
  -2  -2   6 1426.49  135.22
  -2   2   6 1515.79  135.74
   2  -2  -6 1326.35  135.50
  -2   2  -6 1350.28  135.50
  -2  -2  -6 1384.93  135.49
  -2  -2  -6 1310.72  135.42
   2   2   6 1243.10  135.38
   2   2  -6 1380.08  132.19
  -2  -2   6 1419.51  132.54
  -2   2   6 1390.77  166.08
   2  -2  -6 1518.40  166.18
   2  -2  -6 1358.53  133.00
   2  -2   6 1404.27  165.96
   2  -2   6 1307.07  132.58
  -2   2  -6 1131.44  133.66
  -2  -2  -6 1387.57  134.87
   2   2   6 1353.06  166.16
   2   2   6 1271.49  134.06
  -2  -2   7  162.73   16.45
  -2   2   7  146.02   16.92
   2  -2  -7  147.99   16.73
   2  -2   7  154.96   16.55
  -2  -2  -7  146.98   16.68
  -2  -2  -7  162.02   16.68
   2   2   7  165.63   16.91
   2   2  -7  153.69   20.13
   2   2  -7  175.75   17.88
  -2  -2   7  160.15   18.10
   2  -2  -7  154.86   20.32
   2  -2   7  180.66   17.94
  -2   2  -7  176.55   20.31
  -2   2  -7  136.01   19.13
  -2  -2  -7  175.78   19.80
   2   2   7  166.30   20.12
   2   2  -8  403.97   44.20
  -2  -2   8  370.89   44.00
  -2   2   8  454.05   44.56
   2  -2  -8  479.60   44.41
   2  -2  -8  432.11   44.34
   2  -2   8  467.79   44.19
  -2   2  -8  462.20   44.37
  -2  -2  -8  445.42   44.28
   2   2   8  434.15   44.49
   2   2  -8  445.72   44.61
  -2  -2   8  416.57   44.71
   2  -2   8  476.78   44.51
  -2   2  -8  411.40   45.98
  -2  -2  -8  447.01   54.04
   2   2   8  458.37   46.25
  -2  -2   9   67.08    6.57
  -2   2   9   62.94    7.28
   2  -2  -9   48.85    6.84
   2  -2  -9   62.74    6.95
   2  -2   9   59.12    6.69
  -2   2  -9   72.82    7.11
  -2  -2  -9   53.88    6.73
  -2  -2  -9   55.34    6.80
   2   2   9   56.05    7.03
   2   2  -9   68.11    8.19
   2   2  -9   63.26    8.27
  -2  -2   9   55.59    8.44
  -2   2  -9   60.60    9.16
   2   2   9   57.62    9.23
   2   2   9   58.34    8.35
   2  -2 -10  764.53   94.15
  -2   2 -10  815.98   94.30
  -2  -2 -10  911.69   94.19
   2   2  10  908.42   94.45
   2   2 -10  881.16  115.35
   2   2 -10  879.42   95.22
   2   2 -10  965.53   92.80
  -2  -2  10  995.69  115.14
  -2   2  10 1001.12  115.63
   2  -2 -10 1022.58  115.45
   2  -2  10  981.74  115.23
   2  -2  10  927.80   92.26
  -2   2 -10  958.14   94.12
  -2  -2 -10  964.92  115.37
   2   2  10  935.20   94.11
   2   2  10  998.25   92.72
   2   2 -11  282.02   30.65
  -2  -2  11  268.25   30.49
  -2   2  11  296.77   30.95
   2  -2 -11  309.60   30.63
   2  -2 -11  285.73   30.66
   2  -2  11  297.49   30.40
   2  -2  11  296.34   30.60
  -2   2 -11  307.40   30.79
  -2  -2 -11  285.00   30.61
   2   2  11  282.69   30.85
   2   2 -11  265.93   33.22
   2   2 -11  297.58   31.49
  -2  -2  11  325.76   36.98
  -2  -2 -11  306.57   37.14
   2   2  11  316.78   31.12
  -2  -2  12  393.74   39.39
  -2   2  12  381.02   40.05
   2  -2 -12  412.60   39.68
   2  -2 -12  372.09   39.75
   2  -2  12  379.05   39.42
  -2  -2 -12  405.64   39.59
  -2  -2 -12  384.75   39.72
   2   2 -12  427.93   48.56
   2   2 -12  407.34   42.44
   2   2 -12  343.62   40.11
  -2  -2  12  391.87   48.36
   2  -2  12  341.13   48.30
  -2   2 -12  390.53   48.50
   2   2  12  378.70   48.60
   2   2  12  464.21   41.21
   2   2 -13  143.96   17.17
  -2   2  13  149.28   17.47
   2  -2 -13  130.12   16.73
   2  -2 -13  159.27   17.04
   2  -2  13  165.46   17.04
  -2   2 -13  143.67   17.11
  -2  -2 -13  164.25   16.71
  -2  -2 -13  156.38   16.99
   2   2  13  152.98   17.33
   2   2 -13  152.81   18.36
  -2  -2  13  169.45   20.06
  -2  -2  13  146.50   20.40
   2  -2  13  180.34   20.16
   2   2  13  178.10   17.93
   2   2 -14   40.46    6.46
  -2   2  14   41.99    7.11
   2  -2 -14   45.10    5.98
   2  -2 -14   30.36    6.12
   2  -2  14   50.19    6.52
  -2   2 -14   31.29    6.34
  -2  -2 -14   54.35    5.83
  -2  -2 -14   49.64    6.28
   2   2  14   46.88    6.89
   2   2 -14   42.24    8.82
   2   2 -14   53.97    7.89
  -2  -2  14   56.59    6.81
  -2  -2  14   48.64    7.43
   2  -2  14   57.53    6.95
  -2  -2  15  174.62   19.03
   2  -2 -15  212.19   19.33
   2  -2  15  178.66   19.08
  -2  -2 -15  187.44   19.19
   2   2 -15  152.26   21.13
  -2  -2  16  269.73   33.52
  -2  -2 -16  333.35   33.79
   2  -2 -16  371.73   41.12
   2  -2  16  351.31   41.03
   2  -2 -17  515.32   54.42
   2  -2  17  559.07   54.36
  -2  -2 -17  515.16   54.50
  -2  -2  17  549.84   66.38
  -2  -2  18    0.45    2.20
   2  -2  18    1.81    2.06
   2  -2 -18    1.43    3.51
  -2  -2 -18    1.51    5.58
   2  -2 -19   29.78    3.77
   2  -2  19   27.94    3.97
  -2  -2 -19    0.36    5.95
  -2  -2  20   -2.63    2.76
   2  -2 -20   -1.20    4.16
   2  -2  20   -0.44    2.95
  -2  -2 -20   -1.53    6.19
   2  -2 -21   -1.09    6.06
   2  -2  21    0.61    3.37
  -3  -2   0    0.21    0.67
   3  -2   0   -0.55    0.95
  -3   2   0    0.02    0.57
  -3   2   0   -0.17    0.92
   3   2   0   -2.11    1.68
   3   2   0   -0.45    1.00
   3   2   0    0.89    1.02
  -3  -2   0   -0.13    1.15
   3  -2   0   -0.61    0.94
   3   2  -1  875.85   86.88
   3   2  -1  854.63   88.36
  -3   2   1  870.13   87.23
   3  -2  -1  884.52   86.96
   3  -2  -1  805.91   88.32
   3  -2   1  822.51   86.78
   3  -2   1  769.31   88.51
  -3   2  -1  762.33   86.72
  -3   2  -1  870.26   88.60
   3   2   1  896.24   86.86
   3   2   1  841.12   88.58
  -3  -2   1  912.84  106.46
  -3  -2   1  850.57   85.36
  -3   2   1  932.51  106.51
  -3   2   1 1028.41   85.40
   3  -2  -1  903.91  106.62
  -3  -2  -1  917.62  106.40
  -3  -2  -1  834.13   87.21
   3   2  -2  952.65  104.00
  -3  -2   2  874.69  104.06
  -3  -2   2  981.24  105.81
  -3   2   2 1161.66  104.41
  -3   2   2 1061.62  104.19
   3  -2  -2 1137.42  104.39
   3  -2  -2 1063.96  104.20
   3  -2   2  956.37  103.98
  -3   2  -2 1006.42  103.96
  -3  -2  -2  899.82  104.31
  -3  -2  -2  983.59  104.05
  -3  -2  -2 1193.15  106.22
   3   2   2  955.92  104.09
   3   2  -2 1064.14  102.24
  -3   2   2 1262.23  101.96
   3  -2  -2 1221.63  102.31
   3  -2   2 1039.50  103.06
  -3   2  -2 1050.31  103.53
   3   2   2 1105.57  103.54
   3   2  -3   57.95    6.25
  -3  -2   3   52.23    6.32
  -3   2   3   60.12    6.74
  -3   2   3   57.13    6.51
   3  -2  -3   57.85    6.67
   3  -2  -3   58.52    6.54
   3  -2   3   56.24    6.29
  -3   2  -3   52.98    6.28
  -3  -2  -3   56.97    6.61
  -3  -2  -3   58.70    6.82
   3   2   3   62.42    6.43
   3   2  -3   64.01    7.94
  -3  -2   3   62.76    7.74
  -3   2   3   63.16    7.63
   3  -2  -3   69.45    7.97
   3  -2   3   58.01    8.52
  -3   2  -3   51.01    8.78
  -3  -2  -3   61.94    7.62
   3   2   3   64.64    8.88
   3   2  -4   10.35    1.49
  -3  -2   4   12.55    1.59
  -3   2   4    9.92    2.24
  -3   2   4    9.37    1.85
   3  -2  -4   10.01    2.04
   3  -2   4   11.89    1.66
  -3  -2  -4   10.93    1.94
   3   2   4    9.56    1.91
   3   2   4   10.94    1.70
   3   2  -4   11.90    2.81
  -3  -2   4   11.54    2.63
  -3   2   4   11.56    2.49
   3  -2  -4   12.69    2.24
   3  -2  -4    9.75    2.63
   3  -2   4    8.89    3.07
  -3   2  -4   10.82    2.04
  -3   2  -4   10.03    3.23
  -3  -2  -4    8.81    1.87
  -3  -2  -4    9.94    3.49
   3   2   4   12.04    3.33
   3   2  -5 1051.67  106.54
  -3  -2   5 1056.14  106.58
  -3   2   5 1101.29  107.09
   3  -2  -5 1068.38  106.85
  -3   2  -5  918.93  106.61
  -3  -2  -5 1065.76  106.75
   3   2   5 1092.99  106.74
   3   2  -5 1162.57  104.84
  -3  -2   5 1076.55  104.54
  -3   2   5 1027.77  130.85
  -3   2   5 1131.24  104.46
   3  -2  -5 1017.96  130.93
   3  -2  -5 1093.38  105.12
   3  -2   5 1017.53  130.67
   3  -2   5 1062.50  105.34
  -3   2  -5 1070.82  105.97
  -3  -2  -5 1136.29  130.91
  -3  -2  -5 1010.92  106.55
   3   2   5 1257.77  131.00
   3   2   5 1116.31  106.14
   3   2  -6  284.89   30.35
  -3   2   6  283.64   30.54
   3  -2  -6  326.55   30.75
   3  -2   6  252.56   30.29
  -3   2  -6  306.99   30.45
   3   2   6  282.53   30.68
   3   2  -6  348.53   31.45
  -3  -2   6  312.60   36.99
  -3  -2   6  303.13   31.18
  -3   2   6  324.48   37.44
  -3   2   6  302.23   31.00
   3  -2  -6  264.71   37.20
   3  -2  -6  308.25   31.95
   3  -2   6  302.21   31.48
  -3   2  -6  304.18   32.45
  -3  -2  -6  304.42   37.21
  -3  -2  -6  331.02   37.16
  -3  -2  -6  295.38   33.17
   3   2   6  292.14   37.12
   3   2   6  314.04   32.64
  -3  -2   7  121.99   13.40
  -3   2   7  125.45   13.94
  -3   2   7  118.37   13.70
   3  -2  -7  139.41   13.90
   3  -2  -7  141.82   13.80
   3  -2   7  127.19   13.51
  -3   2  -7  102.67   13.62
  -3  -2  -7  161.54   13.84
   3   2   7  130.48   13.89
   3   2   7  134.81   13.61
   3   2  -7  121.85   16.30
   3   2  -7  138.72   15.11
  -3  -2   7  131.06   14.94
  -3   2   7  134.45   14.83
   3  -2   7  140.81   14.99
  -3   2  -7  124.80   16.00
  -3  -2  -7  134.93   16.49
  -3  -2  -7  126.04   16.79
   3   2   7  135.65   16.10
  -3  -2   8  303.24   34.86
  -3   2   8  375.93   35.45
  -3   2   8  339.73   35.13
   3  -2  -8  350.86   35.26
   3  -2  -8  349.71   35.22
   3  -2   8  336.19   34.92
  -3   2  -8  368.86   35.19
  -3  -2  -8  364.58   35.20
  -3  -2  -8  349.62   35.14
   3   2   8  363.17   35.36
   3   2   8  359.32   35.09
   3   2  -8  355.95   42.72
   3   2  -8  352.02   35.90
  -3  -2   8  311.67   35.81
   3  -2   8  365.30   35.76
  -3   2  -8  342.73   36.91
  -3  -2  -8  350.90   37.97
   3   2   8  329.93   36.92
   3   2  -9  418.47   45.99
   3  -2  -9  469.80   46.21
  -3   2  -9  412.82   46.08
  -3  -2  -9  397.01   46.05
  -3  -2  -9  463.80   46.11
   3   2  -9  469.28   46.52
  -3  -2   9  489.39   56.02
  -3  -2   9  444.09   46.52
  -3   2   9  485.32   56.51
   3  -2  -9  433.50   56.29
   3  -2   9  495.02   56.08
   3  -2   9  447.50   46.15
  -3   2  -9  416.64   47.53
  -3  -2  -9  445.59   48.52
   3   2   9  456.00   56.42
   3   2 -10  156.21   18.60
  -3   2 -10  160.31   18.72
  -3  -2 -10  206.83   18.75
  -3  -2 -10  174.60   18.70
   3   2  10  182.51   19.01
   3   2 -10  172.98   19.99
  -3  -2  10  185.01   22.35
  -3  -2  10  170.92   19.96
  -3   2  10  189.11   22.95
   3  -2 -10  179.42   22.69
   3  -2 -10  165.96   22.67
   3  -2  10  188.49   22.42
   3  -2  10  187.11   19.48
  -3   2 -10  188.26   21.16
   3   2  10  167.22   20.79
   3   2 -11  669.39   65.53
  -3  -2  11  633.94   65.15
   3  -2 -11  605.62   65.48
   3  -2  11  730.67   65.27
  -3  -2 -11  599.23   65.38
   3   2  11  479.67   65.61
   3   2 -11  662.42   65.08
  -3  -2  11  664.94   65.35
  -3   2  11  568.75   80.21
   3  -2 -11  596.66   80.06
   3  -2  11  670.78   64.63
  -3   2 -11  632.94   80.09
  -3  -2 -11  679.85   80.08
   3   2  11  681.29   65.81
   3   2  11  714.73   65.08
   3   2 -12    0.00    3.26
  -3  -2  12   -0.04    1.30
  -3   2  12   -0.43    2.33
   3  -2 -12    0.54    1.80
   3  -2 -12   -0.27    1.87
   3  -2  12    0.17    1.45
  -3  -2 -12    1.21    1.67
   3   2 -12    0.47    3.54
   3   2 -12   -1.95    2.60
   3  -2  12   -0.78    1.26
  -3   2 -12    0.03    2.81
  -3   2 -12    0.41    2.85
  -3  -2 -12    2.01    3.00
   3   2  12   -0.99    3.81
   3   2  12    1.29    1.83
   3   2  12    0.19    1.37
  -3  -2  13  486.32   49.59
  -3   2  13  454.12   50.34
   3  -2 -13  536.60   49.98
   3  -2 -13  502.44   50.09
   3  -2  13  505.51   49.64
  -3  -2 -13  432.76   49.79
   3   2  13  445.53   50.29
   3   2 -13  529.35   61.22
   3   2 -13  516.42   52.19
   3   2 -13  542.95   50.66
  -3  -2  13  487.92   60.89
   3  -2  13  434.22   60.84
  -3   2 -13  507.16   61.33
  -3  -2 -13  496.94   60.99
   3   2 -14  399.59   52.51
  -3  -2  14  441.65   52.39
   3  -2 -14  451.02   52.27
   3  -2  14  550.91   52.10
  -3  -2 -14  501.01   52.53
   3   2 -14  578.78   54.78
   3   2 -14  529.36   53.16
  -3  -2  14  590.32   63.66
  -3  -2 -14  532.53   63.82
   3   2  14  481.75   64.37
   3  -2 -15   37.21    4.88
   3  -2  15   35.39    4.28
   3   2 -15   21.08    6.77
  -3  -2  15   28.14    5.02
  -3  -2 -15   36.37    5.52
   3  -2  16   95.51   12.19
  -3  -2 -16  126.57   12.49
  -3  -2  16  109.67   14.80
   3  -2 -16  132.56   15.17
   3  -2 -17    1.10    2.35
  -3  -2 -17   -0.79    3.04
  -3  -2  17    1.26    2.97
   3  -2  17    0.18    2.70
  -3  -2  18    0.96    1.75
   3  -2 -18   -0.58    2.35
   3  -2  18   -0.53    1.97
  -3  -2 -18    2.33    3.36
   3  -2 -19    2.67    3.45
  -3  -2  19    0.00    2.70
   3  -2  19    2.50    3.03
  -3  -2 -19   -1.35    5.65
  -3  -2  20   -0.30    2.96
   3  -2 -20   -0.16    4.98
   3  -2  20   -2.16    3.22
  -3  -2 -20    2.51    6.55
   3  -2  21    1.44    2.47
   3  -2 -21    4.97    5.84
  -4  -2   0   42.18    5.16
   4  -2   0   45.09    5.14
   4  -2   0   45.10    5.42
  -4   2   0   43.54    5.03
   4   2   0   48.83    6.49
   4   2   0   50.75    6.15
   4   2   0   49.95    6.77
  -4  -2   0   46.68    6.22
  -4   2   0   48.06    7.57
   4   2  -1  153.98   16.60
  -4  -2   1  157.17   16.67
   4  -2  -1  154.20   16.68
   4  -2  -1  161.91   16.93
   4  -2   1  150.32   16.58
  -4  -2  -1  165.60   16.59
   4   2  -1  179.42   18.12
  -4  -2   1  155.59   17.72
  -4   2   1  153.38   20.25
  -4   2   1  169.47   17.75
   4  -2  -1  188.99   20.50
   4  -2   1  160.00   18.70
  -4   2  -1  163.26   20.09
  -4   2  -1  157.90   19.09
  -4  -2  -1  153.92   19.12
   4   2   1  171.74   20.19
   4   2   1  156.88   18.81
   4   2  -2   98.77   11.23
  -4  -2   2  110.77   11.34
  -4   2   2   98.25   11.74
  -4   2   2  104.38   11.44
  -4   2   2  116.06   11.46
   4  -2  -2  117.60   11.68
   4  -2  -2  109.31   11.44
   4  -2  -2  116.23   11.51
   4  -2   2   95.51   11.23
  -4   2  -2  101.98   11.17
  -4  -2  -2  107.50   11.62
  -4  -2  -2  103.04   11.28
   4   2   2  104.93   11.35
   4   2  -2  105.70   12.91
  -4  -2   2  125.42   12.58
   4  -2   2  118.83   13.58
  -4   2  -2  108.96   13.81
  -4  -2  -2  117.82   14.03
   4   2   2  110.87   13.67
   4   2  -3   64.34    6.47
   4   2  -3   57.66    6.74
  -4   2   3   54.86    6.96
  -4   2   3   61.06    6.73
   4  -2  -3   59.81    6.96
   4  -2  -3   64.77    6.76
   4  -2   3   58.22    6.49
  -4   2  -3   57.54    6.46
  -4   2  -3   61.56    6.95
  -4  -2  -3   49.83    6.81
  -4  -2  -3   67.41    6.60
  -4  -2   3   67.21    7.88
  -4  -2   3   54.93    7.85
  -4   2   3   66.44    7.88
   4  -2  -3   58.22    8.10
   4  -2   3   60.20    8.69
  -4  -2  -3   53.85    9.26
   4   2   3   61.14    7.91
   4   2   3   61.87    8.91
   4   2  -4   51.80    5.60
  -4  -2   4   51.01    5.71
  -4   2   4   55.53    6.28
  -4   2   4   52.71    5.93
   4  -2  -4   54.23    6.14
   4  -2  -4   53.69    5.96
   4  -2   4   48.95    5.66
   4  -2   4   51.95    6.00
  -4  -2  -4   50.49    6.02
  -4  -2  -4   52.00    5.79
   4   2   4   56.18    5.86
   4   2  -4   49.44    7.39
  -4  -2   4   46.35    7.03
  -4   2   4   54.70    7.01
   4  -2  -4   51.59    7.44
  -4   2  -4   55.35    6.80
  -4   2  -4   52.11    8.07
  -4  -2  -4   48.80    8.39
   4   2   4   53.78    8.09
  -4  -2   5   74.67    7.39
  -4  -2   5   65.86    7.51
  -4   2   5   82.32    7.99
  -4   2   5   59.62    7.53
   4  -2  -5   65.10    7.72
   4  -2  -5   73.04    7.65
   4  -2   5   67.60    7.64
   4   2   5   55.75    7.70
   4   2   5   60.80    7.49
   4   2  -5   69.57    8.76
   4   2  -5   70.74    9.11
  -4   2   5   69.94    8.65
   4  -2  -5   70.20    9.34
   4  -2   5   65.92    8.82
  -4   2  -5   81.04    8.94
  -4   2  -5   71.57    9.82
  -4  -2  -5   63.05    9.12
  -4  -2  -5   61.98    8.89
  -4  -2  -5   65.65   10.21
   4   2   5   67.78    9.82
   4   2  -6  174.25   18.29
  -4  -2   6  160.29   18.31
  -4   2   6  191.29   18.91
  -4   2   6  183.33   18.62
   4  -2  -6  196.94   18.80
   4  -2  -6  189.78   18.66
   4  -2   6  172.28   18.34
  -4  -2  -6  147.39   18.62
   4   2   6  192.23   18.99
   4   2  -6  168.68   19.91
  -4  -2   6  188.55   19.55
  -4   2   6  176.38   19.36
   4  -2  -6  196.09   20.42
   4  -2   6  194.30   19.84
  -4   2  -6  156.72   22.33
  -4   2  -6  184.41   20.77
  -4  -2  -6  177.29   22.45
  -4  -2  -6  171.66   21.25
   4   2   6  231.92   22.88
   4   2   6  189.92   22.45
   4   2  -7  502.92   50.51
   4   2  -7  535.71   51.54
  -4  -2   7  456.33   50.44
  -4   2   7  445.40   50.98
  -4   2   7  477.22   50.70
   4  -2  -7  545.97   50.94
   4  -2  -7  511.06   50.80
   4  -2   7  503.06   50.52
  -4   2  -7  534.59   50.60
   4   2   7  492.16   50.67
  -4  -2   7  453.31   50.53
  -4   2   7  521.86   50.42
   4  -2  -7  406.43   51.51
   4  -2   7  547.85   50.83
  -4   2  -7  502.90   51.95
  -4  -2  -7  479.91   61.96
  -4  -2  -7  578.55   61.96
  -4  -2  -7  489.50   52.60
   4   2   7  501.39   62.10
   4   2   7  523.03   51.84
   4   2  -8  172.73   17.41
  -4  -2   8  164.78   17.37
   4  -2   8  161.76   17.39
  -4  -2  -8  159.38   17.71
   4   2  -8  188.44   19.06
  -4  -2   8  163.82   18.72
  -4   2   8  189.92   21.81
  -4   2   8  181.34   21.40
  -4   2   8  161.07   18.47
   4  -2  -8  160.18   21.50
   4  -2  -8  161.26   21.39
   4  -2  -8  152.91   19.75
   4  -2   8  182.56   18.93
  -4   2  -8  170.20   21.30
  -4   2  -8  163.06   19.96
  -4  -2  -8  174.54   21.33
  -4  -2  -8  190.53   20.79
   4   2   8  191.05   21.62
   4   2   8  162.62   21.26
   4   2   8  144.27   19.67
   4   2  -9  153.65   17.16
  -4  -2   9  167.71   17.05
  -4  -2  -9  181.06   17.48
  -4  -2  -9  168.13   17.35
   4   2   9  150.79   17.26
   4   2  -9  162.53   18.66
  -4  -2   9  173.85   18.57
  -4   2   9  141.35   21.31
  -4   2   9  172.45   20.99
   4  -2  -9  189.07   21.16
   4  -2  -9  178.47   21.06
   4  -2   9  156.25   20.70
   4  -2   9  171.01   18.49
  -4   2  -9  154.98   20.91
  -4   2  -9  163.99   19.76
  -4  -2  -9  171.05   20.63
   4   2   9  158.86   21.22
   4   2   9  172.34   19.28
   4   2 -10   94.50   11.52
  -4   2  10  113.17   12.25
  -4   2  10   96.96   11.59
   4  -2 -10   89.97   11.73
   4  -2 -10  119.40   11.85
   4  -2  10  116.50   11.40
  -4   2 -10   95.96   11.64
  -4  -2 -10  105.73   11.72
   4   2  10  104.71   12.03
   4   2 -10   97.68   13.12
  -4  -2  10  113.26   13.73
  -4  -2  10  116.29   13.12
   4  -2  10  113.40   12.76
  -4   2 -10  115.03   14.24
  -4  -2 -10  115.58   14.07
   4   2  10  111.58   13.91
   4   2 -11  159.15   21.54
  -4   2  11  196.67   22.16
   4  -2 -11  267.87   21.93
   4  -2 -11  181.44   21.70
   4  -2  11  231.98   21.40
  -4  -2 -11  227.70   21.76
   4   2  11  198.03   22.19
   4   2 -11  199.93   22.97
  -4  -2  11  208.57   25.97
  -4  -2  11  200.60   22.88
  -4   2 -11  193.62   26.26
  -4   2 -11  169.32   23.94
  -4  -2 -11  218.48   26.32
   4   2  11  219.78   23.57
   4   2 -12  253.27   32.55
  -4  -2  12  311.30   32.32
  -4   2  12  285.41   33.09
   4  -2 -12  402.64   32.83
   4  -2 -12  345.61   32.84
   4  -2  12  329.82   32.34
  -4   2 -12  294.55   32.68
  -4  -2 -12  283.74   32.55
  -4  -2 -12  295.19   32.70
   4   2 -12  298.76   33.85
  -4  -2  12  305.43   33.53
   4  -2  12  335.50   33.07
  -4   2 -12  303.86   34.85
   4   2  12  343.05   40.33
   4   2  12  372.81   34.02
   4   2  12  314.18   33.37
   4   2 -13  154.75   16.97
  -4  -2  13  171.07   16.29
  -4   2 -13  139.25   17.14
  -4  -2 -13  155.75   16.53
  -4  -2 -13  158.18   16.76
   4   2  13  163.94   17.45
  -4   2  13  138.47   20.87
   4  -2 -13  180.19   20.06
   4  -2 -13  152.95   20.12
   4  -2  13  150.57   19.64
   4  -2  13  165.49   17.63
  -4   2 -13  148.75   19.14
   4   2  13  128.37   17.36
   4   2 -14   17.64    5.15
  -4  -2  14   24.09    3.21
  -4  -2  14   18.11    3.67
   4  -2 -14   26.21    3.73
   4  -2  14   21.77    3.15
  -4  -2 -14   22.32    3.75
  -4  -2 -14   18.93    3.96
   4   2 -14   17.47    6.45
   4   2 -14   16.92    5.42
   4   2  14   17.35    7.51
  -4  -2  15    2.45    2.01
   4  -2 -15    3.52    2.69
   4  -2  15    4.33    1.90
  -4  -2 -15    3.67    2.61
   4   2 -15    3.95    4.85
   4   2 -15    1.24    3.79
   4  -2 -16   31.77    4.41
   4  -2  16   25.48    3.68
   4   2 -16   17.69    7.65
   4   2 -16   11.21    6.07
  -4  -2  16   24.73    4.70
  -4  -2 -16   30.41    5.15
   4  -2 -17   -1.02    2.63
   4  -2  17    1.21    1.87
  -4  -2 -17    1.03    3.13
   4   2 -17   -1.03    3.69
  -4  -2  17    0.30    2.35
   4  -2 -18    3.63    2.61
   4  -2  18    1.83    2.02
  -4  -2 -18   -0.59    3.24
  -4  -2  18    0.29    2.53
  -4  -2  19    0.53    2.37
   4  -2  19   19.19    3.09
   4  -2 -19   25.67    5.24
  -4  -2 -19   -1.02    5.47
   4  -2  20   -1.11    2.40
  -4  -2 -20    2.00    3.92
  -4  -2  20   -2.25    3.47
   4  -2 -20   -0.05    5.01
   4  -2  21    0.94    2.57
   4  -2 -21    3.56    4.17
   5   2   0    0.34    1.02
  -5  -2   0    1.15    1.17
  -5  -2   0   -0.26    0.89
   5  -2   0    1.20    1.01
   5   2   0    2.55    2.19
   5   2   0   -0.99    1.55
   5  -2   0    1.08    1.84
  -5   2   0    1.21    1.24
  -5   2   0   -0.40    2.30
   5   2  -1  645.06   61.57
   5   2  -1  662.47   62.67
  -5  -2   1  573.30   61.61
  -5   2   1  587.78   61.65
   5  -2  -1  579.78   61.87
   5  -2  -1  554.59   61.59
   5  -2   1  527.52   61.50
  -5   2  -1  592.57   61.43
  -5  -2  -1  658.66   61.52
   5   2   1  615.70   61.59
  -5  -2   1  597.10   61.08
  -5   2   1  671.43   61.15
   5  -2  -1  546.07   61.34
   5  -2   1  638.34   62.17
  -5   2  -1  738.79   62.65
  -5  -2  -1  678.34   62.69
   5   2   1  621.28   62.17
   5   2  -2    3.17    1.14
   5   2  -2    1.96    1.33
  -5  -2   2    3.45    1.14
  -5   2   2    3.16    1.42
  -5   2   2    4.40    1.12
   5  -2  -2    3.54    1.73
   5  -2  -2    4.85    1.39
  -5   2  -2    4.02    1.10
  -5   2  -2    1.48    1.73
  -5  -2  -2    4.11    1.64
  -5  -2  -2    3.94    1.14
   5   2   2    3.39    1.17
  -5  -2   2    3.66    1.62
   5  -2  -2    3.80    2.00
   5  -2   2    3.36    1.53
   5  -2   2    3.42    2.26
  -5  -2  -2    4.18    2.73
   5   2   2    2.14    1.93
   5   2  -3 1819.94  169.11
  -5  -2   3 1561.62  172.04
  -5   2   3 1483.84  169.33
  -5   2   3 1942.34  172.08
   5  -2  -3 1667.53  169.60
   5  -2   3 1633.90  169.14
   5  -2   3 1752.14  172.28
  -5   2  -3 1554.69  169.06
  -5   2  -3 1688.93  172.38
  -5  -2  -3 1573.62  169.49
  -5  -2  -3 1611.30  169.21
  -5  -2  -3 1693.66  172.46
   5   2   3 1656.91  169.31
   5   2   3 1445.80  172.23
   5   2  -3 1735.79  165.08
  -5  -2   3 1743.49  207.54
  -5   2   3 1929.34  207.97
   5  -2  -3 1970.83  207.67
   5  -2  -3 1760.15  165.29
   5   2  -4  186.53   19.60
   5   2  -4  168.48   20.09
  -5  -2   4  203.70   19.73
  -5   2   4  186.77   19.86
   5  -2  -4  206.91   20.09
   5  -2  -4  213.58   19.94
   5  -2   4  190.28   19.62
  -5   2  -4  174.04   19.57
  -5  -2  -4  170.38   19.98
  -5  -2  -4  188.44   19.73
  -5  -2   4  179.57   20.68
  -5   2   4  193.25   24.35
  -5   2   4  195.98   20.75
   5  -2  -4  209.14   21.51
   5  -2   4  199.38   21.53
  -5   2  -4  213.57   22.06
  -5  -2  -4  220.13   22.54
   5   2   4  203.54   24.03
   5   2   4  187.26   21.74
   5   2  -5  684.70   72.34
  -5  -2   5  745.32   72.49
  -5  -2   5  695.87   73.69
  -5   2   5  683.83   72.91
  -5   2   5  641.16   72.66
   5  -2  -5  768.93   72.89
   5  -2  -5  728.85   72.68
   5  -2   5  737.12   72.48
  -5  -2  -5  746.51   72.87
  -5  -2  -5  689.09   72.58
   5   2   5  707.34   72.62
   5   2  -5  763.43   72.06
  -5   2   5  712.43   71.61
   5  -2  -5  764.41   72.55
   5  -2   5  723.41   72.17
  -5   2  -5  731.79   88.70
  -5   2  -5  780.31   73.05
  -5  -2  -5  796.85   73.56
   5   2   5  694.64   72.71
  -5  -2   6  110.93   11.93
  -5   2   6  128.69   12.44
  -5   2   6  105.07   11.91
   5  -2  -6   96.51   12.04
   5  -2  -6  122.07   12.05
   5  -2   6   93.99   11.64
   5   2   6  107.86   11.89
   5   2  -6  107.54   14.06
   5   2  -6  121.59   13.44
  -5  -2   6  117.45   14.18
  -5   2   6  123.56   12.97
   5  -2  -6  112.78   13.89
   5  -2   6  106.18   13.29
  -5   2  -6  109.20   14.20
  -5   2  -6  109.90   14.26
  -5  -2  -6  127.16   14.52
  -5  -2  -6  120.43   14.31
  -5  -2  -6  117.15   14.77
   5   2   6  105.90   13.96
  -5  -2   7   46.95    5.21
  -5   2   7   50.13    6.01
  -5   2   7   47.43    5.55
   5  -2  -7   53.92    5.80
   5  -2  -7   46.08    5.59
   5  -2   7   45.12    5.20
   5  -2   7   43.92    5.35
  -5   2  -7   46.01    5.29
  -5  -2  -7   47.46    5.63
   5   2   7   47.87    5.95
   5   2   7   44.65    5.36
   5   2  -7   44.90    6.13
   5   2  -7   45.73    6.93
  -5  -2   7   42.09    6.58
  -5   2   7   47.74    6.42
   5  -2  -7   41.94    7.23
  -5   2  -7   51.61    7.73
  -5  -2  -7   42.76    6.42
  -5  -2  -7   41.86    7.97
   5   2   7   37.21    7.34
  -5  -2   8  250.83   28.92
  -5   2   8  284.77   29.26
   5  -2   8  277.11   28.94
  -5   2  -8  253.23   28.99
  -5  -2  -8  259.30   29.27
   5   2  -8  296.85   35.34
   5   2  -8  295.51   30.20
  -5  -2   8  281.45   29.82
  -5   2   8  332.06   35.93
  -5   2   8  272.50   29.62
   5  -2  -8  303.49   35.68
   5  -2  -8  292.51   35.59
   5  -2  -8  296.96   31.04
   5  -2   8  287.11   30.15
  -5   2  -8  289.87   31.23
  -5  -2  -8  313.75   35.55
  -5  -2  -8  294.78   31.89
   5   2   8  332.96   35.98
   5   2   8  296.65   35.50
   5   2   8  273.50   30.86
  -5   2   9    2.58    2.53
  -5   2   9    1.54    1.79
   5  -2  -9    3.62    2.23
   5  -2  -9    4.01    1.89
   5  -2   9    2.79    1.48
  -5   2  -9    3.01    1.77
  -5  -2  -9    4.38    2.04
  -5  -2  -9    6.18    1.92
   5   2   9    2.67    2.42
   5   2   9    4.14    1.68
   5   2  -9    1.09    1.88
   5   2  -9    3.19    2.49
  -5  -2   9    2.08    1.72
  -5  -2   9    3.65    2.08
  -5   2   9    4.12    1.79
   5  -2  -9    4.01    2.63
   5  -2   9    4.33    2.19
  -5   2  -9    3.93    3.16
   5   2   9    4.88    2.43
   5   2 -10   38.63    5.45
  -5  -2  10   40.86    5.28
  -5   2  10   60.30    5.86
   5  -2 -10   41.23    5.85
   5  -2  10   45.80    5.34
  -5   2 -10   43.87    5.60
   5   2 -10   42.32    7.37
  -5  -2  10   47.56    6.94
  -5   2  10   50.61    7.49
  -5   2  10   43.85    6.66
   5  -2 -10   48.67    6.85
   5  -2 -10   43.12    7.90
   5  -2  10   51.68    6.86
  -5   2 -10   43.77    8.10
  -5  -2 -10   56.11    7.01
  -5  -2 -10   53.49    6.85
  -5  -2 -10   46.81    8.64
   5   2  10   39.57    7.29
   5   2  10   44.40    6.66
   5   2  10   44.42    7.48
  -5  -2  11   19.01    2.74
  -5   2  11   18.41    3.88
  -5   2  11   17.24    3.11
   5  -2 -11   19.65    3.27
   5  -2  11   19.76    2.82
  -5  -2 -11   27.54    3.45
   5   2 -11   16.53    4.17
   5   2 -11   14.88    4.83
  -5  -2  11   15.56    4.13
   5  -2 -11   19.12    3.63
   5  -2  11   23.54    4.23
  -5   2 -11   10.14    3.75
  -5   2 -11   20.77    5.29
  -5  -2 -11   19.64    4.00
  -5  -2 -11   15.79    5.74
   5   2  11   17.03    4.11
   5   2  11   19.24    3.71
   5   2  11   21.81    4.66
   5   2 -12  458.63   50.71
  -5  -2  12  552.06   50.52
  -5   2  12  445.10   51.20
   5  -2 -12  456.59   50.78
   5  -2 -12  428.09   50.79
   5  -2  12  559.79   50.48
  -5   2 -12  387.40   50.63
  -5  -2 -12  508.17   50.84
   5   2 -12  544.48   51.68
  -5  -2  12  532.24   51.13
   5  -2  12  533.79   50.51
  -5   2 -12  405.72   52.14
  -5  -2 -12  542.78   62.03
   5   2  12  485.41   62.29
   5  -2 -13   86.62    9.67
   5  -2  13   88.86    9.23
  -5  -2 -13   75.99    9.73
   5   2  13   76.66   10.30
   5   2 -13   74.05   11.66
   5   2 -13   84.63   11.86
  -5  -2  13   84.91   11.12
  -5  -2  13   80.16   11.01
  -5  -2 -13  114.82   11.63
   5   2  13   67.93   10.87
   5  -2 -14  333.09   32.13
   5  -2  14  360.92   31.79
   5   2 -14  265.80   33.80
  -5  -2  14  340.08   38.73
   5  -2  14  228.38   32.62
  -5  -2 -14  346.77   39.06
   5   2  14  237.48   32.24
  -5  -2  15    1.68    2.02
   5  -2 -15    1.62    2.73
   5  -2  15    1.42    1.83
   5   2 -15   -1.60    5.12
   5   2 -15    3.94    3.60
   5  -2  15    2.41    2.03
  -5   2 -15    1.12    4.19
  -5  -2 -15    1.16    3.79
  -5  -2 -16   12.18    3.47
   5   2 -16    4.77    6.31
  -5  -2  16    8.29    3.09
   5  -2 -16   10.59    4.37
   5  -2  16   11.16    3.16
  -5  -2  17   34.42    4.87
  -5  -2 -17   30.66    5.63
   5  -2 -17   40.31    6.61
   5  -2  17   37.18    5.72
  -5  -2  18    0.22    2.35
   5  -2 -18    5.32    4.05
   5  -2  18    4.09    3.12
  -5  -2 -18    2.78    4.91
   5  -2  19    3.56    1.95
  -5  -2 -19    1.45    3.67
  -5  -2  19   -0.22    3.60
   5  -2 -19    1.52    4.91
  -5  -2  20   -0.94    2.85
   5  -2 -20    0.76    3.42
   5  -2  20    0.35    1.85
   6   2   0  170.83   18.58
  -6  -2   0  178.54   18.23
   6  -2   0  168.50   18.11
  -6   2   0  179.43   17.99
   6   2   0  185.40   21.98
   6   2   0  164.24   19.52
  -6  -2   0  172.13   19.25
   6  -2   0  183.14   20.10
  -6   2   0  170.09   20.61
  -6  -2   1   74.97    9.14
   6  -2  -1   78.29    9.51
   6  -2  -1   85.45    9.14
   6  -2   1   87.24    9.13
  -6  -2  -1   75.89    9.00
   6   2   1   82.14    9.14
   6   2   1   88.38    9.50
   6   2  -1   87.78   10.89
   6   2  -1   86.85   10.77
  -6  -2   1   74.50   10.41
  -6   2   1   79.90   11.03
  -6   2   1   91.98   10.54
   6  -2  -1   88.05   10.92
   6  -2   1   95.47   11.26
  -6   2  -1   92.41   10.85
  -6   2  -1   82.17   11.67
  -6  -2  -1   85.65   11.78
   6   2  -2  257.47   24.17
  -6  -2   2  215.10   24.56
  -6   2   2  233.58   24.36
   6  -2  -2  238.82   24.63
   6  -2  -2  216.90   24.27
   6  -2  -2  220.79   24.75
   6  -2   2  231.63   24.19
   6  -2   2  240.78   24.82
  -6   2  -2  233.45   24.07
  -6   2  -2  228.24   24.94
  -6  -2  -2  247.79   25.03
   6   2   2  237.47   24.30
   6   2  -2  226.41   25.44
  -6  -2   2  237.94   29.51
  -6   2   2  241.98   25.25
  -6  -2  -2  234.68   29.80
  -6  -2  -2  268.68   29.45
   6   2   2  241.91   26.17
   6   2  -3    5.75    1.67
  -6  -2   3    5.02    1.53
  -6  -2   3    5.31    1.45
  -6   2   3    4.48    1.70
   6  -2  -3    3.75    2.13
   6  -2  -3    5.30    1.73
   6  -2   3    8.18    1.55
  -6   2  -3    4.30    1.35
  -6   2  -3    5.20    2.10
   6   2   3    3.99    1.76
   6   2  -3    5.76    1.74
  -6   2   3    6.50    2.29
   6  -2  -3    3.43    2.70
   6  -2   3    5.88    2.67
  -6  -2  -3    6.18    2.78
  -6  -2  -3    6.75    1.93
  -6  -2  -3    3.41    2.70
   6   2   3    3.61    2.03
   6   2  -4 1422.03  148.84
   6   2  -4 1317.08  151.52
  -6  -2   4 1353.13  151.45
  -6   2   4 1642.36  149.60
  -6   2   4 1478.67  149.14
  -6   2   4 1661.94  151.51
   6  -2  -4 1480.71  149.38
   6  -2  -4 1205.21  149.06
   6  -2  -4 1459.96  151.68
  -6  -2  -4 1360.42  149.28
  -6  -2  -4 1563.26  149.05
   6   2   4 1428.27  149.10
  -6  -2   4 1537.24  182.65
   6  -2   4 1625.63  182.60
   6  -2   4 1416.80  145.81
  -6   2  -4 1608.17  182.53
  -6   2  -4 1544.95  146.65
  -6  -2  -4 1459.43  147.03
   6   2   4 1643.33  146.47
   6   2  -5 2682.00  275.62
  -6  -2   5 2643.68  275.78
  -6   2   5 2977.30  276.01
   6  -2  -5 2703.01  276.12
   6  -2   5 2577.42  275.70
  -6   2  -5 2265.59  275.61
   6   2   5 2897.77  275.94
   6   2  -5 2703.31  267.63
  -6  -2   5 2621.60  267.17
  -6   2   5 3182.55  338.91
  -6   2   5 3136.68  267.33
   6  -2  -5 2820.64  338.52
   6  -2  -5 2587.17  268.30
   6  -2   5 2687.29  267.62
  -6   2  -5 3711.19  268.87
  -6  -2  -5 3398.23  338.73
  -6  -2  -5 2782.50  338.40
  -6  -2  -5 2573.27  269.20
   6   2   5 2755.02  268.46
   6   2  -6  316.61   31.27
   6   2  -6  305.19   32.04
  -6  -2   6  305.77   31.40
  -6  -2   6  312.10   31.91
  -6   2   6  354.26   32.09
  -6   2   6  308.77   31.62
   6  -2  -6  267.53   31.74
   6  -2   6  272.38   31.30
   6  -2   6  276.62   31.94
  -6   2  -6  284.95   31.31
  -6   2  -6  301.28   32.28
  -6  -2  -6  330.24   31.85
  -6  -2  -6  335.98   31.55
   6   2   6  327.72   31.60
   6   2   6  378.14   32.31
  -6   2   6  285.83   32.02
   6  -2  -6  332.39   38.50
   6  -2  -6  343.90   33.12
  -6  -2  -6  306.74   33.92
  -6  -2   7  426.27   47.12
  -6   2   7  457.93   46.90
  -6   2   7  441.26   46.52
   6  -2  -7  472.45   46.71
   6  -2  -7  458.71   46.58
   6   2   7  502.07   47.47
   6   2  -7  439.68   56.48
   6   2  -7  444.36   46.97
  -6  -2   7  515.52   56.65
  -6   2   7  471.40   46.42
   6  -2  -7  476.80   47.65
   6  -2   7  424.03   56.52
   6  -2   7  459.83   46.87
  -6   2  -7  404.55   56.57
  -6   2  -7  425.24   47.87
  -6  -2  -7  482.67   56.92
  -6  -2  -7  499.46   56.74
  -6  -2  -7  487.07   48.49
   6   2   7  508.22   56.78
  -6   2   8  174.99   19.27
  -6   2   8  172.77   18.89
   6  -2  -8  177.44   19.07
   6  -2  -8  167.81   18.88
  -6   2  -8  155.84   18.57
  -6   2  -8  187.31   19.39
   6   2   8  170.41   18.78
   6   2  -8  198.66   22.57
   6   2  -8  177.02   20.37
  -6  -2   8  185.62   22.60
  -6  -2   8  181.80   19.81
  -6   2   8  170.11   19.61
   6  -2  -8  180.88   20.96
   6  -2   8  204.35   22.60
   6  -2   8  187.81   20.16
  -6  -2  -8  158.59   22.84
  -6  -2  -8  175.66   22.75
  -6  -2  -8  184.11   21.62
   6   2   8  189.77   20.78
   6   2  -9    7.24    1.92
  -6   2   9   10.19    2.35
   6  -2  -9    8.78    2.70
   6  -2   9   10.98    2.01
  -6   2  -9    7.96    2.07
  -6  -2  -9    7.47    2.32
   6   2  -9    8.39    3.58
  -6  -2   9    7.32    1.99
  -6  -2   9    8.52    2.76
  -6   2   9   12.35    4.18
  -6   2   9   12.78    2.83
   6  -2  -9    7.86    3.19
   6  -2  -9    8.40    3.62
   6  -2   9    9.72    3.11
  -6   2  -9    7.79    4.17
  -6  -2  -9    9.34    3.25
  -6  -2  -9    8.58    4.79
   6   2   9    7.62    4.10
   6   2   9    7.58    2.81
   6   2   9    9.39    3.32
   6   2 -10  159.28   19.13
  -6   2  10  184.85   19.47
   6  -2 -10  182.56   19.67
   6  -2 -10  154.74   19.46
   6  -2  10  190.28   19.18
  -6   2 -10  186.80   19.37
  -6  -2 -10  193.51   19.65
   6   2  10  195.44   19.45
   6   2 -10  172.96   21.24
  -6  -2  10  195.16   23.30
  -6  -2  10  182.32   20.47
  -6   2  10  162.36   23.94
  -6   2  10  189.69   20.23
   6  -2 -10  189.75   21.98
   6  -2  10  198.63   20.59
  -6   2 -10  183.58   21.94
  -6  -2 -10  189.61   23.59
  -6  -2 -10  174.90   22.60
   6   2  10  203.50   24.26
   6   2  10  217.00   21.36
   6   2 -11    3.02    2.27
   6   2 -11    0.90    2.51
  -6  -2  11    0.85    1.48
  -6   2  11    4.45    4.11
  -6   2  11    0.77    2.02
   6  -2 -11    4.05    2.38
  -6   2 -11    1.13    2.26
  -6  -2 -11    1.29    2.27
  -6  -2 -11    0.09    2.14
   6   2  11    3.31    3.48
   6   2  11    0.42    1.94
  -6  -2  11    1.33    2.30
  -6   2  11    2.12    1.73
   6  -2 -11    2.02    3.17
   6  -2  11    3.10    2.38
   6  -2  11    0.74    2.95
  -6   2 -11    2.59    3.73
  -6  -2 -11    4.21    3.81
   6   2  11    2.87    2.30
   6   2 -12  403.15   41.41
  -6   2  12  368.26   42.04
  -6   2  12  458.14   41.47
   6  -2 -12  425.61   41.56
   6  -2 -12  339.61   41.44
   6  -2  12  439.40   41.15
  -6  -2 -12  381.29   41.50
   6   2  12  356.09   42.01
   6   2  12  463.82   41.49
   6   2 -12  386.15   42.70
  -6  -2  12  406.28   50.20
  -6  -2  12  370.54   41.95
   6  -2  12  458.95   41.61
  -6   2 -12  262.46   50.28
  -6   2 -12  372.70   43.27
  -6  -2 -12  459.27   50.61
   6   2  12  437.54   42.11
  -6  -2  13  128.05   13.06
   6  -2 -13  123.54   13.43
   6  -2  13  128.93   13.01
  -6  -2 -13  142.97   13.56
   6   2  13   72.68   13.93
   6   2 -13  107.49   15.65
  -6  -2  13  126.86   14.89
   6  -2  13  150.59   14.63
  -6   2 -13  104.58   15.96
  -6  -2 -13   83.51   16.09
   6   2  13  116.82   14.55
   6  -2 -14   88.84    9.82
   6  -2  14   72.41    9.20
  -6  -2  14   91.45   11.35
  -6  -2  14   72.72   11.11
   6  -2  14   77.42   10.81
  -6  -2 -14  105.30   11.98
  -6  -2  15   62.09    6.60
   6  -2 -15   50.99    6.88
   6  -2  15   55.37    7.66
   6  -2  15   39.03    8.05
  -6  -2 -15   55.02    8.57
  -6  -2  16   26.58    4.16
   6  -2  16   24.85    3.95
   6   2 -16   22.63    8.64
   6  -2 -16   26.88    5.81
  -6  -2 -16   34.59    6.31
  -6  -2  17   -0.33    2.26
   6  -2  17    0.09    2.02
  -6  -2 -17   -0.31    3.27
   6   2 -17    4.58   11.38
   6  -2 -17   -1.37    4.17
   6  -2 -18   21.32    3.87
   6  -2  18   20.40    3.05
  -6  -2 -18    2.03    4.11
  -6  -2  18    0.98    3.87
   6  -2 -19   -0.86    3.86
   6  -2  19   19.11    2.64
  -6  -2 -19    0.86    3.86
  -6  -2  19   -1.94    4.00
   6  -2 -20    0.17    3.60
   6  -2  20   -0.38    1.96
   7   2   0   -1.52    2.04
   7  -2   0    0.99    1.36
   7  -2   0    0.48    1.58
   7   2   0    0.35    1.76
   7   2   0    0.90    2.27
  -7  -2   0    0.42    2.15
  -7  -2   0    0.47    1.84
  -7   2   0    0.88    1.64
  -7   2   0    2.41    2.85
   7   2  -1 1174.60  125.28
   7   2  -1 1238.22  124.84
   7   2  -1 1153.56  127.14
  -7  -2   1 1218.38  124.95
  -7   2   1 1106.25  125.02
  -7   2   1  993.09  126.92
   7  -2  -1 1237.53  125.26
   7  -2  -1 1318.62  124.93
   7  -2  -1 1377.47  127.22
   7  -2   1 1112.83  124.90
  -7   2  -1 1165.12  124.70
  -7   2  -1 1349.52  127.40
  -7  -2  -1 1380.00  124.81
   7   2   1 1367.37  124.97
  -7  -2   1 1323.24  122.12
   7  -2   1 1492.00  123.01
  -7  -2  -1 1218.82  123.61
   7   2   1 1294.12  122.97
   7   2  -2   69.45    7.45
   7   2  -2   65.39    7.82
  -7  -2   2   71.52    7.65
  -7  -2   2   60.69    7.58
  -7   2   2   68.01    7.71
   7  -2  -2   68.80    8.07
   7  -2   2   70.25    7.57
  -7   2  -2   67.73    7.42
  -7   2  -2   67.83    8.09
  -7  -2  -2   72.66    8.13
  -7  -2  -2   64.31    7.48
  -7  -2  -2   62.35    8.09
   7   2   2   66.11    7.62
  -7   2   2   66.78    9.00
   7  -2  -2   74.07    9.10
   7  -2  -2   71.31    9.67
   7  -2   2   68.16    9.50
   7   2   2   75.27    9.69
  -7  -2   3  843.48   91.76
  -7   2   3  843.73   91.85
   7  -2  -3  883.30   92.10
   7  -2  -3  869.77   91.81
   7  -2  -3  952.53   93.52
   7  -2   3  875.54   91.70
   7  -2   3  862.51   93.39
  -7   2  -3  852.00   91.54
  -7   2  -3  872.22   93.61
  -7  -2  -3  915.14   91.69
   7   2  -3 1035.02  112.27
   7   2  -3  943.07   90.79
  -7  -2   3  963.88   90.17
  -7   2   3  967.50   90.33
  -7  -2  -3  917.22  112.65
  -7  -2  -3  917.98   91.81
   7   2   3  933.92  112.43
   7   2   3  973.93   91.16
   7   2  -4    4.89    1.67
  -7  -2   4    6.72    1.81
   7  -2  -4    6.88    2.00
   7  -2   4    6.66    1.74
  -7   2  -4    8.30    1.66
  -7  -2  -4    6.27    2.46
  -7  -2  -4    4.87    1.76
   7   2   4    7.12    1.92
   7   2  -4    4.66    3.02
  -7  -2   4    7.05    2.53
  -7   2   4    8.89    2.65
  -7   2   4    6.91    2.59
   7  -2  -4    6.02    3.35
   7  -2  -4   10.08    3.28
   7  -2   4    7.03    2.73
  -7   2  -4    7.96    3.61
  -7  -2  -4    3.38    3.72
   7   2   4    5.76    3.04
  -7  -2   5  121.08   13.41
  -7  -2   5  125.07   13.54
  -7   2   5  118.54   13.96
  -7   2   5  126.71   13.59
   7  -2  -5  131.50   13.86
   7  -2  -5  133.10   13.57
  -7   2  -5  128.40   13.23
  -7  -2  -5  121.44   13.77
  -7  -2  -5  118.97   13.40
   7   2   5  111.99   13.48
   7   2  -5  124.21   15.99
   7   2  -5  124.65   15.24
  -7   2   5  139.22   14.72
   7  -2  -5  117.22   15.63
   7  -2   5  129.68   16.10
   7  -2   5  124.12   14.90
  -7   2  -5  156.83   16.07
  -7  -2  -5  117.68   16.35
   7   2   5  137.27   15.56
   7   2  -6   13.01    2.15
  -7   2   6   12.47    3.49
   7  -2  -6    9.63    2.59
   7  -2   6   13.42    2.30
   7  -2   6   13.55    2.39
  -7   2  -6   10.69    2.13
  -7   2  -6   11.76    2.99
  -7  -2  -6    8.53    2.93
  -7  -2  -6   15.46    2.48
   7   2  -6   13.43    3.99
  -7  -2   6   16.76    2.89
  -7  -2   6   14.41    3.28
  -7   2   6   13.38    3.28
  -7   2   6   13.44    3.21
   7  -2  -6   12.61    3.71
   7  -2  -6   11.12    3.99
  -7  -2  -6   18.34    4.86
   7   2   6   13.09    3.14
   7   2   6   13.03    3.90
   7   2  -7  236.27   27.95
  -7  -2   7  257.53   28.13
  -7  -2   7  265.25   28.58
  -7   2   7  275.76   28.92
  -7   2   7  280.91   28.36
   7  -2  -7  237.36   28.45
   7  -2  -7  299.14   28.45
   7  -2   7  265.71   28.07
  -7  -2  -7  258.01   28.24
   7   2  -7  276.77   29.75
  -7   2   7  271.77   28.92
   7  -2  -7  293.83   30.17
   7  -2   7  314.19   29.43
  -7   2  -7  312.51   34.26
  -7   2  -7  259.37   30.36
  -7  -2  -7  310.96   34.65
  -7  -2  -7  257.46   30.82
   7   2   7  302.51   34.45
   7   2   7  272.07   29.87
  -7  -2   8   21.13    3.22
  -7   2   8   20.58    4.30
  -7   2   8   22.29    3.57
   7  -2  -8   26.19    3.93
   7  -2  -8   23.95    3.70
   7  -2   8   25.34    3.19
  -7   2  -8   22.19    3.29
  -7  -2  -8   22.59    3.50
   7   2  -8   22.05    3.73
   7   2  -8   21.27    5.27
  -7  -2   8   25.51    4.47
  -7   2   8   21.35    4.25
   7  -2   8   23.81    4.79
  -7   2  -8   17.05    5.66
  -7  -2  -8   22.19    4.68
  -7  -2  -8   20.23    6.02
   7   2   8   24.83    4.20
   7   2   8   21.97    5.04
   7   2  -9   35.35    5.17
   7   2  -9   41.82    5.81
  -7  -2   9   45.73    5.32
  -7   2   9   46.72    6.29
  -7   2   9   38.85    5.53
   7  -2  -9   57.09    6.05
   7  -2  -9   43.14    5.65
   7  -2   9   42.59    5.15
  -7   2  -9   38.45    5.17
  -7  -2  -9   49.36    5.81
   7   2   9   48.31    5.56
  -7  -2   9   49.36    6.32
   7  -2  -9   43.51    7.77
   7  -2   9   41.17    6.88
  -7   2  -9   47.69    8.15
  -7  -2  -9   37.13    6.49
   7   2   9   46.67    7.31
   7   2 -10   10.51    2.48
  -7  -2  10   10.49    2.32
  -7   2  10   11.00    4.21
  -7   2  10   10.59    2.65
   7  -2 -10    7.76    2.97
   7  -2 -10   11.71    2.86
  -7   2 -10    8.68    2.65
  -7   2 -10    9.81    3.40
  -7  -2 -10   11.42    3.01
  -7  -2 -10   11.72    2.78
   7   2 -10   13.23    4.57
  -7  -2  10    9.12    3.11
  -7   2  10   10.41    3.30
   7  -2 -10    7.31    4.63
   7  -2  10   10.86    2.86
   7  -2  10   12.82    3.50
  -7  -2 -10   12.10    6.28
   7   2  10   10.44    3.37
   7   2  10   11.18    3.58
   7   2 -11   30.50    4.80
   7   2 -11   37.22    5.50
  -7  -2  11   44.76    4.90
  -7   2  11   23.57    6.13
  -7   2  11   40.18    5.06
   7  -2 -11   50.75    5.54
   7  -2 -11   23.63    4.99
   7  -2  11   40.71    4.69
  -7   2 -11   23.97    4.87
  -7  -2 -11   40.15    5.32
  -7  -2  11   41.02    5.64
  -7   2  11   41.82    5.95
   7  -2 -11   35.12    7.18
   7  -2  11   39.75    6.53
  -7   2 -11   39.15    7.81
  -7  -2 -11   34.91    6.14
  -7  -2 -11   33.17    8.15
   7   2  11   38.54    5.97
   7   2  11   31.54    6.49
  -7  -2  12  205.17   18.75
  -7   2  12  180.77   18.48
   7  -2 -12  189.61   18.66
   7  -2  12  167.51   18.08
  -7  -2 -12  202.87   18.79
   7   2  12  200.41   18.59
   7   2 -12  115.57   22.01
   7   2 -12  126.66   20.52
  -7  -2  12  220.22   22.13
  -7   2  12  161.99   19.39
   7  -2 -12  138.36   20.88
   7  -2  12  215.87   19.59
  -7   2 -12  156.97   21.17
  -7  -2 -12  116.82   22.17
  -7  -2 -12  165.00   22.15
   7   2  12  138.18   22.88
  -7  -2  13   57.18    6.86
   7  -2 -13   53.61    7.41
   7  -2  13   66.99    6.84
  -7  -2  13   55.60    8.58
  -7   2  13   59.08    8.41
   7  -2  13   55.92    8.36
  -7   2 -13   40.99    9.96
  -7  -2 -13   62.44    8.80
  -7  -2 -13   40.14   10.50
   7   2  13   65.91    8.26
   7  -2 -14   33.51    5.05
   7  -2  14   32.73    4.22
  -7  -2 -14   34.06    5.17
  -7  -2  14   38.62    5.52
  -7  -2  14   28.01    5.87
   7  -2  14   24.64    5.81
   7   2  14   15.31    5.96
   7  -2 -15    2.24    3.02
   7  -2  15    0.98    2.00
  -7  -2 -15   -0.59    2.82
  -7  -2  15    1.20    3.20
  -7  -2  15    2.44    3.33
   7  -2  15    4.04    3.06
   7  -2 -16    1.12    2.97
  -7  -2 -16    0.29    2.93
  -7  -2  16   -0.46    3.35
   7  -2  16    1.26    2.95
   7  -2  16   -0.78    3.01
  -7  -2  17   -2.13    2.70
   7  -2 -17   16.07    3.74
   7  -2  17   16.08    2.77
  -7  -2 -17   -2.25    3.64
   7   2 -17    3.70    7.97
  -7  -2  18   -1.07    2.78
   7  -2 -18   10.27    3.79
   7  -2  18    6.81    2.58
  -7  -2 -18    2.68    3.71
  -7  -2  19    1.39    2.95
   7  -2  19   -3.41    2.51
  -7  -2 -19    0.93    4.23
   7  -2 -19   -2.61    4.86
   7  -2  20    3.40    2.79
   8   2   0   26.29    3.96
   8  -2   0   18.01    3.54
   8   2   0   24.94    5.01
   8   2   0   24.80    4.16
  -8  -2   0   30.62    4.50
  -8  -2   0   23.80    4.89
   8  -2   0   30.14    5.34
  -8   2   0   31.56    4.09
  -8   2   0   26.49    6.08
   8   2  -1  283.13   27.75
   8   2  -1  252.49   27.08
   8   2  -1  251.90   27.80
  -8   2   1  258.38   27.58
   8  -2   1  277.26   27.21
  -8   2  -1  261.27   27.01
  -8  -2   1  287.54   33.15
  -8  -2   1  266.82   28.04
  -8   2   1  265.89   33.15
   8  -2  -1  266.91   33.41
   8  -2  -1  243.09   33.01
   8  -2  -1  264.67   28.86
   8  -2   1  256.13   28.52
  -8   2  -1  261.46   29.44
  -8  -2  -1  264.10   32.93
  -8  -2  -1  259.31   29.50
   8   2   1  292.69   33.13
   8   2   1  270.00   28.80
   8   2  -2  155.82   18.05
  -8  -2   2  160.56   17.63
  -8  -2   2  144.97   17.82
  -8   2   2  164.95   17.74
   8  -2  -2  187.61   17.67
   8  -2   2  170.46   17.62
   8  -2   2  164.08   17.94
  -8   2  -2  164.59   17.39
  -8  -2  -2  159.57   18.13
  -8  -2  -2  166.39   17.50
   8   2   2  176.90   17.71
   8   2  -2  176.19   21.18
  -8   2   2  169.91   18.84
   8  -2  -2  184.60   21.77
   8  -2  -2  157.36   19.51
  -8   2  -2  201.86   20.21
  -8  -2  -2  167.87   20.26
   8   2   2  171.02   19.52
   8   2  -3   74.04    8.13
  -8   2   3   74.16    8.48
  -8   2   3   68.17    8.37
   8  -2  -3   57.51    8.67
   8  -2   3   84.93    8.37
   8  -2   3   71.15    8.45
  -8   2  -3   74.88    8.09
  -8  -2  -3   82.05    8.88
  -8  -2  -3   70.97    8.91
   8   2   3   71.22    8.42
   8   2  -3   69.21   10.43
  -8  -2   3   75.51    9.89
  -8  -2   3   75.76    9.62
   8  -2  -3   76.99    9.99
   8  -2  -3   73.15   10.60
  -8   2  -3   68.02   10.90
  -8  -2  -3   83.81    9.90
   8   2   3   85.37   10.33
   8   2  -4  199.51   21.57
  -8  -2   4  206.26   22.04
  -8   2   4  224.03   21.96
   8  -2  -4  242.38   22.37
   8  -2  -4  192.79   21.80
   8  -2   4  226.50   21.76
  -8   2  -4  220.20   21.57
  -8   2  -4  193.66   22.46
  -8  -2  -4  191.58   22.16
   8   2   4  194.83   21.85
   8   2   4  204.31   22.29
   8   2  -4  191.33   23.60
  -8  -2   4  226.57   26.46
  -8   2   4  222.46   22.92
   8  -2  -4  216.25   23.89
   8  -2   4  204.21   23.04
  -8  -2  -4  210.22   26.36
  -8  -2  -4  208.96   24.42
   8   2  -5    8.68    2.10
  -8  -2   5   10.33    2.36
  -8   2   5   10.16    2.56
   8  -2  -5    8.19    3.04
   8  -2   5   11.59    2.33
   8  -2   5   10.28    2.34
  -8   2  -5   10.30    3.04
  -8  -2  -5   10.61    2.94
  -8  -2  -5   11.79    3.27
   8   2   5   11.21    2.56
   8   2  -5   12.51    4.19
  -8   2   5   10.93    3.32
   8  -2  -5    7.80    3.12
   8  -2  -5    9.72    4.15
  -8   2  -5    7.95    2.62
  -8  -2  -5   10.15    2.96
   8   2   5    7.86    3.51
   8   2  -6   77.33    9.61
   8  -2   6   85.17    9.16
   8  -2   6   86.75    9.39
  -8   2  -6   69.42    8.93
  -8  -2  -6   88.55    9.82
  -8  -2  -6   85.83    9.25
   8   2   6   87.32    9.41
   8   2  -6   79.59   10.78
  -8  -2   6   86.29   11.05
  -8  -2   6   93.33   10.50
  -8   2   6   90.38   11.24
  -8   2   6   83.18   10.51
   8  -2  -6   84.89   11.55
   8  -2  -6   73.39   11.11
   8  -2  -6   85.94   11.52
  -8   2  -6   75.32   11.83
  -8  -2  -6   80.34   12.36
   8   2   6   97.27   11.38
   8   2  -7  308.44   36.35
   8   2  -7  376.95   37.56
  -8  -2   7  350.00   36.62
  -8   2   7  346.04   37.24
  -8   2   7  359.45   36.80
   8  -2  -7  323.62   36.96
   8  -2  -7  390.68   36.84
  -8   2  -7  332.97   37.59
  -8  -2  -7  360.94   36.68
  -8  -2   7  381.36   37.07
  -8   2   7  339.91   37.08
   8  -2  -7  338.13   38.37
   8  -2   7  465.04   44.68
   8  -2   7  351.16   37.48
  -8   2  -7  317.36   44.45
  -8  -2  -7  414.94   45.06
  -8  -2  -7  360.12   39.08
   8   2   7  359.24   44.76
   8   2   7  369.25   38.01
   8   2  -8  182.74   21.36
   8   2  -8  234.12   22.39
  -8  -2   8  197.31   21.57
  -8   2   8  190.30   22.36
   8  -2  -8  193.67   21.77
  -8   2  -8  227.33   22.52
  -8  -2  -8  233.95   22.18
  -8  -2  -8  199.21   21.68
  -8  -2  -8  183.93   22.47
   8   2   8  206.21   21.79
   8   2   8  218.20   22.16
  -8  -2   8  208.17   22.59
  -8   2   8  208.36   26.35
  -8   2   8  243.83   22.62
   8  -2  -8  229.29   26.59
   8  -2  -8  205.09   23.98
   8  -2   8  228.90   26.15
   8  -2   8  223.32   23.03
  -8   2  -8  166.75   26.05
   8   2  -9    4.67    1.88
  -8  -2   9    2.91    1.93
   8  -2   9    3.88    1.81
  -8  -2  -9    5.00    2.65
   8   2  -9    3.63    4.01
  -8  -2   9    6.83    2.54
  -8   2   9    5.54    5.25
  -8   2   9    5.26    3.16
  -8   2   9    4.34    2.63
   8  -2  -9    4.79    3.71
   8  -2  -9    4.25    3.39
   8  -2  -9    6.43    3.78
   8  -2   9    5.70    3.05
  -8   2  -9    2.68    2.57
  -8   2  -9    4.57    4.41
  -8  -2  -9    6.32    3.22
  -8  -2  -9    2.63    4.43
   8   2   9    3.06    2.91
   8   2   9    4.54    2.89
   8   2 -10  403.80   47.46
   8   2 -10  438.28   48.74
  -8   2  10  367.20   48.27
   8  -2 -10  409.83   47.76
   8  -2  10  499.48   47.52
  -8  -2 -10  462.39   47.76
  -8  -2  10  506.67   58.07
  -8  -2  10  506.20   47.83
  -8   2  10  531.57   58.27
  -8   2  10  552.37   47.67
   8  -2 -10  498.27   58.42
   8  -2 -10  458.83   49.44
   8  -2  10  515.53   48.03
  -8   2 -10  332.24   57.87
  -8   2 -10  451.03   49.44
  -8  -2 -10  528.90   58.46
  -8  -2 -10  456.88   50.03
   8   2  10  507.70   58.28
   8   2  10  461.39   48.13
  -8  -2  11    0.44    1.82
  -8  -2  11   -0.97    1.64
   8  -2  11   -0.86    1.76
  -8  -2 -11   -0.12    2.48
   8   2 -11   -2.35    2.90
  -8   2  11   -0.35    3.10
  -8   2  11   -1.25    2.14
   8  -2 -11    2.35    3.76
   8  -2  11   -0.31    3.57
  -8   2 -11    1.67    4.43
  -8  -2 -11    3.38    2.70
  -8  -2 -11    0.37    5.14
   8   2  11   -0.98    3.01
  -8  -2  12  142.03   15.71
  -8   2  12  151.63   15.99
   8  -2 -12  142.17   16.16
   8  -2  12  154.70   15.65
  -8  -2 -12  166.09   16.33
   8   2  12  154.03   16.00
  -8  -2  12  146.16   17.23
  -8   2  12  136.08   16.89
   8  -2 -12   97.35   18.56
   8  -2  12  171.66   17.30
  -8  -2 -12  110.95   19.39
   8   2  12  150.15   17.30
  -8   2  13   49.51    5.91
   8  -2 -13   50.56    6.35
   8  -2  13   45.55    5.51
   8   2  13   44.36    6.27
  -8  -2  13   44.07    6.70
  -8  -2  13   47.08    7.45
   8  -2 -13   26.81    8.44
   8  -2  13   41.59    7.12
  -8  -2 -13   53.69    8.14
  -8  -2 -13   17.39    9.36
   8   2  13   39.53    7.67
  -8  -2  14   26.29    4.31
  -8  -2 -14   30.07    5.74
   8   2  14   29.30    4.64
  -8  -2  14   23.61    5.68
   8  -2 -14   27.00    6.08
   8  -2  14   32.96    4.96
   8  -2  14   22.69    5.83
   8   2  14   25.03    6.03
  -8  -2  15   23.33    4.13
   8  -2 -15   32.23    4.89
   8  -2  15   30.09    3.91
  -8  -2 -15   17.55    5.39
  -8  -2  15   20.80    5.45
   8  -2  15   18.95    5.58
  -8  -2  16    1.02    2.88
   8  -2  16   17.58    2.86
  -8  -2 -16   -0.55    3.16
  -8  -2  16    0.00    3.79
   8  -2 -16   15.29    4.87
   8  -2  16   11.77    4.36
  -8  -2  17   -0.87    2.69
   8  -2 -17    0.71    3.22
  -8  -2 -17    0.83    3.22
   8  -2  17    1.97    3.33
  -8  -2  18    2.04    3.10
   8  -2 -18    2.05    3.59
   8  -2  18    2.43    2.53
  -8  -2 -18    0.29    3.88
   8  -2  19    0.11    2.64
   8  -2 -19   -1.09    5.15
   9   2   0    1.19    2.57
   9   2   0    0.20    1.52
  -9  -2   0    0.23    1.57
   9  -2   0    1.36    1.78
  -9   2   0    0.57    2.51
   9   2   0   -0.94    2.92
  -9  -2   0    1.22    2.56
   9  -2   0   -0.91    2.20
  -9   2   0   -0.57    1.96
   9   2  -1   10.54    2.26
  -9  -2   1   12.56    2.51
  -9  -2   1   11.01    2.26
  -9   2   1   12.89    2.66
   9  -2  -1   12.04    3.09
   9  -2  -1    8.85    2.24
   9  -2   1   13.06    2.51
  -9   2  -1   12.26    2.32
  -9   2  -1    7.87    3.05
  -9  -2  -1   11.09    2.20
   9   2   1   12.29    2.51
   9   2  -1   10.51    4.13
   9   2  -1   10.81    4.23
  -9   2   1   15.09    3.51
   9  -2  -1   10.23    4.26
   9  -2   1   12.75    3.57
  -9  -2  -1   15.84    4.75
   9   2   1   12.71    2.98
   9   2  -2  261.88   28.91
   9   2  -2  265.09   29.78
  -9  -2   2  292.38   29.21
  -9  -2   2  293.84   29.54
   9  -2  -2  265.78   29.81
   9  -2   2  266.99   29.09
   9  -2   2  291.73   29.64
  -9   2  -2  282.56   28.91
  -9   2  -2  312.06   30.09
  -9  -2  -2  260.59   28.95
   9   2   2  303.48   29.28
  -9   2   2  295.22   35.53
  -9   2   2  286.51   29.98
   9  -2  -2  297.09   35.84
   9  -2  -2  284.11   35.39
  -9  -2  -2  288.89   35.92
  -9  -2  -2  299.65   31.53
   9   2   2  296.56   30.49
   9   2  -3  388.42   46.81
  -9  -2   3  494.69   47.21
  -9   2   3  448.84   47.25
   9  -2  -3  468.13   47.50
   9  -2   3  505.90   47.15
   9  -2   3  381.83   47.89
  -9   2  -3  434.67   46.81
  -9  -2  -3  479.25   47.54
  -9  -2  -3  470.40   47.00
   9   2   3  476.30   47.21
   9   2   3  512.65   48.05
   9   2  -3  548.85   48.26
  -9  -2   3  453.45   47.13
  -9   2   3  505.64   47.35
   9  -2  -3  474.66   57.45
   9  -2  -3  495.61   48.41
  -9   2  -3  474.62   48.68
  -9  -2  -3  442.60   48.81
   9   2  -4  126.31   12.71
   9   2  -4  119.44   13.39
  -9  -2   4  123.32   12.97
  -9  -2   4  121.48   13.05
   9  -2  -4  103.02   12.85
   9  -2  -4  113.97   13.37
   9  -2   4  120.20   13.10
  -9   2  -4  106.74   12.60
  -9   2  -4  123.84   13.60
  -9  -2  -4  129.34   13.45
   9   2   4  123.95   13.05
   9   2   4  126.68   13.26
  -9   2   4  116.79   15.66
  -9   2   4  116.39   14.25
   9  -2  -4  130.61   16.10
   9  -2   4  136.01   15.55
  -9  -2  -4  124.26   15.44
  -9  -2  -4  111.04   15.74
  -9  -2   5    2.64    1.87
  -9   2   5    1.02    1.98
   9  -2  -5    0.17    2.68
   9  -2  -5    2.99    1.93
   9  -2  -5    1.61    2.28
  -9   2  -5    0.78    2.69
  -9  -2  -5    1.28    1.68
   9   2   5    2.24    1.99
   9   2  -5    2.94    2.15
   9   2  -5    0.52    3.24
  -9  -2   5    0.96    1.60
  -9   2   5    1.25    2.22
   9  -2   5    0.36    2.33
   9  -2   5    0.75    2.37
  -9   2  -5    0.45    2.09
  -9  -2  -5   -0.56    3.48
  -9  -2  -5    1.32    3.82
   9   2   5    1.09    1.91
   9   2  -6  399.50   47.90
  -9   2   6  484.91   48.39
   9  -2  -6  528.78   48.71
   9  -2  -6  479.51   48.30
   9  -2   6  507.03   48.20
   9  -2   6  526.39   49.15
  -9   2  -6  393.93   47.90
  -9   2  -6  426.95   49.35
  -9  -2  -6  556.87   48.84
  -9  -2  -6  477.80   48.22
   9   2   6  503.80   48.40
   9   2  -6  445.48   49.27
  -9  -2   6  524.98   58.85
  -9  -2   6  488.76   48.21
  -9   2   6  494.02   48.32
   9  -2  -6  421.18   49.44
  -9  -2  -6  443.11   50.28
   9   2   6  564.37   49.03
   9   2  -7    0.71    1.58
  -9  -2   7    1.44    1.93
  -9  -2   7    0.74    1.59
   9  -2  -7    1.57    2.68
   9  -2   7   -0.87    1.85
  -9   2  -7    0.93    1.65
  -9  -2  -7    2.04    2.72
  -9  -2  -7    1.78    3.01
   9   2  -7   -1.59    3.40
  -9   2   7   -0.99    3.05
  -9   2   7   -0.30    2.00
   9  -2  -7    1.76    3.71
   9  -2  -7    5.66    3.58
   9  -2   7   -1.65    2.69
  -9   2  -7    4.54    3.83
  -9  -2  -7    1.46    2.73
   9   2   7    1.27    2.10
   9   2   7    0.75    2.46
   9   2  -8   16.41    3.12
  -9   2   8   25.75    3.83
   9  -2  -8   20.34    4.11
   9  -2  -8   15.77    3.78
  -9   2  -8   19.90    3.70
  -9  -2  -8   29.29    3.78
   9   2  -8   16.11    6.35
  -9  -2   8   22.76    4.34
  -9  -2   8   22.55    4.58
  -9   2   8   27.96    4.77
   9  -2  -8   20.78    5.97
   9  -2   8   28.23    4.27
   9  -2   8   23.13    4.66
  -9   2  -8   20.36    6.31
  -9  -2  -8   17.71    5.10
  -9  -2  -8   21.08    6.54
   9   2   8   26.03    4.63
   9   2   8   27.06    5.08
  -9   2   9  861.57   81.91
   9  -2  -9  961.43   82.20
   9  -2  -9  564.83   81.69
   9  -2   9  849.46   81.64
  -9  -2  -9  637.67   81.61
   9   2  -9  681.17   99.66
   9   2  -9  641.71   81.58
  -9  -2   9  889.49   99.94
  -9  -2   9  890.01   80.60
  -9   2   9  942.72   80.55
   9  -2  -9  715.44   82.13
   9  -2   9  882.21   80.88
  -9   2  -9  763.23   82.20
  -9  -2  -9  913.27  100.31
  -9  -2  -9  655.70   82.53
   9   2   9 1009.50  100.15
   9   2   9  838.23   80.95
  -9  -2  10   23.65    3.90
  -9  -2  10   25.02    5.05
  -9   2  10   25.67    4.55
   9  -2 -10   27.68    5.66
   9  -2 -10   19.32    7.25
   9  -2  10   41.30    4.91
   9  -2  10   23.31    5.35
  -9   2 -10   18.86    7.01
  -9  -2 -10   23.30    5.45
  -9  -2 -10   14.19    7.08
   9   2  10   28.97    5.18
   9   2  10   25.05    5.42
  -9  -2 -11  102.18    9.84
   9   2  11   80.57    9.35
  -9  -2  11   81.49   10.83
  -9  -2  11   80.04   10.47
  -9   2  11   68.19   10.93
  -9   2  11   69.82   10.42
   9  -2 -11   84.99   11.53
   9  -2 -11   62.45   12.58
   9  -2  11   90.40   10.87
   9  -2  11   92.12   10.98
  -9  -2 -11   47.88   13.02
   9   2  11   72.62   10.74
  -9   2  12    0.74    2.39
   9  -2 -12    2.81    3.22
   9  -2  12    3.91    2.21
   9   2  12    2.86    2.52
  -9  -2  12    2.74    3.33
  -9  -2  12    1.74    3.17
   9  -2 -12   -2.00    5.23
   9  -2  12    2.15    3.05
  -9  -2 -12    3.72    4.07
   9   2  12    3.28    3.37
  -9  -2  13  154.16   15.20
  -9   2  13  165.30   15.50
   9  -2 -13  145.36   15.59
   9  -2  13  141.17   15.00
  -9  -2 -13  136.57   15.66
   9   2  13  166.70   15.66
  -9  -2  13  137.23   16.74
  -9   2  13   69.06   16.35
   9  -2  13  145.44   16.51
  -9  -2  14   11.89    3.76
   9  -2  14   11.76    2.96
  -9  -2  14   11.01    4.82
  -9   2  14   12.55    4.06
   9  -2 -14    7.77    5.08
   9  -2  14   17.57    4.77
  -9  -2 -14   15.79    6.70
   9   2  14   13.97    4.96
   9   2  14    9.64    4.60
  -9  -2  15    0.83    3.33
   9  -2 -15    4.09    3.41
   9  -2  15   -0.27    2.29
  -9  -2 -15   -1.14    4.55
  -9  -2  15    2.51    4.13
   9  -2  15   -1.03    3.98
  -9  -2  16    0.97    3.98
  -9  -2 -16    1.91    3.90
  -9  -2  16    3.61    5.36
   9  -2  16    2.89    5.13
   9  -2 -17   -1.93    3.41
  -9  -2 -17    0.66    3.30
  -9  -2  17   -2.08    5.37
   9  -2  17    0.97    3.51
  -9  -2  18   -0.65    3.95
   9  -2 -18    0.07    3.09
   9  -2  18    7.07    2.83
  -9  -2 -18   -1.43    4.12
  10   2   0  896.97   82.80
  10   2   0  819.85   82.17
  10   2   0  836.38   83.93
 -10  -2   0  862.69   82.40
 -10  -2   0  833.08   83.57
  10  -2   0  901.12   82.37
 -10   2   0  708.34   81.96
 -10   2   0  739.95   84.05
  10  -2   0  831.18   81.36
  10   2  -1  186.93   20.88
  10   2  -1  180.90   20.05
  10   2  -1  190.21   20.86
 -10  -2   1  229.49   20.51
 -10   2   1  208.70   20.44
  10  -2  -1  178.95   20.70
  10  -2  -1  184.97   20.14
  10  -2   1  182.16   20.28
 -10   2  -1  189.54   20.04
 -10  -2  -1  186.62   20.87
 -10  -2  -1  177.77   20.02
  10   2   1  213.17   20.40
 -10  -2   1  210.41   21.33
 -10   2   1  215.40   21.41
  10  -2  -1  194.29   22.49
  10  -2   1  161.83   21.50
 -10   2  -1  198.40   22.90
 -10  -2  -1  197.13   22.94
  10   2   1  203.13   21.66
 -10  -2   2  176.11   18.07
 -10   2   2  194.04   18.22
  10  -2  -2  163.29   18.48
  10  -2  -2  177.56   17.92
  10  -2  -2  161.99   18.55
  10  -2   2  186.35   18.04
  10  -2   2  158.17   18.20
 -10   2  -2  152.84   17.69
 -10   2  -2  179.33   18.78
 -10  -2  -2  153.14   18.52
 -10  -2  -2  154.36   17.75
 -10  -2  -2  156.45   18.72
  10   2   2  171.40   18.10
  10   2   2  171.66   18.28
  10   2  -2  186.07   22.36
  10   2  -2  180.88   21.54
  10   2  -2  145.28   20.07
 -10  -2   2  182.84   19.08
 -10   2   2  185.87   19.19
  10   2  -3   70.59    8.51
 -10  -2   3   77.28    8.79
 -10   2   3   81.88    8.97
  10  -2  -3   80.01    9.32
  10  -2   3   83.08    8.80
 -10   2  -3   63.61    8.38
 -10  -2  -3   69.44    9.24
 -10  -2  -3   76.54    8.61
 -10  -2  -3   78.65    9.50
  10   2   3   86.46    8.94
  10   2  -3   71.04   11.07
 -10  -2   3   78.67    9.91
 -10   2   3   89.58   10.19
  10  -2  -3   70.61   10.39
  10  -2  -3   81.96   11.22
  10  -2   3   85.32   10.38
 -10   2  -3   78.00   11.55
  10   2   3   80.82   10.41
  10   2  -4   28.75    4.02
 -10   2   4   26.57    4.36
  10  -2  -4   22.23    4.82
  10  -2  -4   32.00    4.54
 -10   2  -4   27.62    3.96
 -10   2  -4   32.05    4.99
 -10  -2  -4   40.12    5.14
  10   2   4   36.60    4.51
  10   2  -4   32.56    7.03
 -10  -2   4   32.08    5.18
 -10  -2   4   35.79    5.40
 -10   2   4   32.84    5.48
  10  -2  -4   19.54    6.34
  10  -2   4   31.88    5.13
  10  -2   4   31.84    5.69
 -10  -2  -4   29.03    4.92
 -10  -2  -4   21.15    6.96
  10   2   4   26.14    5.67
  10   2  -5   11.62    2.67
 -10  -2   5   18.37    2.91
 -10   2   5   24.48    3.51
  10  -2  -5   16.81    3.50
 -10   2  -5   15.32    2.84
 -10   2  -5   13.19    3.90
 -10  -2  -5   14.81    3.79
 -10  -2  -5   17.95    4.10
  10   2   5   14.87    3.25
  10   2  -5   18.76    5.92
 -10  -2   5   18.07    3.85
 -10   2   5   16.84    4.05
  10  -2  -5   23.02    5.05
  10  -2  -5   14.05    5.18
  10  -2   5   16.35    3.76
  10  -2   5   21.61    4.62
 -10  -2  -5   15.09    3.58
  10   2   5   21.81    4.11
  10   2  -6  150.05   17.44
 -10  -2   6  162.59   16.74
 -10  -2   6  162.98   16.85
  10  -2  -6  137.05   16.74
  10  -2   6  177.14   16.73
  10  -2   6  179.65   17.11
 -10   2  -6  115.43   16.31
 -10   2  -6  155.73   17.53
 -10  -2  -6  175.70   17.33
 -10  -2  -6  154.11   17.65
  10   2   6  171.09   16.93
  10   2  -6  154.58   19.89
 -10   2   6  168.94   20.33
 -10   2   6  157.38   17.86
  10  -2  -6  193.15   20.74
  10  -2  -6  157.90   19.23
 -10  -2  -6  135.10   20.00
  10   2   6  177.02   18.29
  10   2  -7    6.34    2.19
 -10  -2   7    7.56    2.37
 -10  -2   7    6.50    2.08
  10  -2   7    8.76    2.35
 -10   2  -7    2.86    2.08
 -10  -2  -7    5.29    2.48
  10   2   7   11.31    2.77
  10   2  -7    4.28    5.24
 -10   2   7    6.80    3.48
 -10   2   7    6.07    2.53
  10  -2  -7    8.30    4.28
  10  -2  -7    6.37    4.07
  10  -2  -7    5.43    4.52
  10  -2   7   11.76    3.67
 -10   2  -7    7.23    4.92
 -10  -2  -7   11.68    4.46
 -10  -2  -7    9.20    5.29
  10   2   7    6.06    3.27
 -10  -2   8   11.49    2.79
  10  -2   8   10.55    2.65
 -10  -2  -8    5.74    2.81
 -10  -2   8   11.74    3.64
 -10   2   8   16.18    3.93
 -10   2   8   11.08    3.86
  10  -2  -8   14.83    4.60
  10  -2  -8   12.11    5.29
  10  -2   8   16.92    4.17
 -10   2  -8    5.71    5.31
 -10  -2  -8   14.92    4.67
 -10  -2  -8    4.08    5.60
  10   2   8   14.74    3.98
  10   2   8   12.78    3.85
  10  -2   9  680.89   74.56
 -10  -2  -9  731.07   75.13
  10   2   9  721.34   74.83
 -10  -2   9  753.28   91.30
 -10  -2   9  746.83   73.80
 -10   2   9  751.80   91.39
 -10   2   9  844.48   73.84
  10  -2  -9  807.33   91.63
  10  -2  -9  591.67   75.40
  10  -2   9  858.59   74.20
 -10  -2  -9  527.34   75.75
  10   2   9  689.11   74.07
 -10  -2  10   46.01    5.60
 -10   2  10   41.93    5.73
  10  -2 -10   45.33    6.25
  10  -2  10   45.46    5.56
 -10  -2 -10   43.33    6.08
  10   2  10   41.42    5.72
 -10  -2  10   41.90    6.75
 -10   2  10   44.13    6.95
  10  -2 -10   11.44    8.37
  10  -2  10   41.19    7.08
  10   2  10   42.28    7.18
 -10   2  11    8.77    2.91
  10  -2 -11    9.66    3.63
  10  -2  11   10.32    2.89
 -10  -2  11    4.21    3.72
 -10  -2  11    8.07    4.07
 -10   2  11    5.96    3.95
  10  -2  11   13.21    4.83
 -10  -2 -11   12.42    5.16
  10   2  11   12.96    4.18
  10   2  11    9.19    4.32
 -10   2  12   33.93    5.63
  10  -2  12   45.57    5.63
 -10  -2 -12   36.96    6.85
  10   2  12   41.25    6.04
 -10  -2  12   44.75    6.96
 -10  -2  12   40.44    8.02
  10  -2 -12   45.79    7.66
  10  -2  12   45.46    7.70
  10   2  12   36.77    7.62
 -10  -2  13   99.36   10.47
 -10   2  13   99.93   10.39
  10  -2 -13   78.47   10.47
  10  -2  13  100.53   10.08
 -10  -2 -13   81.03   10.67
 -10  -2  13   90.80   12.00
 -10   2  13   66.19   11.60
  10  -2  13   79.13   11.63
  10   2  13   89.43   12.60
  10   2  13   83.73   12.05
 -10   2  14   49.38    5.50
  10  -2 -14   49.31    6.05
  10   2  14   49.42    5.96
 -10  -2  14   59.33    7.33
  10  -2  14   47.54    6.17
 -10  -2 -14   40.80    7.20
  10   2  14   42.93    7.58
 -10  -2  15   -1.88    3.62
  10  -2 -15   -0.61    3.57
  10  -2  15    0.65    2.57
 -10  -2 -15    0.54    4.81
  10   2  15    2.90    3.45
 -10  -2  15    1.75    4.32
 -10   2  15    0.73    2.63
  10  -2  15    1.94    7.10
 -10  -2  16    2.52    3.86
  10  -2 -16   11.03    3.95
 -10  -2 -16    0.18    4.93
 -10  -2  16    3.84    4.96
  10  -2  16   18.95    4.25
  10  -2  16   -0.70    4.76
  10  -2 -17    6.78    3.70
  10  -2  17   25.04    3.74
 -10  -2 -17   -2.14    3.81
 -10  -2  17    3.40    5.92
  10  -2  18    1.43    3.00
  11   2   0    1.09    2.79
 -11  -2   0    0.25    1.61
  11  -2   0   -0.02    1.90
 -11   2   0    1.93    2.91
 -11   2   0    0.91    1.88
 -11   2   0    0.76    3.17
  11   2   0    0.52    4.08
  11   2   0   -1.22    3.44
 -11  -2   0   -0.11    3.12
  11  -2   0    0.55    2.45
  11   2  -1   19.98    3.94
  11   2  -1   13.88    2.90
  11   2  -1   15.82    3.80
 -11  -2   1   22.29    3.34
 -11   2   1   12.92    3.16
  11  -2  -1   19.47    3.94
  11  -2   1   15.25    2.96
 -11   2  -1   12.51    2.77
 -11   2  -1   12.94    4.00
 -11  -2  -1   17.19    4.06
 -11  -2  -1   10.56    2.80
  11   2   1   16.98    3.19
  11   2   1   16.96    2.96
 -11  -2   1   17.90    3.90
 -11   2   1   17.99    3.90
  11  -2  -1   11.06    4.33
  11  -2  -1   11.88    5.18
  11  -2   1   14.60    4.11
 -11  -2  -1   12.35    5.78
 -11   2   2   50.70    6.20
  11  -2  -2   56.38    6.83
  11  -2  -2   41.83    5.97
  11  -2  -2   43.54    6.51
 -11   2  -2   46.61    6.82
 -11  -2  -2   48.87    6.80
 -11  -2  -2   47.86    6.87
  11   2   2   54.84    6.26
  11   2  -2   54.90    8.30
  11   2  -2   42.49    6.96
  11   2  -2   45.77    8.62
 -11  -2   2   59.39    7.38
 -11  -2   2   44.14    7.19
 -11   2   2   49.61    7.27
  11  -2   2   57.72    7.30
  11  -2   2   53.78    7.39
 -11   2  -2   41.64    6.87
 -11  -2  -2   42.78    7.02
  11   2   2   49.04    7.52
  11   2  -3  324.81   36.52
 -11  -2   3  364.04   35.74
  11  -2  -3  304.15   35.50
  11  -2  -3  307.08   36.44
  11  -2   3  352.20   35.65
 -11  -2  -3  394.98   36.23
 -11  -2  -3  316.92   35.45
  11   2   3  333.53   36.18
  11   2  -3  410.12   43.98
  11   2  -3  340.03   43.12
 -11  -2   3  414.32   36.19
 -11   2   3  365.60   43.49
 -11   2   3  382.98   36.23
  11  -2  -3  422.69   43.90
  11  -2   3  337.02   36.51
 -11   2  -3  304.07   43.00
 -11   2  -3  337.79   37.81
 -11  -2  -3  293.97   37.79
  11   2   3  370.03   43.47
  11   2  -4  154.72   19.49
 -11  -2   4  195.26   19.91
 -11  -2   4  223.36   20.11
  11  -2  -4  188.03   19.88
  11  -2   4  192.36   19.85
  11  -2   4  223.70   20.32
 -11   2  -4  153.68   19.45
 -11  -2  -4  221.57   20.57
 -11  -2  -4  193.61   19.82
 -11  -2  -4  167.84   20.66
  11   2   4  204.26   20.04
  11   2   4  211.72   20.22
  11   2  -4  125.19   21.96
 -11   2   4  214.48   24.21
 -11   2   4  207.57   20.95
  11  -2  -4  226.33   24.68
  11  -2  -4  159.11   21.99
 -11   2  -4  148.92   22.40
  11   2  -5  324.34   47.31
 -11   2   5  570.86   48.05
  11  -2  -5  498.33   48.30
  11  -2   5  554.76   48.68
 -11  -2  -5  480.21   48.20
 -11  -2   5  492.82   58.23
 -11  -2   5  523.45   47.79
 -11   2   5  477.83   47.83
  11  -2  -5  355.27   49.00
  11  -2   5  558.05   58.27
 -11  -2  -5  418.08   58.10
 -11  -2  -5  395.91   49.64
  11   2   5  551.11   58.40
  11   2   5  446.50   48.09
 -11  -2   6    7.37    2.62
 -11   2   6    8.61    2.75
  11  -2  -6    5.39    3.27
  11  -2   6    5.02    2.53
  11  -2   6    5.45    2.61
 -11  -2  -6    8.61    3.53
  11   2   6   10.06    2.85
 -11  -2   6    9.40    3.15
 -11   2   6    5.61    3.09
  11  -2  -6    5.11    4.76
 -11  -2  -6    4.63    5.27
  11   2   6    8.32    3.42
 -11  -2   7   58.85    7.10
 -11  -2   7   54.45    6.94
 -11   2   7   58.14    7.30
  11  -2  -7   55.14    7.79
  11  -2   7   61.55    7.17
 -11   2   7   57.42    8.37
  11  -2   7   63.03    8.79
 -11  -2  -7   55.43    9.25
  11   2   7   57.21    8.64
  11   2   7   58.54    8.68
 -11  -2   8    7.86    2.63
 -11   2   8    9.53    2.89
  11  -2  -8    7.57    3.59
  11  -2   8    8.82    2.75
  11  -2   8    5.12    2.69
 -11  -2  -8    6.24    3.45
  11   2   8    7.34    2.87
 -11  -2   8    4.81    3.62
 -11   2   8    8.39    3.64
  11   2   8    7.02    3.55
 -11  -2   9   41.99    6.12
 -11  -2   9   52.09    7.73
 -11   2   9   39.50    7.46
 -11   2   9   46.41    7.66
  11  -2  -9   55.59    8.32
  11  -2   9   56.00    7.47
  11  -2   9   51.12    7.81
 -11  -2  -9   47.63    8.59
  11   2   9   43.56    7.62
  11   2   9   45.80    7.90
 -11   2  10    0.49    2.53
  11  -2 -10    2.28    3.32
  11  -2  10   -0.49    2.31
 -11  -2 -10   -0.46    3.35
  11   2  10   -1.15    2.62
 -11  -2  10   -0.80    3.30
 -11  -2  10   -1.35    3.32
 -11   2  10   -0.18    3.29
  11  -2  10   -0.54    3.11
  11   2  10    2.02    3.77
 -11  -2  11  170.24   18.91
 -11   2  11  165.25   18.75
  11  -2 -11  181.35   19.11
  11  -2  11  176.73   18.61
 -11  -2 -11  154.63   19.08
 -11  -2  11  183.77   22.56
 -11   2  11  177.37   19.99
  11  -2  11  175.50   19.94
  11   2  11  173.73   22.75
  11   2  11  182.10   20.47
 -11  -2  12  195.69   20.64
  11   2  12  208.79   20.39
 -11  -2  12  181.34   24.11
 -11   2  12  188.11   24.18
  11  -2 -12  171.42   24.46
  11  -2  12  179.50   24.01
  11  -2  12  189.06   21.20
 -11  -2 -12  195.50   25.09
  11   2  12  177.57   21.65
 -11  -2  13   41.40    5.70
 -11   2  13   53.41    5.83
  11  -2 -13   47.98    6.29
  11  -2  13   47.56    5.42
 -11  -2 -13   47.44    6.51
  11   2  13   58.51    6.33
 -11   2  13   43.93    9.18
  11   2  13   41.54    7.63
 -11  -2  14   -1.07    3.20
 -11  -2 -14   -3.19    3.85
  11   2  14    4.64    3.85
 -11  -2  14    0.25    4.81
 -11   2  14    0.66    4.05
  11  -2 -14    5.77    4.96
  11  -2  14    7.27    3.80
  11  -2  14    1.05    4.55
  11   2  14    8.45    6.63
 -11  -2  15   -1.50    3.80
 -11   2  15   30.11    4.16
  11  -2 -15   29.78    4.89
 -11  -2 -15    1.31    5.38
 -11  -2  15   -1.18    5.56
  11  -2  15   34.47    5.01
  11  -2  15    3.35    8.18
  11   2  15   26.95    6.08
 -11  -2  16   -1.89    3.62
  11  -2 -16    6.52    5.41
  11  -2  16   10.23    4.21
 -11  -2 -16   -2.25    7.36
  11  -2 -17   -1.98    3.57
  11  -2  17    5.55    3.63
  12   2   0   30.14    5.16
 -12  -2   0   36.33    4.68
 -12  -2   0   27.00    4.18
  12  -2   0   25.26    4.39
 -12   2   0   31.60    5.38
  12  -2   0   30.70    5.83
  12   2  -1   91.24   11.60
 -12  -2   1  105.68   11.17
 -12   2   1   92.89   11.08
  12  -2   1   98.61   11.03
 -12  -2  -1   89.52   11.66
  12   2   1  103.45   11.16
 -12  -2   1   98.06   12.18
 -12   2   1   98.01   12.20
  12  -2  -1  101.18   13.91
  12  -2   1  101.80   12.64
  12   2   1   93.42   12.40
  12   2  -2  329.31   34.96
 -12  -2   2  302.36   34.33
 -12   2   2  315.39   34.36
  12  -2  -2  335.10   34.78
 -12  -2  -2  312.34   34.73
  12   2   2  317.30   34.35
 -12  -2   2  330.75   34.80
 -12   2   2  313.58   34.76
  12  -2   2  348.17   41.70
  12  -2   2  372.48   35.36
  12   2   2  371.44   35.25
  12   2  -3 1125.70  121.13
 -12  -2   3 1178.24  120.59
 -12   2   3 1157.55  120.61
  12  -2  -3 1134.89  120.90
  12  -2   3 1143.25  122.53
 -12  -2  -3 1182.69  120.99
  12   2   3 1150.19  120.58
 -12  -2   3 1278.03  117.81
 -12   2   3 1228.48  117.86
  12  -2   3 1315.86  147.60
  12   2   3 1184.32  118.18
  12   2  -4   40.34    6.55
 -12  -2   4   40.17    5.60
 -12  -2   4   47.68    5.54
 -12   2   4   34.76    5.65
 -12   2   4   35.44    5.28
  12  -2  -4   43.67    6.49
  12  -2   4   39.96    5.53
 -12  -2  -4   34.50    6.17
  12   2   4   45.89    5.76
  12  -2   4   47.10    7.38
  12   2   4   42.90    6.78
  12  -2   5  123.42   15.82
  12  -2   5  137.48   16.17
 -12  -2  -5  150.34   16.56
  12   2   5  149.65   16.12
 -12  -2   5  149.08   19.24
 -12  -2   5  166.31   17.13
 -12   2   5  151.24   19.34
 -12   2   5  142.76   17.08
  12  -2  -5  173.11   20.04
  12   2   5  144.79   17.44
 -12  -2   6    2.88    2.42
 -12  -2   6    2.87    2.28
 -12   2   6    0.77    2.51
  12  -2  -6   -1.19    3.40
  12  -2   6    1.18    2.27
  12  -2   6    1.75    2.59
 -12  -2  -6    1.71    3.70
  12   2   6   -0.62    2.19
 -12   2   6   -0.66    2.69
  12   2   6    4.21    3.71
 -12  -2   7   20.97    3.92
 -12   2   7   22.36    4.09
 -12   2   7   23.06    3.91
  12  -2  -7   19.80    4.72
  12  -2   7   28.76    4.00
  12   2   7   21.29    4.08
 -12  -2   7   20.56    5.09
  12  -2   7   21.79    5.25
 -12  -2  -7   18.86    6.24
  12   2   7   23.01    5.31
 -12  -2   8   -0.26    2.37
  12  -2   8    0.19    2.32
 -12  -2  -8    2.22    3.54
  12   2   8    1.23    2.65
  12   2   8   -0.34    3.21
 -12  -2   8    0.31    3.19
 -12   2   8   -0.19    3.57
 -12   2   8   -1.08    3.23
  12  -2  -8    0.12    4.95
  12  -2   8    1.01    3.05
 -12  -2   9   32.41    4.62
 -12   2   9   31.98    4.79
 -12   2   9   25.68    4.67
  12  -2  -9   30.53    5.37
  12  -2   9   29.17    4.52
 -12  -2  -9   24.29    5.57
  12   2   9   28.65    4.89
 -12  -2   9   27.75    5.54
  12  -2   9   29.49    6.01
  12   2   9   33.33    7.00
 -12  -2  10   30.54    4.74
 -12  -2  10   23.11    6.16
 -12   2  10   25.41    5.90
 -12   2  10   25.74    6.26
  12  -2 -10   35.23    6.79
  12  -2  10   33.05    5.86
  12  -2  10   33.98    6.33
 -12  -2 -10   43.23    7.14
  12   2  10   29.83    5.99
  12   2  10   31.29    7.19
 -12  -2  11   69.82    8.79
 -12  -2  11   74.41    9.60
 -12   2  11   77.70    8.98
  12  -2 -11   94.99    9.60
  12   2  11   72.88    9.28
 -12   2  11   66.59   10.54
  12  -2  11   71.68   10.46
  12  -2  11   69.81   10.33
 -12  -2 -11   77.47   11.65
  12   2  11   65.13   11.07
 -12  -2  12    9.12    3.50
 -12   2  12   12.21    3.28
 -12  -2 -12   14.25    5.24
  12   2  12    7.87    3.97
 -12  -2  12    1.43    6.65
  12  -2 -12    5.95    5.25
  12  -2  12    7.80    4.08
  12  -2  12    3.55    4.30
  12   2  12    8.78    5.70
 -12   2  13  170.20   11.60
  12  -2 -13  174.62   12.10
  12  -2  13  173.16   11.32
  12   2  13  163.43   11.90
 -12   2  13  122.18   13.99
  12   2  13  127.20   13.84
 -12  -2  14    0.20    3.36
 -12  -2 -14   -1.54    4.02
  12   2  14    3.76    4.07
 -12  -2  14    1.66    5.03
 -12   2  14    6.17    3.25
  12  -2 -14    7.86    5.27
  12  -2  14    6.62    4.08
  12  -2  14    0.05    6.30
 -12  -2  15   -0.99    3.47
 -12  -2  15    2.25    3.51
 -12   2  15    0.09    2.90
  12  -2 -15   -0.82    3.77
 -12  -2 -15   -2.40    5.40
  12  -2  15    0.20    4.03
  12   2  15   -2.50    5.59
  12  -2 -16    1.27    6.33
  12  -2  16    0.68    5.07
  13   2   0   -0.76    3.95
 -13  -2   0    0.37    2.47
  13  -2   0   -0.02    2.51
 -13   2   0    4.93    4.11
 -13  -2   0    1.07    3.06
  13  -2   0   -1.27    3.57
  13   2  -1   32.92    5.88
 -13  -2   1   29.44    4.74
 -13  -2   1   29.45    4.51
 -13   2   1   24.12    4.65
 -13   2   1   35.69    4.58
  13  -2  -1   32.88    5.75
 -13  -2  -1   23.56    5.79
  13   2   1   34.83    4.81
  13   2   1   28.07    4.76
  13  -2   1   28.60    5.66
  13  -2   1   32.29    5.93
 -13   2  -1   33.22    7.35
  13   2  -2  724.59   71.77
 -13  -2   2  733.06   71.25
 -13  -2   2  681.93   72.08
 -13   2   2  700.67   71.22
 -13   2   2  741.66   72.17
  13  -2  -2  763.12   71.68
 -13  -2  -2  786.41   71.77
  13   2   2  690.17   71.18
  13  -2   2  649.81   86.80
  13  -2   2  722.20   70.70
  13   2   2  590.83   70.64
  13   2  -3   68.29    9.10
 -13  -2   3   59.04    7.97
 -13   2   3   63.45    8.04
 -13   2   3   62.26    7.83
  13  -2  -3   65.40    8.72
  13  -2   3   63.61    7.94
  13   2   3   61.09    8.09
 -13  -2   3   72.55    9.29
  13  -2   3   68.22    9.75
 -13  -2  -3   72.66   10.73
  13   2   3   64.37    9.58
  13   2  -4  253.63   28.09
 -13  -2   4  247.66   27.35
 -13  -2   4  265.74   27.54
  13  -2  -4  260.69   27.92
  13  -2   4  258.99   27.31
  13  -2   4  265.56   27.72
 -13  -2  -4  236.24   27.77
  13   2   4  265.96   27.44
 -13   2   4  255.74   33.16
 -13   2   4  287.19   28.18
  13   2   4  254.79   28.56
 -13  -2   5   30.68    4.93
 -13   2   5   33.41    5.10
  13  -2  -5   32.04    5.94
  13  -2   5   32.91    4.82
 -13  -2  -5   31.01    5.85
  13   2   5   28.47    5.00
  13   2  -5   36.33    7.62
 -13  -2   5   31.28    6.07
 -13   2   5   31.95    6.18
  13  -2   5   32.27    6.46
  13   2   5   39.63    6.78
 -13  -2   6   26.59    4.42
 -13  -2  -6   19.65    5.35
  13   2   6   32.55    4.59
 -13  -2   6   23.16    5.49
 -13   2   6   25.68    5.38
 -13   2   6   24.02    5.59
  13  -2  -6   27.14    6.48
  13  -2   6   23.95    5.08
  13  -2   6   25.23    5.71
  13   2   6   26.62    6.13
 -13  -2   7  414.24   43.42
 -13   2   7  425.83   43.54
  13  -2  -7  411.33   43.82
  13  -2   7  438.88   43.38
 -13  -2  -7  478.75   44.14
  13   2   7  442.99   43.61
  13   2   7  413.05   44.16
 -13  -2   7  396.57   43.50
 -13   2   7  406.44   43.67
  13  -2   7  431.71   43.94
  13  -2   8   17.63    3.86
 -13  -2  -8   23.23    5.09
  13   2   8   18.64    4.18
 -13  -2   8   19.87    4.93
 -13  -2   8   23.89    5.22
 -13   2   8   20.04    5.06
 -13   2   8   21.21    5.38
  13  -2  -8   22.64    6.33
  13  -2   8   18.68    5.26
  13   2   8   26.01    5.46
 -13  -2   9   18.00    3.96
 -13   2   9   16.20    3.98
  13  -2  -9   14.89    4.50
  13  -2   9   21.69    4.04
 -13  -2  -9   21.01    5.17
  13   2   9   22.18    4.30
 -13  -2   9   20.76    5.30
 -13   2   9   22.44    5.41
  13  -2   9   21.67    4.77
  13   2   9   18.91    6.30
 -13  -2  10    3.80    2.81
 -13  -2  10    2.69    2.82
 -13   2  10    2.14    2.93
  13  -2 -10    5.03    3.60
  13  -2  10    3.15    2.71
 -13  -2 -10    4.57    3.97
 -13   2  10    5.56    4.03
  13  -2  10   -1.83    3.84
  13   2  10    0.04    4.14
  13   2  10   -1.11    5.13
 -13   2  11   78.06    9.23
  13  -2 -11   85.41    9.77
  13  -2  11   87.26    9.11
 -13  -2 -11   83.43    9.71
 -13  -2  11   69.56   10.79
 -13  -2  11   94.73   11.90
 -13   2  11   77.92   11.27
  13   2  11   98.61   11.72
  13   2  11   93.03   11.71
 -13  -2  12    2.55    2.60
 -13  -2  12   -0.33    4.85
 -13   2  12    0.62    2.81
  13  -2 -12   -0.03    3.65
 -13   2  12   -3.64    5.09
  13  -2  12   -1.31    3.72
  13  -2  12    0.61    4.06
 -13  -2 -12    5.93    7.07
  13   2  12   -0.10    5.27
  13   2  12    1.49    5.56
 -13  -2  13   -0.82    3.02
 -13  -2  13    0.56    3.72
  13  -2  13   26.86    3.81
  13  -2  13    0.84    3.52
 -13   2  13   24.58    5.14
  13  -2 -13   26.62    6.13
 -13  -2 -13    4.36    6.76
  13   2  13   22.25    6.11
 -13  -2  14    0.76    2.65
 -13   2  14    1.06    3.13
  13  -2 -14    1.59    3.85
 -13  -2  14    0.10    5.06
  13  -2  14    1.89    4.15
 -13  -2 -14   -2.74    5.94
  13   2  14    3.13    5.84
  13  -2  15    1.81    3.92
 -13   2  15    4.66    5.67
  13  -2 -15   -0.03    8.24
 -14  -2   0  245.63   26.44
  14  -2   0  265.18   26.41
  14  -2   0  253.79   26.67
 -14   2   0  227.84   26.86
  14   2   0  261.15   32.49
 -14  -2   0  245.41   31.81
  14   2  -1    1.47    4.12
 -14  -2   1    0.50    2.65
  14  -2   1   -0.42    2.62
  14  -2   1   -0.68    2.72
 -14   2  -1    4.09    4.24
 -14  -2   1    0.32    3.19
 -14   2   1   -0.57    3.78
 -14   2   1    2.36    3.18
  14  -2  -1   -3.83    5.36
 -14  -2  -1   -0.24    5.91
  14   2   1   -0.08    3.74
  14   2   1   -2.25    3.71
  14   2  -2   48.16    7.42
 -14  -2   2   52.32    6.53
  14  -2   2   54.22    6.55
 -14  -2  -2   47.08    7.43
  14   2   2   43.56    6.38
 -14  -2   2   47.14    7.61
 -14   2   2   37.99    7.60
 -14   2   2   45.10    7.62
  14  -2  -2   54.55    8.86
  14  -2   2   50.23    7.72
 -14   2  -2   45.40    9.04
  14   2   2   45.91    8.17
  14   2  -3  167.78   16.31
 -14  -2   3  128.60   15.10
 -14   2   3  135.43   15.16
  14  -2   3  137.93   15.18
  14  -2   3  137.08   15.35
 -14  -2  -3  148.93   15.98
  14   2   3  126.88   15.22
 -14  -2   3  128.15   18.27
 -14   2   3  140.10   18.30
  14  -2  -3  137.06   18.91
  14   2   3  150.14   16.70
 -14  -2   4    1.00    2.78
 -14  -2   4    0.00    2.37
 -14  -2  -4   -0.42    3.83
  14   2   4   -1.15    2.77
  14   2  -4    2.48    4.27
 -14   2   4    1.27    3.82
 -14   2   4    1.31    3.39
  14  -2  -4   -1.27    5.62
  14  -2   4    0.68    3.62
  14  -2   4    0.09    3.17
  14   2   4    2.38    3.97
  14   2  -5   40.37    7.22
 -14  -2   5   41.67    5.97
 -14   2   5   41.40    5.95
 -14   2   5   41.52    5.74
  14  -2  -5   47.92    6.93
  14  -2   5   33.30    5.72
 -14  -2  -5   30.61    6.68
 -14  -2   5   39.47    7.04
  14  -2   5   43.09    7.37
  14   2   5   46.95    7.33
  14   2   5   50.56    7.83
  14   2  -6    0.28    4.23
 -14  -2   6    3.81    2.88
 -14  -2   6    2.34    2.53
 -14   2   6    1.96    2.86
 -14   2   6    3.91    2.93
  14  -2  -6   -1.31    3.70
  14  -2   6    3.74    2.71
 -14  -2  -6    3.19    4.20
  14   2   6    1.43    2.94
  14   2   6    2.62    3.09
  14  -2   6    2.84    3.48
 -14  -2   7   42.14    6.12
 -14   2   7   49.58    6.29
 -14   2   7   39.88    5.98
  14  -2   7   38.49    5.93
 -14  -2  -7   38.82    7.06
  14   2   7   48.41    6.40
  14   2   7   50.35    6.64
 -14  -2   7   34.76    7.28
  14  -2  -7   43.06    7.40
  14  -2   7   51.05    7.61
 -14  -2   8    5.24    3.15
 -14   2   8    6.34    3.16
  14  -2  -8    9.35    4.14
  14  -2   8    8.00    2.91
 -14  -2  -8    5.02    4.18
  14   2   8    7.62    3.34
 -14  -2   8    8.05    4.11
 -14   2   8    5.11    4.26
  14  -2   8    6.48    4.05
  14   2   8    8.10    5.37
 -14  -2   9    2.13    2.93
 -14   2   9    2.06    2.90
  14  -2  -9    2.73    3.73
  14  -2   9    2.14    2.61
 -14  -2   9    0.26    3.75
 -14   2   9    1.25    4.05
  14  -2   9   -0.89    3.79
 -14  -2  -9    1.90    5.94
  14   2   9    4.01    4.42
  14   2   9   -0.31    5.14
 -14  -2  10   13.76    3.54
 -14   2  10   10.41    3.46
  14  -2 -10    8.13    4.04
  14  -2  10   14.32    3.29
 -14  -2  10    6.99    4.47
 -14   2  10    5.07    4.84
  14  -2  10    0.27    4.33
 -14  -2 -10   14.92    5.49
  14   2  10    6.22    4.93
  14   2  10   11.77    5.93
 -14  -2  11   19.70    3.85
 -14  -2  11    0.02    5.10
 -14   2  11   27.53    4.34
  14  -2 -11   23.10    4.93
  14  -2  11   25.29    3.94
  14  -2  11    0.20    3.38
 -14  -2 -11   -0.20    3.97
 -14   2  11   12.02    6.10
  14   2  11   33.26    6.56
  14   2  11   23.34    6.77
 -14  -2  12    2.52    3.47
 -14   2  12   33.67    4.56
  14  -2 -12   35.11    5.27
  14  -2  12    1.85    3.86
 -14  -2 -12    1.49    5.64
  14   2  12   33.13    5.33
 -14  -2  12    3.11    6.59
  14  -2  12   36.09    5.25
  14  -2  13    4.78    3.81
 -14  -2 -13    1.46    5.40
  14   2  13    5.25    4.09
 -14  -2  13    1.36    2.92
 -14  -2  13    1.76    5.02
 -14   2  13    7.16    7.20
  14  -2 -13    7.00    8.05
 -14   2  14   54.33    8.41
  14  -2 -14   58.94    9.52
  14  -2  14   59.60    9.82
  15  -2   0    1.62    2.87
  15  -2   0    0.51    2.80
 -15   2   0   -2.13    4.43
  15   2   0    2.53    5.66
 -15  -2   0    0.97    3.88
 -15  -2   0    0.10    3.35
  15   2  -1  109.12   14.63
 -15  -2   1  117.32   13.91
 -15  -2   1  127.52   13.83
 -15   2   1  110.29   13.89
  15  -2  -1  114.49   14.47
  15  -2   1  128.22   14.03
 -15   2  -1  141.73   14.94
 -15  -2  -1  115.65   14.59
  15   2   1  124.19   13.96
 -15   2   1  109.47   14.93
  15  -2   1  139.81   15.51
  15   2   1  146.84   15.63
 -15  -2   2   81.00   10.46
 -15  -2   2   81.18   10.26
 -15   2   2   83.37   10.52
  15  -2  -2   93.05   11.30
  15  -2   2   90.28   10.55
 -15   2  -2  100.47   11.71
 -15  -2  -2   79.61   11.26
  15   2   2   87.09   10.54
  15   2   2   92.54   10.61
  15   2  -2   95.34   13.76
 -15   2   2   95.28   11.75
  15  -2   2   96.80   12.06
  15   2  -3   -1.60    4.52
 -15  -2   3    1.48    2.83
 -15   2   3    1.59    2.83
  15  -2  -3   -1.18    4.09
  15  -2   3    0.70    2.70
 -15   2  -3    2.83    4.33
 -15  -2  -3    0.39    4.09
  15   2   3    1.81    2.91
  15   2   3    0.41    2.91
 -15  -2   3    0.50    3.29
 -15   2   3    1.30    3.47
  15  -2   3   -0.85    3.36
  15   2  -4   44.48    7.46
 -15  -2   4   38.78    6.01
 -15   2   4   44.45    6.08
 -15   2   4   35.88    5.68
  15  -2  -4   41.13    6.96
 -15  -2  -4   38.14    6.80
 -15  -2   4   40.81    7.07
  15  -2   4   41.87    7.07
  15  -2   4   49.55    7.40
  15   2   4   39.92    7.27
  15   2   4   38.16    7.68
  15   2  -5   39.19    7.61
 -15  -2   5   39.97    6.34
 -15  -2   5   47.01    6.03
 -15   2   5   53.46    6.47
  15  -2  -5   45.67    7.20
  15  -2   5   44.69    6.13
 -15  -2  -5   44.57    7.42
  15   2   5   41.34    6.41
 -15   2   5   39.49    7.65
  15  -2   5   45.85    7.47
  15   2   5   50.68    8.15
  15   2  -6   12.59    5.34
 -15  -2   6    9.86    3.71
 -15  -2   6   15.58    3.42
 -15   2   6   11.89    3.72
  15  -2  -6   15.20    4.65
 -15  -2  -6   12.10    4.95
  15   2   6   12.33    3.90
 -15   2   6   16.52    4.92
  15  -2   6   15.89    4.62
  15  -2   6   18.26    4.82
  15   2   6   16.67    5.89
 -15  -2   7   19.81    4.45
 -15   2   7   24.95    4.49
  15  -2  -7   24.40    5.35
  15  -2   7   22.21    4.33
 -15  -2  -7   25.54    5.52
  15   2   7   26.53    4.74
  15   2   7   19.77    4.90
  15   2  -7   16.50    7.53
 -15  -2   7   26.95    5.57
 -15   2   7   16.22    4.94
  15  -2   7   24.57    5.67
  15   2  -8    2.67    4.66
 -15  -2   8    3.04    3.10
 -15   2   8    0.02    2.89
  15  -2  -8   -1.27    3.77
  15  -2   8    1.14    2.81
 -15  -2   8    0.22    3.78
 -15   2   8   -0.31    4.00
  15  -2   8    1.55    3.86
 -15  -2  -8    1.01    6.01
  15   2   8    0.18    4.45
  15   2   8    3.23    3.74
  15  -2   9    5.27    3.04
 -15  -2  -9    3.18    3.96
  15   2   9    6.25    3.45
  15   2  -9    6.50    4.72
 -15  -2   9    6.73    4.52
 -15  -2   9    4.04    4.17
 -15   2   9    5.41    4.40
 -15   2   9    3.21    4.67
  15  -2  -9    7.75    5.53
  15  -2   9    5.61    4.26
  15   2   9    4.65    5.72
  15  -2  10    6.33    3.03
  15  -2  10    1.47    2.91
 -15  -2 -10   -0.53    3.81
  15   2  10    7.06    4.11
 -15  -2  10   11.15    7.24
 -15  -2  10    6.11    6.83
 -15   2  10    5.52    4.59
 -15   2  10    8.49    5.72
  15  -2 -10    4.14    5.51
  15   2  10    8.80    6.05
 -15   2  11   18.70    4.37
  15  -2 -11   13.74    6.78
  15  -2  11   13.07    4.43
  15   2  11   12.78    4.58
 -15  -2  11    0.97    7.25
 -15  -2  11    1.34    7.06
  15  -2  11   -0.31    4.69
 -15  -2 -11    5.71    6.63
 -15  -2  12   -2.36    3.52
 -15   2  12    0.39    4.92
  15  -2 -12    0.41    6.50
  15  -2  12    1.08    4.11
  16  -2   0  357.07   36.45
 -16   2   0  357.60   37.02
  16   2   0  361.01   44.72
 -16  -2   0  343.97   44.19
 -16  -2   0  312.86   36.62
  16  -2   0  386.91   37.25
  16   2  -1    0.48    4.37
 -16  -2   1    2.78    3.06
 -16  -2   1    1.52    2.62
 -16   2   1   -0.14    2.97
  16  -2  -1    2.44    4.13
  16  -2   1    0.23    2.53
 -16  -2  -1    0.57    4.66
  16   2   1   -0.67    2.91
 -16   2   1   -0.71    3.41
  16  -2   1   -2.79    4.16
 -16   2  -1    2.41    6.58
  16   2   1    0.90    2.49
  16   2  -2   61.29    9.72
 -16  -2   2   71.57    8.82
  16  -2   2   72.07    8.86
  16  -2   2   73.92    8.65
 -16   2  -2   76.26    9.88
 -16  -2  -2   83.29    9.84
  16   2   2   74.65    8.90
  16   2   2   62.94    8.57
 -16  -2   2   63.53    9.82
 -16   2   2   73.78   10.48
 -16   2   2   68.83    9.91
  16  -2  -2   62.25   11.37
 -16   2   3   99.41   11.79
  16  -2  -3   95.36   12.51
  16  -2   3  113.69   11.93
  16  -2   3  101.58   11.71
 -16   2  -3  117.61   13.10
 -16  -2  -3  109.22   12.57
  16   2   3   98.91   11.84
  16   2   3  102.83   11.76
  16   2  -3   98.10   15.22
 -16  -2   3  101.25   14.10
 -16  -2   3  103.51   12.84
 -16   2   3   86.00   12.87
 -16   2   4    7.91    3.41
 -16   2   4    6.91    3.11
  16  -2  -4   10.26    4.60
  16  -2   4   10.88    3.06
 -16  -2  -4    5.14    4.59
  16   2   4   13.02    3.65
  16   2   4    7.71    3.08
  16   2  -4    3.28    6.75
 -16  -2   4    5.92    4.58
 -16  -2   4    5.51    3.22
  16  -2   4    5.43    4.35
 -16   2  -4    6.93    4.93
  16   2  -5   15.40    5.49
 -16   2   5   11.53    3.66
  16  -2  -5   11.81    4.69
  16  -2   5    9.88    3.55
 -16   2  -5   13.81    5.17
 -16  -2  -5   17.26    5.23
 -16  -2   5   10.00    4.86
 -16  -2   5    9.53    4.52
 -16   2   5   13.22    4.77
  16  -2   5    7.48    4.42
  16   2   5   16.26    5.06
  16   2   5   14.95    4.83
  16   2  -6    5.17    4.92
 -16  -2   6    9.78    3.58
 -16   2   6    6.04    3.44
  16  -2  -6    4.14    4.35
  16  -2   6    7.56    3.34
  16  -2   6   11.82    3.41
  16   2   6    7.28    3.70
  16   2   6    9.67    4.10
 -16  -2   6   11.66    4.36
 -16   2   6    7.62    4.55
 -16  -2  -6    7.26    6.57
 -16  -2   7   26.41    4.77
 -16  -2   7   23.14    4.20
 -16   2   7   21.05    4.50
  16  -2  -7   21.49    5.38
  16  -2   7   20.57    4.36
 -16  -2  -7   23.01    5.57
  16   2   7   21.25    4.69
  16   2   7   20.47    5.03
  16   2  -7   24.00    8.16
 -16   2   7   17.08    5.71
  16  -2   7   22.81    5.70
  16   2  -8   45.39    8.38
 -16  -2   8   64.87    7.06
 -16   2   8   46.24    6.65
  16  -2  -8   49.91    7.35
  16  -2   8   50.42    6.62
  16   2   8   45.05    7.19
 -16  -2   8   47.64    7.99
 -16   2   8   32.15    8.10
  16  -2   8   53.03    8.12
 -16  -2  -8    8.01    8.70
  16   2   8   55.37    8.36
  16   2  -9   60.41   10.17
 -16  -2   9   72.03    9.23
 -16   2   9   67.18    8.64
  16  -2  -9   81.32    9.65
  16   2   9   60.24    8.46
 -16  -2   9   71.45   10.45
  16  -2   9   78.79   10.83
  16   2 -10   23.19    7.07
 -16   2  10   41.08    5.68
  16  -2 -10   42.34    7.70
 -16  -2  10   -0.98    5.85
 -16  -2  10    0.52    5.75
  16  -2  10   35.71    7.29
  17  -2   0    1.09    3.09
 -17   2   0   -0.03    4.80
  17   2   0    0.54    6.08
 -17  -2   0   -0.34    4.38
 -17  -2   0    9.16    3.89
  17  -2   0   -2.66    3.66
  17   2  -1  362.67   38.86
 -17  -2   1  399.40   38.49
 -17  -2   1  349.61   38.50
 -17   2   1  362.93   38.33
  17  -2  -1  349.68   38.77
  17  -2   1  343.57   38.26
  17  -2   1  377.89   38.71
 -17   2  -1  402.96   39.08
  17   2   1  331.37   38.62
 -17   2   1  395.38   38.56
 -17  -2  -1  368.01   47.08
  17   2   1  385.24   46.55
  17   2  -2    3.92    4.71
 -17  -2   2    4.68    3.41
  17  -2   2    9.90    3.45
 -17   2  -2    4.75    4.99
 -17  -2  -2    4.50    4.55
  17   2   2    4.89    3.48
  17   2   2    5.11    2.93
 -17  -2   2    1.74    3.88
 -17   2   2    6.37    3.40
 -17   2   2    0.62    3.96
  17  -2  -2   10.52    6.57
  17  -2   2    8.40    3.96
  17   2  -3    1.39    4.91
 -17  -2   3    0.29    3.10
 -17  -2   3    1.64    2.65
 -17   2   3    0.49    3.19
  17  -2  -3    3.44    4.55
  17  -2   3    0.37    3.11
 -17   2  -3    0.76    5.00
 -17  -2  -3    0.74    4.41
  17   2   3   -0.23    3.20
  17   2   3    2.02    2.76
 -17   2   3   -0.28    3.72
  17  -2   3    3.71    3.52
  17   2  -4    3.65    5.00
 -17  -2   4   -0.76    3.19
 -17  -2   4    1.48    3.94
 -17   2   4    2.31    2.83
  17  -2  -4    5.40    5.45
  17  -2   4    1.30    4.26
 -17   2  -4   -1.75    7.69
 -17  -2  -4    0.46    4.63
  17   2   4    0.44    3.18
  17   2   4    0.00    2.75
 -17   2   4    2.60    4.94
  17  -2   4   -0.14    6.54
 -17  -2   5   -0.32    4.38
 -17  -2   5    0.81    4.03
 -17   2   5   -1.36    3.59
  17  -2   5   -0.88    4.32
  17  -2   5    0.06    5.24
 -17   2  -5    3.64    8.13
 -17  -2  -5    0.96    5.94
  17   2   5    0.10    3.72
  17   2  -5   -1.80    9.68
 -17   2   5    1.89    3.94
  17  -2  -5    3.74    7.42
  17   2   5    0.35    5.04
  17   2  -6   14.92    7.31
 -17  -2   6   10.54    4.85
 -17  -2   6   16.14    4.70
 -17   2   6   12.57    4.36
  17  -2  -6    8.25    5.74
  17  -2   6   13.41    4.89
 -17   2  -6   14.43    7.97
 -17  -2  -6   12.39    6.19
  17   2   6   12.49    4.44
  17   2   6    9.45    4.26
 -17   2   6    5.15    4.90
  17  -2   6   11.05    7.69
 -17  -2   7    2.97    4.61
 -17   2   7    1.24    3.87
  17  -2  -7    2.46    5.39
  17  -2   7    1.22    5.43
  17   2  -7   -0.81   10.17
 -17  -2   7    3.13    5.28
  17  -2   7    5.28    6.17
 -17   2  -7    1.98   10.73
 -17  -2  -7    0.47    6.26
  17   2   7    5.10    4.89
 -17   2   8   -0.35    3.79
  17  -2  -8   -1.25    5.20
  17  -2   8    3.67    4.43
 -17  -2   8   -0.08    5.24
  18   2   0  158.21   14.91
 -18  -2   0  114.54   13.66
  18  -2   0  118.71   13.54
  18  -2   0  121.73   13.60
 -18   2   0   99.30   14.43
 -18  -2   0   88.98   14.73
 -18   2   1   -2.46    4.70
  18  -2  -1   -0.16    5.91
  18  -2   1    0.94    3.92
 -18   2  -1    1.25    6.73
 -18  -2  -1   -0.77    5.76
  18   2   1   -0.81    4.74
  18   2   1   -3.38    4.51
  18   2  -1   -1.77    8.10
 -18  -2   1    4.66    6.55
 -18  -2   1    2.31    5.32
 -18   2   1    0.36    5.45
  18  -2   1   -4.33    6.57
 -18   2   2    3.90    3.79
  18  -2  -2    3.95    6.02
  18  -2   2    2.65    3.89
 -18   2  -2    8.49    6.86
 -18  -2   2    4.62    6.17
 -18  -2   2    8.18    5.65
 -18   2   2    2.95    5.75
  18  -2   2    6.65    7.33
 -18  -2  -2    2.46    8.24
  18   2   2    1.34    6.64
  18   2   2    7.81    6.35
  18   2  -3    4.72    6.20
 -18  -2   3    7.29    4.38
 -18   2   3    9.33    4.02
  18  -2  -3    3.61    5.78
  18  -2   3   10.45    4.73
 -18   2  -3    9.23    7.04
 -18  -2  -3    1.86    6.15
  18   2   3    6.77    5.01
 -18  -2   3   11.96    5.89
  18  -2   3    7.08    7.46
  18   2   3    6.62    6.57
 -18   2   4    9.97    4.35
  18  -2  -4    8.98    5.89
  18  -2   4   10.26    4.99
 -18   2  -4   22.24    7.80
 -18  -2   4   17.29    6.47
  18  -2   4   16.25    8.00
   0   3   0    0.30    0.43
   0  -3   0    0.02    0.48
   0   3   0    0.34    0.51
   0   3   0    0.80    1.95
   0  -3   0   -0.08    1.47
   0   3   1    0.08    0.65
   0  -3  -1   -0.46    0.62
   0  -3  -1    0.14    0.54
   0  -3  -1    1.08    1.35
   0   3  -1    0.55    0.29
   0   3  -1    0.47    0.30
   0   3  -1    0.06    1.52
   0  -3   1    0.57    0.39
   0   3   1    0.48    1.34
   0   3  -2   -0.46    1.60
   0  -3  -2    2.22    0.84
   0   3   2   -0.71    1.13
   0   3   2    1.91    1.44
   0  -3  -2    1.28    0.94
   0  -3  -2    0.11    1.77
   0   3   3    0.46    0.89
   0   3   3    0.46    0.79
   0   3  -3    0.26    0.27
   0   3  -3    2.24    2.15
   0   3  -3    0.62    1.00
   0  -3   3    0.23    0.21
   0  -3  -3   -0.73    1.20
   0  -3  -3    0.66    1.04
   0  -3  -3    1.09    1.20
   0   3  -4   -0.13    0.66
   0   3   4   -0.63    0.99
   0  -3  -4    0.66    0.85
   0   3  -4   -0.34    0.48
   0   3  -4    0.05    2.23
   0  -3   4    0.21    0.33
   0   3   4    1.29    1.21
   0  -3  -4    0.09    1.32
   0  -3  -4    0.69    1.20
   0   3  -5   -0.23    0.67
   0   3   5   -0.44    1.21
   0  -3  -5   -0.34    0.93
   0   3  -5    0.18    0.69
   0   3  -5    0.95    2.17
   0  -3   5    0.41    0.52
   0  -3   5    0.51    0.60
   0  -3  -5    1.97    1.49
   0  -3  -5    1.11    1.18
   0  -3   6    0.06    0.55
   0   3   6   -0.35    1.36
   0  -3  -6   -0.07    1.11
   0  -3  -6   -0.14    1.08
   0   3  -6    0.41    0.92
   0   3  -6    1.60    2.19
   0   3  -6   -0.03    0.72
   0  -3   6    0.52    0.72
   0  -3  -6    0.64    0.83
   0  -3  -6    0.26    0.62
   0  -3   7    0.52    0.66
   0   3   7    0.53    1.50
   0  -3  -7    0.69    1.19
   0   3  -7   -0.27    1.18
   0   3  -7    0.91    2.28
   0   3  -7   -0.02    1.09
   0  -3   7    0.98    1.01
   0  -3  -7   -0.17    1.76
   0  -3  -7    0.66    0.64
   0  -3  -8    0.09    1.25
   0   3  -8   -0.55    2.36
   0   3  -8    0.27    1.09
   0  -3   8    0.89    1.10
   0  -3   8    0.68    1.23
   0   3   8   -0.23    2.33
   0  -3  -8    0.27    1.81
   0   3  -9    1.60    1.33
   0   3   9    0.57    1.80
   0  -3  -9    1.24    1.47
   0  -3  -9    1.37    1.40
   0   3  -9   -0.58    2.44
   0   3  -9    0.37    1.06
   0  -3   9   -0.27    1.27
   0  -3   9   -0.23    1.45
   0  -3  10    0.37    1.20
   0   3  10    1.87    2.02
   0  -3 -10    1.01    1.50
   0   3 -10    1.04    2.28
   0   3 -10    0.89    1.99
   0   3 -10   -0.59    1.63
   0  -3  10    1.17    1.48
   0  -3 -10   -0.42    2.14
   0   3 -11    1.33    2.08
   0  -3  11    0.56    1.14
   0  -3  11    0.05    1.58
   0   3  11    0.19    2.12
   0  -3 -11    0.71    1.49
   0  -3 -11    0.49    1.68
   0   3 -11    0.85    2.04
   0   3 -11    1.58    1.70
   0   3 -12   -0.65    2.44
   0   3  12    0.23    2.29
   0  -3 -12    0.18    1.56
   0  -3 -12   -0.23    1.80
   0   3 -12    0.03    3.44
   0   3 -12    0.06    1.61
   0  -3  12    0.96    1.74
   0  -3  12   -0.19    2.54
   0   3 -13    1.92    2.95
   0  -3  13    0.51    1.42
   0   3  13    1.05    2.72
   0  -3 -13   -0.05    1.67
   0  -3 -13    2.32    2.24
   0   3 -13    1.50    3.49
   0   3 -13   -0.32    2.26
   0  -3  13    0.45    2.92
   0  -3  14    0.46    1.54
   0  -3 -14    0.92    1.86
   0   3 -14   -2.36    4.48
   0   3 -14   -0.68    3.23
   0   3 -14   -0.10    2.14
   0  -3  14    0.69    3.39
   0   3 -15   -1.58    3.21
   0  -3  15    0.96    1.72
   0  -3 -15    2.00    2.20
   0   3 -15    0.94    1.92
   0  -3  15   -1.54    3.85
   0  -3  16    0.94    1.86
   0  -3 -16    0.46    2.20
   0  -3  17    1.58    2.07
   0  -3 -17    0.58    2.62
   0  -3 -18   -0.99    2.71
   0  -3  18    2.93    2.91
   0  -3  19    0.08    2.38
   0  -3 -19    0.86    2.68
   0  -3 -20    1.73    2.81
   0  -3  20    0.99    3.80
   0  -3 -21   -0.09    3.09
   1   3   0    0.38    0.61
   1   3   0    0.34    0.50
  -1  -3   0   -0.48    0.71
  -1  -3   0    0.09    0.52
   1  -3   0    0.12    0.39
   1  -3   0    0.99    1.21
  -1   3   0    0.55    0.44
  -1   3   0    0.95    1.35
   1   3   0   -0.54    0.91
   1   3  -1 5565.29  597.27
  -1   3   1 5533.56  587.32
  -1  -3  -1 6087.53  597.67
   1   3   1 5414.01  597.57
   1  -3  -1 5234.25  720.89
   1  -3   1 6231.21  568.71
  -1   3  -1 8321.96  569.30
  -1  -3   2 4098.69  373.41
  -1   3   2 3825.13  367.15
   1  -3  -2 2998.67  367.02
   1  -3  -2 3773.65  373.68
  -1   3  -2 3541.16  367.05
  -1   3  -2 3945.79  373.66
   1   3  -2 3918.32  355.32
  -1   3   2 3989.27  450.51
   1  -3  -2 3583.67  450.54
   1  -3   2 3679.10  450.42
   1  -3   2 3655.17  356.83
  -1  -3  -2 3425.51  450.51
  -1  -3  -2 3735.39  357.62
   1   3   2 3284.08  357.11
  -1   3   3 9999.00 1221.37
  -1  -3  -3 9943.96  961.42
   1   3  -4 1404.18  162.41
   1  -3  -4 1581.40  159.84
   1  -3  -4 1820.47  159.85
   1  -3   4 1464.82  159.66
  -1   3  -4 1571.77  159.81
  -1  -3  -4 1530.55  159.62
   1   3  -4 1621.03  195.76
  -1  -3   4 1689.38  195.72
  -1   3   4 1649.88  196.02
   1  -3  -4 1754.36  158.03
   1  -3  -4 1559.82  155.64
   1  -3   4 1646.93  157.13
  -1   3  -4 1626.76  157.76
  -1  -3  -4 1656.89  195.80
  -1  -3  -4 1824.89  157.89
   1   3   4 1547.42  195.88
   1   3   4 1466.86  195.74
   1   3   4 1754.78  157.77
   1   3  -5  172.64   18.65
  -1   3   5  230.66   18.72
   1  -3  -5  188.35   18.52
   1  -3  -5  180.60   18.50
   1  -3   5  192.34   18.36
  -1   3  -5  214.60   18.59
  -1  -3  -5  158.02   18.29
   1   3  -5  164.12   22.22
  -1  -3   5  166.90   22.12
   1  -3  -5  179.70   21.28
   1  -3  -5  165.30   19.38
   1  -3   5  177.88   20.67
  -1   3  -5  179.58   21.40
  -1  -3  -5  171.31   22.22
  -1  -3  -5  178.33   21.97
   1   3   5  156.51   22.33
   1   3   5  178.76   21.35
   1  -3  -6 1239.93  145.79
   1  -3   6 1726.41  145.71
  -1   3  -6 1663.71  145.97
   1   3  -6 1488.48  178.62
   1   3  -6 1429.84  144.75
   1   3  -6 1464.83  142.09
  -1  -3   6 1335.90  178.47
  -1   3   6 1350.20  178.81
   1  -3  -6 1362.37  178.72
   1  -3   6 1334.06  143.10
  -1   3  -6 1488.33  144.38
  -1  -3  -6 1430.07  178.58
  -1  -3  -6 1478.00  178.62
   1   3   6 1466.89  144.22
   1   3   6 1547.44  142.82
   1   3  -7  282.35   29.07
  -1  -3   7  288.28   28.81
  -1   3   7  353.26   29.43
   1  -3  -7  292.90   29.15
   1  -3  -7  292.87   29.20
   1  -3   7  279.81   29.01
   1   3   7  244.08   29.13
   1   3  -7  299.48   31.96
   1   3  -7  294.87   29.78
  -1  -3   7  264.04   35.28
   1  -3   7  269.70   30.50
  -1   3  -7  280.13   35.55
  -1   3  -7  333.67   31.90
  -1  -3  -7  299.80   35.31
  -1  -3  -7  276.88   35.34
   1   3   7  267.91   31.71
   1   3   7  252.79   30.09
   1   3  -8  703.08   73.47
  -1  -3   8  724.21   73.20
   1  -3   8  651.92   73.34
   1  -3   8  745.78   73.53
  -1   3  -8  824.63   73.73
  -1  -3  -8  743.73   73.35
  -1  -3  -8  756.70   73.45
   1   3   8  668.53   73.59
   1   3  -8  729.21   74.94
   1   3  -8  789.42   72.52
  -1  -3   8  717.29   89.84
  -1   3   8  730.91   90.12
   1  -3  -8  699.21   89.96
   1  -3  -8  793.97   90.05
   1  -3   8  702.05   72.61
  -1   3  -8  767.70   74.81
   1   3   8  782.18   74.59
   1   3   8  703.37   72.95
   1   3  -9  347.57   36.73
  -1  -3   9  378.70   36.65
  -1   3   9  351.45   36.94
   1  -3  -9  313.42   36.67
   1  -3  -9  382.20   36.85
   1  -3   9  354.47   36.57
   1  -3   9  361.76   36.76
  -1   3  -9  355.07   36.87
  -1  -3  -9  313.64   36.50
   1   3  -9  371.95   39.70
   1   3  -9  349.09   37.00
  -1  -3   9  347.78   44.47
   1  -3   9  394.35   36.92
  -1  -3  -9  417.03   44.73
   1   3   9  396.73   44.85
   1   3   9  367.52   39.05
   1   3   9  389.54   37.39
   1   3 -10  112.39   12.88
  -1  -3  10  108.61   12.46
  -1  -3  10  119.32   12.73
  -1   3  10  122.07   13.12
   1  -3 -10  114.79   12.81
   1  -3 -10  126.36   12.97
   1  -3  10  134.37   12.73
   1  -3  10  121.19   12.95
  -1   3 -10  116.24   13.08
   1   3 -10  139.38   16.25
   1   3 -10  129.29   13.98
  -1  -3 -10  107.27   15.14
  -1  -3 -10  117.55   15.36
   1   3  10  119.32   15.54
   1   3  10  132.89   14.12
   1   3 -11   39.65    4.94
  -1  -3 -11   38.14    4.37
  -1  -3 -11   32.89    4.71
   1   3  11   35.07    5.00
   1   3 -11   38.06    7.58
   1   3 -11   38.56    5.91
  -1  -3  11   41.27    5.14
  -1  -3  11   30.59    5.49
  -1   3  11   33.67    6.09
   1  -3 -11   35.62    5.37
   1  -3 -11   37.14    5.72
   1  -3  11   38.66    5.52
   1  -3  11   40.22    5.77
  -1   3 -11   36.34    6.12
   1   3  11   37.05    7.19
  -1   3  12   56.13    6.90
   1  -3 -12   46.33    6.45
   1  -3  12   62.21    6.35
  -1  -3 -12   53.58    6.44
   1   3  12   50.12    6.72
   1   3 -12   52.73    7.94
   1   3 -12   56.20    9.38
   1   3 -12   57.51    7.91
  -1  -3  12   54.07    7.20
  -1  -3  12   49.97    7.66
   1  -3 -12   56.61    7.62
   1  -3  12   48.17    7.65
  -1   3 -12   58.41    8.17
  -1  -3 -12   50.96    7.28
   1   3  12   53.63    9.34
   1   3  12   53.82    7.62
  -1  -3  13    1.76    2.15
  -1   3  13    0.14    2.66
   1  -3 -13    0.10    1.83
   1  -3 -13    2.72    2.20
   1  -3  13   -0.20    1.87
   1  -3  13    0.51    2.80
  -1   3 -13    1.98    2.72
  -1  -3 -13    1.07    1.62
  -1  -3 -13    1.02    1.95
   1   3  13    2.32    2.59
   1   3 -13    1.39    3.43
   1   3 -13    1.68    3.20
   1   3 -13    2.29    2.42
  -1  -3  13   -0.88    1.99
   1   3  13    1.76    3.33
   1   3  13    1.01    2.03
   1   3 -14  452.10   46.65
   1  -3 -14  436.69   46.12
   1  -3  14  429.28   46.13
   1   3 -14  429.55   46.60
  -1  -3  14  473.69   56.21
  -1  -3  14  421.63   56.54
  -1  -3 -14  523.11   56.35
  -1  -3 -14  407.99   56.52
   1   3  14  470.24   56.87
   1   3  14  473.23   46.61
  -1  -3  15    5.98    1.86
  -1  -3  15    1.57    2.74
   1  -3 -15    3.01    2.20
  -1  -3 -15    4.23    1.99
  -1  -3 -15    4.47    2.78
   1   3  15    0.59    3.44
   1   3 -15    0.90    4.95
   1   3 -15    0.66    2.45
   1  -3  15    7.16    3.55
   1   3  15    7.26    3.00
   1   3  15    2.78    2.22
   1  -3  16   57.08    5.99
   1   3 -16   33.52    8.21
  -1  -3  16   48.05    6.76
   1  -3 -16   43.77    7.00
  -1  -3 -16   42.08    6.77
   1  -3 -17  204.67   21.28
   1  -3  17  212.13   21.20
  -1  -3 -17  189.07   21.11
  -1  -3  17  205.60   25.60
  -1  -3  18    1.24    7.57
  -1  -3 -18    0.43    7.49
   1  -3  19    0.33    2.05
  -1  -3 -19    0.67    2.25
  -1  -3  19    1.46    3.45
   1  -3 -19    1.95    2.88
   1  -3 -20   15.39    3.35
   1  -3  20    9.33    2.59
  -1  -3 -20    1.42    2.71
  -1  -3  20   -0.04    4.04
   1  -3 -21    0.19    3.95
   1  -3  21   -0.66    2.29
   2   3   0  796.44   76.07
   2   3   0  745.13   75.90
  -2   3   0  722.71   75.70
  -2   3   0  760.98   77.52
   2   3   0  821.10   74.92
  -2  -3   0  733.43   93.06
  -2  -3   0  742.32   92.95
  -2  -3   0  809.85   75.24
   2  -3   0  709.56   92.82
   2  -3   0  803.05   76.67
   2   3  -1 2055.86  216.47
   2   3  -1 2390.34  216.30
  -2  -3   1 2045.89  216.32
  -2   3   1 2159.68  220.04
   2  -3  -1 2016.41  216.37
   2  -3   1 2094.58  220.30
  -2   3  -1 2390.39  216.23
  -2  -3  -1 1970.21  220.35
   2   3  -1 2324.16  210.06
  -2  -3   1 2199.02  210.38
  -2   3   1 2247.94  265.56
  -2   3   1 2030.14  265.42
   2  -3  -1 2009.82  265.51
   2  -3  -1 2257.47  210.04
   2  -3   1 2062.79  265.29
  -2   3  -1 2807.71  212.08
  -2  -3  -1 2099.90  265.27
   2   3   1 2081.32  265.32
   2   3   1 1856.59  211.83
  -2  -3   2 3364.45  308.62
  -2  -3   2 2870.34  313.95
  -2   3   2 3143.56  308.71
  -2   3   2 3301.05  313.94
   2  -3  -2 2691.74  308.75
   2  -3  -2 2770.87  308.71
   2  -3   2 2828.56  308.50
  -2   3  -2 2972.52  308.57
  -2  -3  -2 2797.96  314.27
   2   3  -2 4169.57  378.95
   2   3  -2 2940.92  298.88
  -2   3   2 3415.22  378.99
   2  -3  -2 3279.10  298.83
   2  -3   2 3942.81  300.53
  -2   3  -2 3810.03  300.86
  -2  -3  -2 2755.74  378.65
   2   3   2 3009.97  300.74
   2   3  -3 1414.92  129.57
  -2   3   3 1335.99  127.64
  -2   3   3 1256.87  127.45
   2  -3  -3 1156.62  127.55
   2  -3  -3 1243.47  127.50
   2  -3   3 1025.96  127.26
   2  -3   3 1121.66  129.74
  -2   3  -3 1342.33  127.37
  -2  -3  -3 1282.10  127.47
  -2  -3  -3 1446.84  130.03
   2   3  -3 1270.77  156.04
  -2  -3   3 1483.43  156.14
  -2  -3   3 1400.59  124.91
  -2   3   3 1269.43  124.78
   2  -3  -3 1295.22  124.36
  -2   3  -3 1248.54  126.36
  -2  -3  -3 1269.85  156.10
   2   3   3 1157.35  156.13
   2   3   3 1317.85  126.39
   2   3  -4  139.15   15.22
  -2  -3   4  145.70   15.31
  -2  -3   4  149.58   15.75
  -2   3   4  164.30   15.77
  -2   3   4  141.89   15.51
   2  -3  -4  190.13   15.74
   2  -3  -4  157.58   15.58
  -2   3  -4  182.19   15.56
  -2  -3  -4  126.11   15.46
   2   3   4  136.04   16.03
   2   3  -4  154.37   16.65
  -2   3   4  151.20   16.89
   2  -3  -4  136.47   16.50
   2  -3   4  149.22   18.65
   2  -3   4  128.43   17.71
  -2   3  -4  140.83   18.23
  -2  -3  -4  140.50   18.62
  -2  -3  -4  168.02   18.75
   2   3   4  150.41   18.65
   2   3  -5    0.95    0.57
  -2   3   5    2.25    1.20
   2  -3  -5    0.28    1.33
  -2   3  -5    1.37    1.11
   2   3   5    1.16    0.89
   2   3   5    1.04    1.37
   2   3  -5    1.11    1.17
  -2  -3   5    0.54    0.71
  -2  -3   5    1.30    1.31
  -2   3   5   -0.19    2.29
   2  -3  -5    0.50    1.51
   2  -3  -5    0.97    0.87
   2  -3   5    1.21    1.36
   2  -3   5    0.30    1.47
  -2   3  -5    2.26    1.60
  -2  -3  -5    1.25    1.02
  -2  -3  -5    0.91    0.86
  -2  -3  -5    0.39    2.26
   2   3   5    0.86    0.82
   2   3  -6   18.72    2.70
  -2  -3   6   19.58    2.47
  -2   3   6   19.98    3.22
  -2   3   6   15.99    2.80
   2  -3  -6   23.79    3.07
   2  -3  -6   20.01    2.87
  -2   3  -6   18.71    2.99
  -2  -3  -6   20.29    2.63
   2   3   6   20.62    2.61
   2   3  -6   22.57    3.01
  -2  -3   6   16.15    4.04
   2  -3   6   28.10    3.32
   2  -3   6   20.04    4.36
  -2   3  -6   20.23    4.80
  -2  -3  -6   20.32    3.13
  -2  -3  -6   26.05    5.24
   2   3   6   19.69    3.28
   2   3   6   22.38    4.97
   2   3  -7 1649.09  164.16
   2  -3  -7 1618.34  161.67
   2  -3   7 1489.36  161.38
  -2   3  -7 1517.73  161.60
  -2  -3  -7 1592.65  161.46
   2   3  -7 1585.88  197.94
  -2  -3   7 1521.46  197.81
  -2  -3   7 1552.81  157.72
  -2   3   7 1802.95  198.27
   2  -3  -7 1581.80  198.08
   2  -3  -7 1768.79  159.19
   2  -3   7 1741.26  158.02
  -2   3  -7 1650.94  159.11
  -2  -3  -7 1655.67  197.98
  -2  -3  -7 1857.05  159.86
   2   3   7 1816.00  198.14
   2   3   7 1554.01  159.17
   2   3  -8 1248.14  120.47
  -2  -3   8 1148.80  118.27
   2  -3   8 1175.72  118.44
  -2   3  -8 1258.68  118.68
  -2  -3  -8 1093.59  118.43
  -2  -3  -8 1140.74  118.49
   2   3   8 1207.71  118.72
   2   3  -8 1208.26  145.18
  -2   3   8 1340.62  145.52
   2  -3  -8 1084.90  145.28
   2  -3  -8 1138.52  145.31
   2  -3   8 1206.21  116.08
  -2   3  -8 1269.70  117.82
   2   3   8 1128.37  117.82
  -2  -3   9   60.65    7.17
   2  -3  -9   57.53    7.54
   2  -3   9   79.12    7.47
  -2  -3  -9   75.22    7.43
  -2  -3  -9   61.99    7.44
   2   3  -9   69.77    8.85
   2   3  -9   60.90    8.80
  -2   3   9   64.81    9.43
   2  -3  -9   52.60    8.98
   2  -3   9   64.40    8.82
  -2   3  -9   90.20    9.30
  -2   3  -9   65.27   10.18
   2   3   9   68.37    9.05
   2   3   9   76.30   10.32
   2   3   9   68.32    9.07
  -2  -3  10    0.89    0.97
  -2  -3  10    1.19    1.17
  -2   3  10    1.60    2.31
   2  -3 -10    2.52    1.71
   2  -3 -10    1.91    1.62
   2  -3  10    0.90    1.43
  -2   3 -10   -0.39    1.78
  -2  -3 -10    0.47    1.20
  -2  -3 -10    0.16    1.50
   2   3  10    0.99    1.92
   2   3 -10   -0.42    2.01
   2   3 -10    1.31    2.39
   2   3 -10    0.08    1.91
  -2   3 -10    1.13    2.06
   2   3  10    1.01    2.01
  -2  -3  11    7.69    2.04
  -2   3  11    3.70    2.73
   2  -3 -11    4.65    2.06
   2  -3 -11    7.45    2.20
   2  -3  11    6.04    1.99
  -2   3 -11    8.12    2.37
   2   3  11    6.34    2.66
   2   3 -11   11.05    3.43
   2   3 -11    6.64    4.38
   2   3 -11    7.02    2.86
  -2  -3  11    7.17    1.61
   2  -3  11    8.14    2.47
  -2  -3 -11    6.13    2.19
  -2  -3 -11    8.21    2.68
   2   3  11    8.69    2.70
   2   3 -12   35.29    4.95
  -2  -3  12   33.96    4.04
   2  -3  12   27.52    4.51
  -2   3 -12   31.41    4.85
  -2  -3 -12   38.75    4.28
   2   3  12   31.15    5.03
   2   3 -12   38.23    7.70
   2   3 -12   32.47    5.82
  -2  -3  12   29.50    5.38
  -2   3  12   21.65    6.13
   2  -3 -12   37.03    5.40
   2  -3 -12   34.49    5.49
   2  -3  12   36.48    5.11
  -2  -3 -12   31.71    5.38
   2   3  12   36.28    5.66
   2   3 -13  224.25   21.10
  -2  -3  13  183.10   20.35
  -2  -3  13  197.37   20.73
  -2   3  13  165.29   21.16
   2  -3 -13  232.68   20.78
   2  -3  13  201.01   20.49
   2  -3  13  169.02   20.74
  -2   3 -13  141.67   20.80
  -2  -3 -13  204.29   20.44
  -2  -3 -13  211.00   20.85
   2   3 -13  193.63   21.96
   2  -3 -13  193.58   25.19
   2   3  13  208.01   25.56
   2   3  13  224.98   21.65
  -2  -3  14   97.64   10.01
  -2  -3  14   73.41   10.40
   2  -3  14   90.23   10.09
  -2  -3 -14  106.44   10.20
  -2  -3 -14   86.86   10.55
   2   3  14   69.91   10.92
   2   3 -14   77.96   12.79
   2   3 -14   76.50   11.76
   2  -3 -14  112.48   12.49
   2   3  14  120.73   13.19
  -2  -3  15   25.42    3.69
   2  -3 -15   38.51    4.28
   2  -3  15   30.74    4.09
  -2  -3 -15   23.10    3.94
   2   3 -15   26.79    7.41
   2   3 -15   14.32    5.92
  -2  -3  16  557.51   56.73
   2  -3  16  618.90   56.82
  -2  -3 -16  605.18   56.93
   2   3 -16  453.35   58.42
   2   3 -16  378.95   57.46
   2  -3 -16  583.56   69.44
   2  -3 -17   22.94    3.55
   2  -3  17   15.69    3.17
  -2  -3 -17   17.55    3.48
  -2  -3  17   21.05    4.04
  -2  -3  18   -1.00    2.25
   2  -3 -18    2.41    2.46
   2  -3  18    3.06    2.05
  -2  -3 -18    0.00    3.81
  -2  -3  19    0.73    1.95
   2  -3 -19    2.85    2.74
   2  -3  19    2.43    2.12
  -2  -3 -19   -0.79    4.22
  -2  -3  20    1.09    2.30
  -2  -3 -20   -1.05    2.69
   2  -3 -20   11.69    5.64
   2  -3  20    6.08    3.27
   2  -3 -21    1.19    2.90
   2  -3  21   -0.60    3.67
   3   3   0    0.16    1.04
   3   3   0   -0.08    0.65
  -3  -3   0    0.47    0.81
  -3  -3   0    0.22    0.66
  -3   3   0    0.12    0.54
   3   3   0   -0.07    0.95
   3  -3   0    0.21    0.61
   3  -3   0    0.07    1.46
  -3   3   0    0.21    1.68
   3   3  -1  223.36   23.72
   3   3  -1  211.66   23.47
  -3   3   1  237.23   23.60
  -3   3   1  191.44   23.85
   3  -3  -1  217.96   23.78
   3  -3  -1  219.05   23.60
   3  -3  -1  263.47   23.89
   3  -3   1  237.74   23.41
  -3   3  -1  216.84   23.37
  -3   3  -1  225.88   24.26
  -3  -3  -1  221.27   23.36
   3   3   1  240.49   23.48
   3   3   1  223.17   24.22
   3   3  -1  239.15   24.46
  -3  -3   1  279.93   28.70
  -3  -3   1  241.94   24.50
  -3   3   1  252.82   28.88
   3  -3   1  220.40   25.80
  -3  -3  -1  225.73   26.18
   3   3  -2   24.65    2.92
  -3  -3   2   25.81    3.01
  -3   3   2   21.84    3.13
  -3   3   2   27.94    3.04
   3  -3  -2   25.56    3.35
   3  -3  -2   22.46    3.14
   3  -3   2   25.30    2.92
  -3   3  -2   22.73    2.90
  -3   3  -2   26.95    3.49
  -3  -3  -2   21.15    2.86
   3   3   2   22.91    2.96
   3   3   2   29.08    3.47
   3   3  -2   27.44    4.27
  -3  -3   2   25.28    4.32
  -3   3   2   22.51    3.94
   3  -3  -2   30.14    4.25
   3  -3   2   24.54    5.08
  -3  -3  -2   19.93    5.38
   3   3  -3  205.73   24.15
   3   3  -3  231.60   24.71
  -3  -3   3  205.91   24.27
  -3  -3   3  223.32   24.71
  -3   3   3  269.56   24.70
   3  -3  -3  243.36   24.46
   3  -3   3  231.35   24.94
  -3   3  -3  239.17   24.26
  -3   3  -3  225.48   25.03
  -3  -3  -3  208.53   24.44
  -3  -3  -3  233.25   24.23
   3   3   3  230.00   24.32
  -3   3   3  229.37   29.67
  -3   3   3  262.78   25.31
   3  -3  -3  305.16   29.85
   3  -3  -3  257.87   25.33
   3  -3   3  267.09   29.53
  -3  -3  -3  243.79   27.06
   3   3   3  217.31   26.83
   3   3  -4 1634.25  167.43
  -3  -3   4 1606.91  164.56
  -3  -3   4 1500.32  167.42
  -3   3   4 1531.06  164.73
   3  -3  -4 1315.45  164.81
   3  -3   4 1663.28  164.53
  -3   3  -4 1852.53  164.63
  -3  -3  -4 1481.21  164.57
  -3  -3  -4 1590.24  167.84
   3   3   4 1511.16  164.62
   3   3   4 1686.98  167.80
   3   3  -4 1661.36  201.76
  -3   3   4 1631.71  202.18
  -3   3   4 1673.32  160.42
   3  -3  -4 1830.62  202.05
   3  -3  -4 2015.93  160.54
   3  -3   4 1550.07  161.37
  -3   3  -4 1679.08  162.20
  -3  -3  -4 1699.63  202.02
  -3   3   5  936.87   85.79
  -3   3   5  779.16   85.43
   3  -3  -5  923.53   85.62
  -3   3  -5  890.67   85.35
  -3  -3  -5  857.07   85.47
  -3  -3  -5  884.12   85.32
   3   3   5  774.04   87.14
   3   3  -5  852.70  104.38
   3   3  -5  875.53   84.06
  -3  -3   5  865.02  104.45
  -3  -3   5  842.59   84.24
  -3   3   5  792.48   84.21
   3  -3  -5  965.59  104.70
   3  -3   5  784.90  104.43
   3  -3   5  823.74   85.02
  -3   3  -5  839.59   85.84
  -3  -3  -5  829.46   86.25
   3   3   5  838.40  104.51
   3   3  -6   56.48    6.36
   3   3  -6   68.73    6.65
  -3  -3   6   53.14    6.33
  -3  -3   6   52.32    6.64
  -3   3   6   59.37    6.95
   3  -3  -6   58.59    6.72
  -3   3  -6   65.91    6.66
  -3  -3  -6   53.45    6.57
  -3  -3  -6   60.50    6.52
   3   3   6   54.43    6.78
  -3   3   6   58.76    7.95
   3  -3  -6   62.93    8.14
   3  -3  -6   59.00    7.91
   3  -3   6   60.94    7.70
   3  -3   6   61.43    8.53
  -3   3  -6   58.34    9.16
  -3  -3  -6   56.82    9.71
   3   3   6   61.24    7.73
   3   3   6   53.26    9.14
  -3  -3   7   77.19    8.38
  -3  -3   7   81.99    8.77
  -3   3   7   78.55    8.98
  -3   3   7   81.58    8.75
   3  -3  -7   81.23    8.79
   3  -3   7   79.79    8.49
  -3   3  -7   71.24    8.66
   3   3   7   71.84    8.77
   3   3   7   75.02    8.52
   3   3  -7   78.25   10.11
   3   3  -7   92.73   10.09
   3  -3  -7   84.59   10.60
   3  -3  -7   75.85   10.34
   3  -3   7   80.36   10.47
  -3   3  -7   75.14   11.28
  -3  -3  -7   81.36   10.36
  -3  -3  -7   83.65   10.27
  -3  -3  -7   75.72   11.93
   3   3   7   75.67   11.25
   3   3  -8    1.36    1.04
  -3   3   8   -0.16    1.79
  -3   3   8    0.42    1.37
   3  -3  -8    0.82    1.68
   3  -3  -8    0.74    1.48
  -3  -3  -8   -0.02    1.17
  -3  -3  -8    0.11    1.16
   3   3   8    1.18    1.59
   3   3  -8    0.34    1.68
  -3  -3   8    0.57    1.26
  -3  -3   8    0.88    1.41
   3  -3  -8    0.08    1.31
   3  -3   8   -1.01    1.67
   3  -3   8    0.47    1.11
  -3   3  -8   -0.96    2.21
  -3   3  -8   -0.25    1.63
  -3  -3  -8    1.77    1.76
   3   3   8    0.26    1.42
   3   3   8   -0.54    1.72
   3   3  -9   66.51    8.05
  -3  -3   9   71.04    7.87
  -3   3   9   88.46    8.70
   3  -3  -9   70.87    8.32
   3  -3   9   69.87    7.96
  -3   3  -9   70.11    8.33
  -3  -3  -9   69.07    8.13
   3   3  -9   86.78    9.74
  -3  -3   9   70.82    9.71
   3  -3  -9   69.06    9.92
   3  -3   9   79.40    9.61
  -3   3  -9   71.29   10.90
  -3  -3  -9   77.89    9.66
  -3  -3  -9   77.12   11.53
   3   3   9   78.25   10.07
   3   3   9   72.47   10.63
   3   3 -10   17.40    2.68
  -3  -3  10   14.69    2.27
  -3   3  10   10.91    3.07
  -3   3 -10   19.54    3.01
  -3  -3 -10   13.81    2.50
   3   3  10   14.41    3.65
   3   3 -10   13.41    3.57
  -3  -3  10   15.22    3.79
   3  -3 -10   19.86    3.51
   3  -3 -10   16.13    3.42
   3  -3  10   16.82    2.97
   3  -3  10   15.02    3.44
  -3  -3 -10   15.39    3.29
   3   3  10   14.40    4.23
   3   3  10   13.69    3.86
  -3  -3  11  388.32   40.42
  -3   3  11  357.62   41.02
   3  -3 -11  389.05   40.86
   3  -3  11  357.71   40.43
  -3   3 -11  389.25   40.94
   3   3  11  422.43   41.14
   3   3 -11  470.66   49.84
   3   3 -11  419.46   41.41
   3  -3 -11  400.63   49.66
  -3   3 -11  397.89   42.81
  -3  -3 -11  384.60   49.53
  -3  -3 -11  416.23   49.68
   3   3  11  454.77   42.51
   3   3  11  418.33   41.30
   3  -3  12   56.67    6.32
  -3  -3 -12   59.94    6.79
   3   3 -12   59.07    8.86
   3   3 -12   56.71    9.86
   3   3 -12   54.60    8.19
  -3  -3  12   57.24    7.47
  -3  -3  12   51.76    7.79
  -3   3  12   57.69    9.06
   3  -3 -12   61.72    7.95
   3  -3 -12   42.74    7.91
   3  -3  12   54.00    7.52
  -3   3 -12   51.78    9.53
  -3   3 -12   52.40    9.22
  -3  -3 -12   51.85    7.68
   3   3  12   60.94    9.16
   3   3  12   57.76    7.93
  -3  -3  13  191.33   20.80
  -3   3  13  185.91   21.33
   3  -3 -13  171.63   20.84
   3  -3  13  191.66   20.45
   3  -3  13  188.03   20.80
  -3   3 -13  152.46   21.23
  -3  -3 -13  226.59   21.00
   3   3 -13  212.44   25.46
   3   3 -13  190.51   24.23
   3   3 -13  175.17   21.96
  -3  -3  13  222.99   24.87
   3  -3 -13  195.74   25.12
  -3  -3 -13  225.85   25.10
   3   3  13  210.29   25.92
   3   3  13  207.52   22.83
   3   3  13  199.51   21.58
   3   3 -14  176.46   20.75
  -3  -3  14  192.19   20.09
  -3  -3  14  172.61   20.47
   3  -3 -14  220.95   20.48
   3  -3  14  207.63   20.12
  -3  -3 -14  207.17   20.27
   3   3  14  179.81   21.16
   3   3 -14  209.14   23.94
   3   3 -14  177.04   21.83
  -3  -3 -14  170.16   24.78
   3   3  14  192.72   22.24
   3  -3 -15  151.18   14.65
   3  -3  15  133.52   14.20
   3   3 -15  133.74   18.01
  -3  -3  15  128.93   17.19
  -3  -3 -15  128.48   17.24
   3  -3  16   61.60    7.22
   3   3 -16   54.89   10.74
  -3  -3  16   54.05    8.74
   3  -3 -16   83.37    9.23
  -3  -3 -16   59.42    8.87
   3  -3 -17   88.44   10.44
  -3  -3 -17   99.01   10.66
   3   3 -17   40.07   13.63
  -3  -3  17   98.35   12.60
   3  -3  17  105.04   12.44
  -3  -3  18    0.96    1.84
   3  -3 -18   -1.14    2.33
   3  -3  18   -0.22    1.96
  -3  -3 -18    1.75    3.34
   3  -3  19   52.08    4.37
   3  -3 -19   50.61    5.67
   3  -3 -20   24.61    4.36
  -3  -3 -20    2.95    4.11
  -3  -3  20   -0.02    4.01
   3  -3  20   26.47    3.49
   3  -3 -21   -0.34    2.63
   3  -3  21    1.96    2.86
   4   3   0 2016.50  222.77
   4   3   0 2157.38  222.52
  -4  -3   0 2225.80  222.58
  -4  -3   0 2197.67  226.27
   4  -3   0 2294.53  222.45
   4  -3   0 2108.66  226.57
  -4   3   0 2115.18  222.35
  -4   3   0 1974.55  226.67
   4   3   0 2745.65  216.28
   4   3  -1  299.64   30.81
   4   3  -1  251.46   30.43
   4   3  -1  324.66   31.05
  -4  -3   1  253.65   30.93
  -4   3   1  278.35   30.82
  -4   3   1  263.52   30.53
  -4   3   1  291.96   30.94
   4  -3  -1  290.89   30.75
   4  -3  -1  296.63   30.55
   4  -3  -1  245.67   30.95
   4  -3   1  434.09   30.48
  -4  -3  -1  280.20   30.33
  -4  -3   1  332.41   37.24
   4  -3   1  289.23   32.40
  -4   3  -1  300.89   37.05
  -4   3  -1  350.62   33.02
  -4  -3  -1  294.09   32.94
   4   3   1  308.46   37.15
   4   3   1  293.24   32.53
  -4  -3   2   33.94    4.09
  -4  -3   2   33.11    4.10
  -4   3   2   37.09    4.60
  -4   3   2   35.21    4.23
   4  -3  -2   35.90    4.50
   4  -3  -2   30.65    4.20
   4  -3   2   34.12    3.99
  -4   3  -2   31.34    3.94
  -4   3  -2   34.14    4.66
  -4  -3  -2   36.53    3.98
   4   3   2   40.60    4.12
   4   3   2   28.91    4.41
   4   3  -2   34.35    4.73
   4   3  -2   42.38    5.63
  -4   3   2   39.16    5.36
   4  -3  -2   42.07    5.59
   4  -3   2   26.75    6.13
  -4  -3  -2   28.45    6.69
   4   3  -3  755.95   71.61
  -4  -3   3  626.69   71.69
  -4   3   3  678.54   72.07
   4  -3  -3  720.09   71.85
   4  -3   3  616.73   71.60
  -4   3  -3  619.09   71.58
  -4   3  -3  717.57   73.27
  -4  -3  -3  670.91   71.99
  -4  -3  -3  630.35   73.35
   4   3  -3  783.71   71.17
  -4  -3   3  642.20   70.87
  -4   3   3  749.08   87.92
  -4   3   3  827.93   70.91
   4  -3  -3  691.89   88.02
   4  -3  -3  888.66   71.24
   4  -3   3  797.28   71.95
  -4  -3  -3  732.14   87.74
   4   3   3  715.89   87.82
   4   3   3  788.24   72.51
   4   3  -4  251.53   29.10
  -4   3   4  273.33   29.37
  -4   3   4  276.66   29.66
   4  -3   4  288.65   29.96
  -4  -3  -4  264.97   29.45
  -4  -3  -4  274.27   29.22
  -4  -3  -4  275.22   30.15
   4   3   4  302.74   29.33
   4   3  -4  311.69   30.29
  -4  -3   4  316.04   35.67
  -4  -3   4  286.87   30.01
  -4   3   4  303.73   36.03
   4  -3  -4  279.86   35.89
   4  -3  -4  294.29   35.82
   4  -3  -4  296.23   30.29
   4  -3   4  290.31   35.59
  -4   3  -4  312.25   35.65
  -4   3  -4  274.43   31.61
   4   3   4  300.85   31.54
   4   3  -5   31.74    3.64
  -4  -3   5   31.64    3.91
  -4   3   5   35.96    4.47
   4  -3  -5   35.20    4.10
   4  -3   5   31.12    3.76
  -4  -3  -5   31.01    4.13
   4   3   5   32.50    3.90
   4   3  -5   37.45    5.45
  -4  -3   5   32.48    4.44
  -4   3   5   32.22    4.82
  -4   3   5   30.92    5.02
   4  -3  -5   33.26    5.02
   4  -3  -5   34.39    5.20
   4  -3   5   29.26    5.80
  -4   3  -5   29.36    4.56
  -4   3  -5   31.45    6.34
  -4  -3  -5   31.78    4.41
  -4  -3  -5   33.54    6.58
   4   3   5   26.59    6.13
   4   3  -6 2916.69  292.24
  -4  -3   6 2774.44  292.34
  -4   3   6 2988.67  292.58
   4  -3  -6 2485.99  292.65
   4  -3   6 2886.55  292.31
  -4   3  -6 2705.94  292.36
  -4   3  -6 2791.72  297.72
  -4  -3  -6 2719.25  292.58
   4   3  -6 2840.68  283.56
  -4  -3   6 2979.22  283.39
  -4   3   6 3216.83  359.19
  -4   3   6 2809.22  283.26
   4  -3  -6 3379.34  359.02
   4  -3  -6 3358.27  283.76
   4  -3   6 3282.90  284.17
  -4  -3  -6 3047.85  358.83
  -4  -3  -6 3074.59  285.57
   4   3   6 2687.53  358.81
   4   3   6 3110.76  284.93
   4   3  -7   10.74    1.77
   4  -3   7   11.80    1.86
   4  -3   7   10.21    1.90
  -4   3  -7    8.50    2.06
  -4   3  -7   13.70    2.48
  -4  -3  -7   10.43    1.95
   4   3   7   10.61    2.49
   4   3  -7   11.47    3.15
  -4  -3   7   10.08    1.85
  -4  -3   7    9.97    2.93
  -4   3   7   11.42    3.55
  -4   3   7   11.47    2.64
  -4   3   7   10.91    2.69
   4  -3  -7    9.80    3.08
   4  -3  -7    8.53    2.66
  -4  -3  -7    9.85    2.48
  -4  -3  -7   10.95    4.32
   4   3   7    6.91    1.94
   4   3   7    8.29    3.46
   4   3  -8   10.29    1.87
  -4  -3   8   10.76    1.86
  -4   3   8   10.57    3.01
   4  -3  -8   10.08    2.38
   4  -3   8   14.57    2.03
  -4   3  -8   12.75    2.31
  -4  -3  -8   10.94    2.15
   4   3   8   12.77    2.08
   4   3   8   12.98    2.37
   4   3  -8   12.23    3.26
  -4  -3   8    9.35    3.11
  -4   3   8   13.10    2.98
  -4   3   8   10.49    2.87
   4  -3  -8   12.09    3.32
   4  -3  -8   12.03    3.27
   4  -3   8   10.73    3.04
  -4   3  -8   14.31    4.16
  -4  -3  -8   11.02    2.77
  -4  -3  -8   14.79    4.57
   4   3   8   12.91    2.89
   4   3  -9  575.83   63.46
  -4  -3   9  560.83   63.35
  -4   3   9  635.52   63.66
   4  -3  -9  645.73   63.79
   4  -3   9  543.40   63.33
  -4  -3  -9  639.58   63.70
  -4  -3  -9  694.25   63.68
   4   3   9  694.04   63.66
   4   3  -9  668.24   63.48
  -4  -3   9  608.38   63.47
  -4   3   9  795.26   78.31
   4  -3  -9  768.20   77.99
   4  -3  -9  626.50   64.20
   4  -3   9  585.40   63.29
  -4   3  -9  660.18   77.82
  -4   3  -9  622.53   64.89
  -4  -3  -9  618.12   65.66
   4   3   9  612.61   77.98
   4   3 -10    4.61    2.06
  -4  -3  10    2.96    1.29
  -4   3  10    5.39    2.78
   4  -3 -10    2.30    2.05
   4  -3 -10    2.98    1.95
   4  -3  10    5.77    1.60
  -4   3 -10    3.71    2.09
  -4  -3 -10    3.22    1.79
   4   3  10    4.01    1.54
   4   3 -10    4.83    2.67
  -4  -3  10    5.94    2.31
   4  -3  10    2.99    2.34
  -4   3 -10    0.46    3.23
  -4  -3 -10    4.93    2.40
  -4  -3 -10    3.92    4.05
   4   3  10    5.18    3.38
   4   3  10    4.61    2.58
   4   3 -11  168.63   19.94
  -4  -3  11  187.42   19.72
  -4   3  11  165.38   20.48
   4  -3 -11  212.60   20.19
   4  -3 -11  179.55   20.14
   4  -3  11  208.74   19.79
  -4   3 -11  195.25   20.12
  -4  -3 -11  179.54   20.03
   4   3  11  188.66   20.42
   4   3 -11  166.36   21.34
  -4  -3  11  181.87   21.37
   4  -3  11  204.86   20.95
  -4   3 -11  202.31   22.66
  -4  -3 -11  214.20   24.25
   4   3  11  196.10   22.25
  -4  -3  12  244.75   23.64
  -4   3  12  222.78   24.61
   4  -3 -12  226.45   23.93
   4  -3 -12  202.77   23.99
   4  -3  12  216.98   23.58
  -4   3 -12  233.35   24.07
  -4  -3 -12  236.11   23.86
  -4  -3 -12  249.51   24.05
   4   3  12  245.39   24.41
   4   3 -12  230.32   29.07
   4   3 -12  211.52   25.08
   4  -3  12  229.13   24.51
  -4   3 -12  240.10   26.64
   4   3  12  253.07   25.79
   4   3  12  223.48   25.05
   4  -3 -13    8.66    2.47
  -4  -3 -13    3.30    2.44
   4   3  13    7.57    3.43
   4   3 -13    5.74    5.49
   4   3 -13   10.40    6.47
   4   3 -13    9.02    3.57
  -4  -3  13    7.72    2.65
  -4   3  13    6.90    5.93
   4  -3 -13    7.80    3.36
   4  -3  13    9.17    2.59
   4  -3  13    3.27    2.68
  -4  -3 -13    4.69    3.54
   4   3  13    7.16    3.31
   4   3  13    4.87    2.90
   4  -3 -14    9.09    2.94
   4  -3  14   10.34    2.10
  -4  -3 -14    6.77    2.59
   4   3  14    4.59    3.71
   4   3 -14    5.84    6.05
   4   3 -14    5.33    3.98
  -4  -3  14    7.45    2.84
  -4  -3  14    6.20    3.59
  -4  -3 -14    2.90    3.98
   4   3  14    6.40    2.90
  -4  -3  15    2.13    2.01
   4  -3 -15    5.86    2.81
   4  -3  15    2.92    1.86
  -4  -3 -15    4.04    2.50
   4   3 -15    0.95    6.74
   4   3 -15    5.69    4.13
   4  -3 -16    1.02    2.70
   4  -3  16    1.05    1.83
  -4  -3 -16    1.08    2.31
   4   3 -16   -1.63    6.37
  -4  -3  16   -1.41    3.03
   4  -3 -17   14.35    3.40
   4  -3  17   12.81    2.74
   4   3 -17    6.69    5.44
  -4  -3  17   16.02    3.65
  -4  -3 -17   11.63    4.89
  -4  -3 -18   -1.33    8.04
  -4  -3  18   -2.27    9.35
  -4  -3  19    0.92    3.15
   4  -3  19   31.43    3.40
   4  -3 -19   26.09    4.47
  -4  -3 -19   -2.71    5.84
   4  -3 -20    4.65    3.55
   4  -3  20    4.25    2.56
   4  -3 -21   -0.44    2.75
   4  -3  21    0.08    2.86
   5   3   0   -0.05    1.06
   5   3   0    0.55    1.05
   5  -3   0    0.78    1.02
   5  -3   0   -0.42    1.24
  -5   3   0    1.49    1.05
   5   3   0    0.09    2.13
  -5  -3   0    1.83    1.63
  -5  -3   0    0.86    1.32
  -5   3   0   -0.07    2.62
   5   3  -1   38.02    5.19
  -5   3   1   48.53    5.27
  -5   3  -1   39.76    4.93
  -5   3  -1   50.59    5.73
  -5  -3  -1   42.56    4.95
  -5  -3  -1   52.36    5.81
   5   3   1   49.11    5.11
   5   3  -1   52.20    6.55
   5   3  -1   34.77    6.01
  -5  -3   1   47.04    6.08
  -5  -3   1   44.69    6.36
   5  -3  -1   47.66    6.50
   5  -3  -1   49.85    6.19
   5  -3  -1   47.75    6.70
   5  -3   1   43.78    6.00
   5  -3   1   48.09    7.19
   5   3   1   42.93    7.32
   5   3  -2  275.04   28.88
  -5  -3   2  271.51   28.38
  -5   3   2  289.70   28.82
  -5   3   2  276.83   28.47
   5  -3  -2  242.63   28.64
   5  -3  -2  297.05   28.47
   5  -3  -2  257.53   28.81
   5  -3   2  246.47   28.25
  -5   3  -2  271.84   28.17
   5   3   2  263.16   28.35
   5   3   2  260.42   29.07
   5   3  -2  311.67   34.50
  -5  -3   2  291.66   29.06
  -5   3   2  317.18   29.04
   5  -3   2  271.97   30.11
  -5   3  -2  282.14   30.71
  -5  -3  -2  290.39   34.45
  -5  -3  -2  260.66   30.90
   5   3  -3  140.50   13.54
   5   3  -3  120.17   13.89
  -5  -3   3  128.20   13.84
  -5   3   3  145.90   13.84
  -5   3   3  128.92   13.76
   5  -3  -3  125.99   13.98
   5  -3  -3  114.82   13.76
   5  -3  -3  149.69   13.91
   5  -3   3  130.37   13.55
  -5   3  -3  126.75   13.49
  -5  -3  -3  126.56   14.01
  -5  -3  -3  115.10   14.26
   5   3   3  133.57   13.70
   5   3   3  134.82   14.18
  -5  -3   3  125.50   16.48
  -5   3   3  122.53   16.94
   5  -3   3  123.52   15.86
  -5   3  -3  130.67   16.32
  -5  -3  -3  138.76   16.42
   5   3  -4    6.63    1.38
  -5  -3   4    4.95    1.39
  -5  -3   4    4.52    1.31
  -5   3   4    4.20    2.18
  -5   3   4    3.90    1.69
   5  -3  -4    5.41    1.75
   5  -3   4    4.78    1.42
   5  -3   4    4.47    1.69
  -5   3  -4    6.28    2.10
  -5  -3  -4    5.20    1.38
   5   3   4    5.20    1.46
   5   3  -4    3.56    2.33
  -5   3   4    5.87    1.97
   5  -3  -4    5.48    2.65
   5  -3  -4    6.37    2.26
  -5   3  -4    4.01    1.68
  -5  -3  -4    9.18    2.46
  -5  -3  -4    6.00    3.40
   5   3   4    4.62    2.71
   5   3  -5 1043.64  112.56
   5  -3  -5  936.92  110.71
   5  -3   5 1066.30  110.50
  -5  -3  -5 1041.59  110.85
  -5  -3  -5 1172.80  110.61
   5   3   5 1066.94  110.66
   5   3  -5 1159.00  135.39
  -5  -3   5 1205.53  135.54
  -5  -3   5 1101.91  108.33
  -5   3   5 1155.16  135.91
  -5   3   5 1226.40  135.67
  -5   3   5 1223.58  108.29
   5  -3  -5 1035.93  135.72
   5  -3  -5 1146.24  108.81
   5  -3   5 1063.88  109.19
  -5   3  -5  999.95  135.46
  -5   3  -5 1041.61  109.93
  -5  -3  -5 1080.76  110.28
   5   3   5 1113.68  109.78
   5   3  -6    5.65    1.31
   5   3  -6    3.59    1.55
  -5   3   6    3.38    2.39
  -5   3   6    4.21    1.79
   5  -3  -6    7.81    2.12
   5  -3  -6    6.02    1.94
   5  -3   6    4.92    1.48
  -5   3  -6    4.41    1.53
  -5  -3  -6    3.74    1.76
  -5  -3  -6    5.35    2.12
  -5  -3   6    4.52    1.74
  -5  -3   6    4.88    2.08
  -5   3   6    4.88    1.98
   5  -3  -6    6.35    2.31
   5  -3   6    5.62    2.55
  -5   3  -6    5.19    3.24
  -5  -3  -6    4.64    1.92
   5   3   6    4.05    1.93
   5   3   6    5.70    2.74
   5   3  -7  571.31   59.11
  -5   3   7  620.15   59.84
  -5   3   7  630.64   59.51
   5  -3  -7  615.97   59.64
   5  -3  -7  585.44   59.53
   5  -3   7  483.13   59.13
  -5   3  -7  608.46   59.25
  -5  -3  -7  627.02   59.58
   5   3   7  560.68   59.34
   5   3  -7  603.77   59.41
  -5  -3   7  611.20   72.46
  -5  -3   7  601.03   59.02
  -5   3   7  533.70   58.83
   5  -3  -7  589.97   59.84
   5  -3   7  583.90   59.39
  -5   3  -7  535.73   60.55
  -5  -3  -7  673.11   72.58
  -5  -3  -7  613.63   61.16
   5   3   7  674.72   60.39
   5   3  -8  193.12   20.92
   5   3  -8  220.28   21.54
  -5  -3   8  198.75   20.96
  -5   3   8  188.02   21.54
  -5   3   8  197.04   21.19
   5  -3  -8  239.59   21.50
   5  -3  -8  225.79   21.34
  -5   3  -8  202.09   21.09
  -5  -3  -8  193.45   21.23
  -5  -3  -8  198.11   21.11
   5   3   8  188.21   21.10
  -5  -3   8  204.34   22.23
  -5   3   8  212.80   22.06
   5  -3  -8  232.88   22.92
   5  -3   8  193.49   25.41
   5  -3   8  185.99   22.26
  -5   3  -8  200.35   23.67
  -5  -3  -8  215.04   24.31
   5   3   8  217.68   23.34
   5   3  -9  187.70   18.92
  -5  -3   9  180.61   18.95
  -5   3   9  177.94   19.61
  -5   3   9  185.68   19.25
   5  -3  -9  184.39   19.41
   5  -3  -9  189.21   19.31
  -5   3  -9  171.09   19.12
  -5  -3  -9  199.35   19.23
   5   3   9  185.12   19.64
   5   3  -9  193.14   20.62
  -5  -3   9  185.19   20.42
  -5   3   9  195.11   20.32
   5  -3  -9  166.31   21.16
   5  -3   9  177.64   22.95
   5  -3   9  190.36   20.47
  -5   3  -9  170.78   21.71
  -5  -3  -9  168.63   23.23
  -5  -3  -9  188.32   22.45
   5   3   9  197.24   23.14
   5   3   9  160.38   21.20
   5   3 -10   30.00    4.37
  -5  -3  10   34.21    4.14
  -5  -3  10   40.78    4.46
  -5   3  10   32.30    5.12
   5  -3 -10   31.47    4.57
   5  -3  10   34.17    4.15
  -5  -3 -10   31.63    4.58
  -5  -3 -10   35.24    4.54
   5   3  10   38.66    5.38
   5   3 -10   30.31    5.98
  -5   3  10   28.84    5.28
   5  -3 -10   36.20    5.64
  -5   3 -10   28.77    5.27
  -5   3 -10   34.22    6.82
  -5  -3 -10   36.66    7.62
   5   3  10   38.07    5.24
   5   3  10   32.48    6.20
   5   3 -11   66.78    7.97
  -5  -3  11   59.69    7.59
  -5   3  11   76.23    9.03
  -5   3  11   64.74    7.87
   5  -3 -11   75.76    8.19
   5  -3 -11   57.07    8.04
  -5   3 -11   60.91    7.99
  -5  -3 -11   57.18    7.93
   5   3  11   76.49    7.89
   5   3 -11   71.59    9.63
  -5  -3  11   67.43    9.50
   5  -3  11   74.57    9.17
   5  -3  11   76.12    9.22
  -5   3 -11   71.46   10.73
  -5  -3 -11   72.90    9.56
  -5  -3 -11   71.50   11.30
   5   3  11   65.74   10.38
   5   3  11   79.37   10.14
   5   3 -12   25.10    4.26
  -5  -3  12   30.29    3.68
  -5   3  12   23.96    5.56
   5  -3 -12   28.22    4.22
  -5   3 -12   18.02    4.07
  -5  -3 -12   28.23    4.25
   5   3 -12   26.73    5.68
  -5  -3  12   26.34    5.19
   5  -3 -12   17.32    5.12
   5  -3  12   29.62    4.41
   5  -3  12   33.20    5.17
  -5  -3 -12   31.95    4.95
   5   3  12   24.84    6.30
   5   3  12   29.21    6.21
  -5  -3  13  234.45   22.51
  -5  -3 -13  271.58   22.90
   5   3  13  169.49   23.24
   5   3 -13  139.54   27.44
   5   3 -13  183.67   24.32
  -5  -3  13  200.71   24.15
   5  -3 -13  258.42   27.62
   5  -3  13  215.06   27.17
   5  -3  13  229.37   23.50
  -5  -3 -13  202.21   27.59
   5   3  13  243.89   24.69
  -5  -3  14  149.34   15.68
   5  -3 -14  166.81   16.05
   5  -3  14  157.74   15.56
  -5  -3 -14  167.49   16.08
   5   3 -14  103.81   17.99
   5  -3  14  141.10   16.88
   5   3  14  128.55   17.18
  -5  -3  15    3.11    2.39
   5  -3 -15    3.65    2.83
   5   3 -15    5.64    6.69
   5  -3  15    5.64    2.64
  -5   3 -15    1.62    4.17
  -5  -3 -15    4.18    3.88
   5   3  15    2.98    2.65
   5   3  15   -1.68    2.46
   5  -3 -16    0.62    2.80
  -5  -3 -16   -1.56    2.71
   5   3 -16    6.15    7.70
  -5  -3  16    2.46    3.56
   5  -3  16    2.98    2.66
  -5  -3  17   -0.07    5.03
  -5  -3 -17   -0.77    5.64
   5   3 -17   57.99   11.47
  -5  -3  18    0.59    2.56
   5  -3 -18    0.11    2.74
  -5  -3 -18    1.17    3.50
   5  -3  18    2.22    2.96
   5  -3  19   49.33    4.51
   5  -3 -19   50.59    5.83
   5  -3  20    0.31    1.85
   5  -3 -20   -0.43    4.80
   6   3   0 2516.09  275.54
  -6  -3   0 2720.04  275.63
  -6   3   0 2462.02  280.60
   6   3   0 2664.82  338.28
   6   3   0 2706.80  267.33
  -6  -3   0 3024.81  266.92
   6  -3   0 2900.27  338.08
   6  -3   0 2467.19  268.05
  -6   3   0 2929.99  337.95
   6   3  -1  240.01   21.97
   6   3  -1  227.80   22.42
  -6  -3   1  205.30   22.05
  -6   3   1  222.81   22.11
   6  -3  -1  206.87   22.34
   6  -3  -1  220.24   22.02
   6  -3  -1  205.17   22.34
   6  -3   1  185.03   21.89
  -6  -3  -1  185.99   22.69
   6   3   1  194.70   21.94
   6   3  -1  256.67   27.15
  -6  -3   1  228.87   22.87
  -6   3   1  189.35   22.81
   6  -3   1  230.10   24.05
  -6   3  -1  208.72   26.55
  -6   3  -1  236.84   24.57
  -6  -3  -1  218.55   26.57
   6   3   1  210.54   23.94
   6   3  -2  700.98   69.68
  -6  -3   2  672.96   69.77
  -6   3   2  727.46   69.86
   6  -3  -2  765.27   70.12
   6  -3  -2  659.97   69.80
   6  -3  -2  660.38   70.93
   6  -3   2  600.31   69.67
  -6   3  -2  647.15   69.52
  -6   3  -2  716.59   71.33
   6   3  -2  748.88   69.40
  -6  -3   2  685.62   68.85
  -6   3   2  725.34   68.88
   6  -3   2  609.79   70.00
  -6  -3  -2  809.59   85.27
  -6  -3  -2  709.68   70.88
   6   3   2  694.21   85.33
   6   3   2  683.48   70.03
   6   3  -3  301.82   36.60
  -6  -3   3  292.79   36.50
  -6   3   3  379.40   36.51
   6  -3  -3  346.84   36.09
   6  -3  -3  353.73   36.60
   6  -3   3  323.49   35.92
  -6   3  -3  329.31   35.80
   6   3   3  370.90   36.08
   6   3  -3  350.40   43.78
  -6  -3   3  369.30   43.92
  -6   3   3  392.79   44.04
  -6   3   3  407.72   36.41
   6  -3  -3  407.25   44.31
   6  -3   3  363.04   37.44
  -6   3  -3  403.02   38.15
  -6  -3  -3  394.17   44.28
  -6  -3  -3  340.94   43.81
  -6  -3  -3  381.52   38.42
   6   3   3  361.96   37.55
  -6  -3   4   34.71    4.51
  -6  -3   4   35.55    4.51
  -6   3   4   40.63    5.40
  -6   3   4   41.03    4.77
   6  -3  -4   36.29    4.95
   6  -3  -4   36.15    4.75
   6  -3   4   39.88    4.43
  -6   3  -4   33.62    4.32
  -6   3  -4   34.94    5.10
  -6  -3  -4   35.50    4.90
  -6  -3  -4   41.64    4.49
   6   3   4   41.56    4.64
   6   3  -4   38.28    5.25
   6   3  -4   36.96    6.18
  -6   3   4   37.37    5.68
   6  -3  -4   39.70    6.26
   6  -3   4   35.12    6.47
  -6  -3  -4   37.59    7.33
   6   3   4   37.36    6.56
   6   3  -5   83.83    8.93
  -6  -3   5   79.77    9.19
  -6   3   5   95.34    9.87
  -6   3   5   87.91    9.33
   6  -3  -5   75.44    9.50
   6  -3  -5  105.92    9.47
   6  -3   5   84.23    9.46
  -6   3  -5   82.01    9.02
  -6  -3  -5   78.31    9.43
  -6  -3  -5   84.64    9.12
   6   3   5   81.81    9.21
   6   3  -5   73.60   10.80
  -6  -3   5   90.10   10.96
  -6   3   5   86.50   10.33
   6  -3  -5  100.67   11.19
   6  -3   5   75.28   10.81
  -6   3  -5   83.62   11.74
  -6  -3  -5   80.53   12.13
   6   3   5   78.05   11.34
   6   3  -6   31.22    3.96
  -6  -3   6   35.09    4.21
   6  -3   6   31.86    4.09
  -6   3  -6   30.64    4.14
   6   3  -6   34.82    5.87
  -6  -3   6   34.49    5.43
  -6   3   6   30.50    5.86
  -6   3   6   34.59    5.20
  -6   3   6   31.98    5.30
   6  -3  -6   38.62    5.57
   6  -3  -6   33.86    5.31
   6  -3  -6   34.17    6.10
   6  -3   6   42.00    5.96
  -6   3  -6   33.37    6.48
  -6  -3  -6   42.45    5.60
  -6  -3  -6   30.72    4.95
  -6  -3  -6   29.39    6.86
   6   3   6   30.96    5.05
   6   3   6   37.34    6.24
   6   3  -7  200.22   20.72
  -6   3   7  165.95   21.36
  -6   3   7  213.68   21.15
   6  -3  -7  177.61   21.20
   6  -3  -7  207.24   21.15
   6   3   7  206.32   21.06
   6   3  -7  217.40   22.40
  -6  -3   7  193.54   25.33
  -6  -3   7  190.73   21.91
  -6   3   7  191.76   21.86
   6  -3  -7  227.08   22.99
   6  -3   7  247.46   25.36
   6  -3   7  197.47   22.26
  -6   3  -7  175.69   25.30
  -6   3  -7  190.60   23.43
  -6  -3  -7  216.22   25.69
  -6  -3  -7  203.33   25.41
  -6  -3  -7  198.16   23.85
   6   3   7  203.29   23.01
   6   3  -8  100.26   11.58
  -6  -3   8  103.47   11.26
  -6   3   8  104.55   11.98
  -6   3   8  103.50   11.51
   6  -3  -8  110.38   11.77
   6  -3  -8  116.13   11.62
   6  -3   8  110.48   11.21
  -6   3  -8  107.09   11.97
  -6  -3  -8  101.63   11.59
   6   3  -8   88.84   13.42
  -6  -3   8  104.24   12.66
  -6   3   8  107.47   12.48
   6  -3  -8  101.81   13.41
   6  -3   8  102.07   12.84
  -6   3  -8  106.68   13.55
  -6  -3  -8  120.32   13.73
  -6  -3  -8  112.28   14.67
   6   3   8  104.13   13.66
   6   3   8  108.30   13.62
   6   3  -9    7.08    2.26
  -6  -3   9    8.09    2.02
  -6   3   9    5.49    3.19
  -6   3   9    6.64    2.28
   6  -3  -9   13.60    2.86
   6  -3  -9    7.89    2.55
  -6   3  -9    8.27    2.29
  -6  -3  -9   10.71    2.38
   6   3  -9    7.39    2.78
  -6  -3   9    7.69    2.99
  -6   3   9    8.33    2.84
   6  -3  -9    8.29    3.48
   6  -3   9    8.98    2.52
   6  -3   9    8.74    3.16
  -6   3  -9    7.66    4.45
  -6  -3  -9   10.14    3.24
  -6  -3  -9   11.59    4.99
   6   3   9   12.86    2.85
   6   3   9    7.51    3.52
   6   3 -10    4.05    1.95
   6   3 -10    5.63    2.31
  -6  -3  10    6.16    1.79
  -6  -3  10    2.58    1.76
  -6   3  10    3.80    3.10
  -6   3  10    4.88    2.19
   6  -3 -10    4.24    2.51
   6  -3 -10    5.38    2.41
  -6   3 -10    3.72    2.28
  -6  -3 -10    3.63    2.20
  -6   3  10    5.28    2.40
   6  -3 -10    4.17    2.95
   6  -3  10    6.21    2.41
   6  -3  10    6.24    2.74
  -6   3 -10    5.37    3.43
  -6  -3 -10    3.47    2.95
  -6  -3 -10    4.92    4.39
   6   3  10    6.79    2.64
   6   3  10    2.40    3.10
  -6  -3  11   12.57    2.56
  -6   3  11   12.35    4.71
   6  -3 -11    8.75    3.04
   6  -3  11   15.29    2.59
  -6  -3 -11   14.78    3.12
   6   3  11   11.24    3.86
   6   3  11   18.34    2.94
   6   3 -11   12.98    3.90
   6   3 -11   15.03    4.54
  -6  -3  11   14.32    3.88
  -6   3  11   13.73    3.66
   6  -3 -11   20.82    4.11
   6  -3  11   14.29    3.71
  -6   3 -11   12.21    3.99
  -6   3 -11   15.28    4.90
  -6  -3 -11   20.51    3.98
  -6  -3 -11   13.73    5.87
   6   3  11   13.81    4.69
   6   3 -12    0.56    2.58
   6   3 -12    0.94    2.58
  -6  -3  12    1.44    1.71
  -6   3  12    1.23    1.99
   6  -3 -12    0.70    2.35
   6  -3  12    0.83    1.72
  -6  -3 -12    2.08    2.54
   6   3  12   -0.79    3.55
   6   3  12    2.07    2.45
  -6  -3  12   -0.74    2.23
   6  -3  12    3.82    3.69
  -6   3 -12    1.96    3.35
  -6  -3 -12    2.28    3.70
  -6  -3 -12    3.21    4.79
   6   3  12    4.38    3.36
   6  -3 -13   -0.80    2.79
   6  -3  13   -0.22    1.75
  -6  -3 -13   -0.11    2.62
   6   3  13    0.81    3.93
   6   3 -13   -2.91    3.95
  -6  -3  13    1.13    2.84
  -6  -3  13    0.15    2.12
   6  -3  13   -0.75    2.30
  -6   3 -13    4.58    5.19
  -6  -3 -13   -0.12    3.78
  -6  -3  14   26.65    4.15
   6  -3  14   28.03    3.91
  -6  -3 -14   32.30    4.77
  -6  -3  14   34.71    5.82
   6  -3 -14   37.39    5.77
   6  -3  14   23.14    5.62
  -6   3 -14   15.30    7.89
   6   3  14   24.98    5.42
   6   3  14   23.31    6.00
  -6  -3  15   39.41    5.11
   6  -3 -15   44.00    5.53
   6  -3  15   44.08    4.88
  -6  -3 -15   44.39    5.78
   6  -3  15   32.27    6.45
   6   3  15   13.19    6.14
  -6  -3  16   40.37    4.88
   6  -3 -16   41.15    5.28
   6  -3  16   34.15    4.49
  -6  -3 -16   42.22    5.58
   6   3 -16   21.95   10.18
   6  -3  16    2.65    5.62
  -6  -3  17   -0.06    2.80
   6  -3 -17   20.60    3.73
   6  -3  17   18.66    2.87
  -6  -3 -17    1.84    3.51
   6   3 -17   15.29   10.80
  -6  -3 -18    0.22    4.77
  -6  -3  18   -0.74    5.19
   6  -3 -19   18.13    3.78
   6  -3  19   26.32    3.28
  -6  -3 -19   -0.75    4.10
  -6  -3  19   -2.71    4.65
   6  -3 -20   -1.25    3.14
   6  -3  20    0.15    2.48
   7   3   0   -0.79    1.96
   7   3   0   -0.10    1.29
  -7  -3   0   -0.26    1.50
  -7  -3   0    0.36    1.13
   7  -3   0   -0.31    1.32
  -7   3   0   -0.43    1.34
   7   3   0    0.00    1.97
   7  -3   0   -0.10    2.19
  -7   3   0   -0.29    2.90
   7   3  -1  120.55   13.19
   7   3  -1  118.93   12.60
  -7  -3   1  102.62   12.74
  -7   3   1  113.76   12.79
   7  -3  -1  125.67   13.15
   7  -3  -1  112.49   12.67
   7  -3  -1  125.75   12.94
   7  -3   1  131.28   13.17
  -7  -3  -1  117.07   12.51
   7   3   1  127.13   13.19
   7   3  -1  111.17   14.22
  -7  -3   1  106.91   15.29
  -7   3   1  114.25   13.82
   7  -3   1  144.98   15.35
  -7   3  -1  125.72   15.15
  -7  -3  -1  120.31   15.52
   7   3   1  122.99   15.30
   7   3  -2 2389.10  252.47
  -7  -3   2 2357.51  256.27
  -7   3   2 2348.95  252.19
   7  -3  -2 2554.72  252.12
   7  -3  -2 2495.70  256.48
   7  -3   2 2451.64  252.01
   7  -3   2 2668.84  256.61
  -7   3  -2 2568.70  256.78
  -7  -3  -2 2396.21  251.92
   7   3   2 2516.81  252.12
   7   3   2 2296.09  256.60
   7   3  -2 2680.19  309.15
   7   3  -2 2334.30  244.71
  -7  -3   2 2701.50  309.28
  -7   3   2 2852.54  244.38
   7  -3  -2 2640.20  309.49
  -7   3  -2 2499.89  309.04
  -7  -3  -2 2694.77  246.32
   7   3  -3   12.43    2.04
  -7   3   3   11.77    2.03
   7  -3   3   14.06    2.20
  -7  -3  -3    8.45    2.78
  -7  -3  -3   12.92    2.13
  -7  -3  -3   11.80    3.11
   7   3   3   11.35    2.30
   7   3  -3   12.84    3.53
  -7  -3   3   10.40    2.72
  -7  -3   3   14.72    3.12
  -7   3   3   11.05    2.97
   7  -3  -3    9.19    3.73
   7  -3  -3   10.15    2.85
   7  -3  -3    9.80    3.65
   7  -3   3    8.73    3.69
  -7   3  -3   10.40    2.46
  -7   3  -3   14.50    4.49
   7   3   3   16.82    3.97
   7   3  -4 1473.83  145.33
  -7  -3   4 1515.45  145.53
  -7  -3   4 1451.11  147.88
  -7   3   4 1337.87  145.57
   7  -3   4 1462.75  145.45
  -7   3  -4 1332.27  145.27
  -7  -3  -4 1362.02  145.78
  -7  -3  -4 1457.84  145.39
  -7  -3  -4 1397.35  148.42
   7   3   4 1459.79  145.57
   7   3   4 1318.80  148.18
   7   3  -4 1519.91  142.24
  -7   3   4 1355.97  141.75
   7  -3  -4 1801.69  178.72
   7  -3  -4 1481.54  178.38
   7  -3  -4 1683.67  142.81
   7  -3   4 1534.46  142.76
  -7   3  -4 1333.83  143.50
  -7  -3   5   50.38    5.95
  -7   3   5   56.49    6.83
  -7   3   5   46.14    6.09
  -7   3   5   48.13    5.84
   7  -3  -5   49.56    6.40
   7  -3  -5   44.28    6.06
  -7   3  -5   51.75    5.76
  -7  -3  -5   47.53    6.34
   7   3   5   45.05    6.03
   7   3   5   52.40    6.37
   7   3  -5   50.81    6.86
   7   3  -5   57.71    7.67
  -7  -3   5   49.39    7.20
   7  -3  -5   51.60    8.03
   7  -3   5   58.25    7.00
   7  -3   5   54.74    7.79
  -7   3  -5   52.35    8.70
  -7  -3  -5   52.59    7.04
  -7  -3  -5   43.70    8.88
   7   3  -6    3.97    1.41
  -7  -3   6    4.04    1.68
  -7  -3   6    3.04    1.39
  -7   3   6    3.03    2.96
  -7   3   6    3.82    1.28
   7  -3  -6    3.96    2.05
  -7   3  -6    3.49    1.55
  -7   3  -6    1.95    2.52
  -7  -3  -6    4.83    2.38
  -7  -3  -6    2.39    1.67
  -7  -3  -6    2.05    2.65
   7   3   6    5.28    1.83
   7   3  -6    3.31    2.72
  -7   3   6    0.43    2.49
   7  -3  -6    3.33    3.22
   7  -3  -6    5.03    2.92
   7  -3   6    6.47    2.07
   7  -3   6    2.01    2.47
   7   3   6    4.21    2.92
  -7  -3   7   32.87    3.84
  -7   3   7   30.43    4.82
  -7   3   7   29.57    4.00
   7  -3  -7   32.00    4.38
   7  -3  -7   30.38    4.16
   7  -3   7   30.25    3.65
  -7  -3  -7   26.57    3.80
  -7  -3  -7   24.62    4.39
   7   3  -7   25.15    4.22
   7   3  -7   24.94    5.40
  -7  -3   7   31.28    4.93
  -7   3   7   23.77    4.78
   7  -3  -7   27.86    5.76
   7  -3   7   25.41    5.16
  -7   3  -7   17.81    4.38
  -7   3  -7   29.22    6.44
  -7  -3  -7   35.72    5.17
   7   3   7   30.60    4.67
   7   3   7   30.99    5.89
  -7  -3   8  118.41   10.69
  -7  -3   8   99.04   10.71
  -7   3   8   93.74   11.33
  -7   3   8  116.90   10.97
   7  -3  -8  108.47   11.11
   7  -3  -8   93.56   10.85
   7  -3   8   96.96   10.80
  -7  -3  -8  105.64   11.10
  -7  -3  -8   95.42   10.69
   7   3   8  117.07   10.85
   7   3  -8   83.24   12.49
   7   3  -8   88.36   12.37
  -7   3   8   90.68   11.79
   7  -3  -8   99.28   12.88
   7  -3   8   97.53   12.59
  -7   3  -8   81.03   12.60
  -7   3  -8   86.49   13.53
  -7  -3  -8  107.67   13.95
   7   3   8   98.85   13.00
   7   3  -9   15.02    2.87
   7   3  -9   15.62    3.17
  -7   3   9   14.58    3.03
   7  -3  -9   19.00    3.52
   7  -3   9   20.01    2.79
  -7   3  -9   14.75    2.98
  -7  -3  -9   16.66    3.28
  -7  -3  -9   15.95    3.10
   7   3   9   17.17    3.02
   7   3   9   15.98    3.15
  -7  -3   9   18.32    3.37
  -7  -3   9   18.28    3.93
  -7   3   9   15.24    5.86
   7  -3  -9   18.49    4.06
   7  -3   9   16.77    4.27
  -7   3  -9   12.25    5.55
  -7  -3  -9   13.34    6.20
   7   3 -10  113.53   14.26
  -7  -3  10  138.80   14.09
  -7   3  10  140.23   14.06
   7  -3 -10  141.73   14.30
   7  -3  10  137.91   13.72
   7  -3  10  131.39   14.08
  -7   3 -10   97.22   13.79
  -7  -3 -10  132.98   14.01
   7   3 -10  101.47   16.51
  -7  -3  10  140.89   16.65
  -7   3  10  120.13   17.73
  -7   3  10  131.93   15.04
   7  -3 -10  120.74   16.90
   7  -3 -10  121.11   16.36
  -7   3 -10  136.98   16.85
  -7  -3 -10  134.01   17.03
  -7  -3 -10  121.17   17.39
   7   3  10  157.20   16.89
   7   3  10  149.80   16.27
   7   3 -11  211.31   27.04
  -7  -3  11  279.44   26.42
   7  -3  11  318.08   26.35
  -7  -3 -11  219.58   26.49
   7   3  11  264.40   26.55
   7   3 -11  197.13   31.84
  -7  -3  11  246.24   27.57
  -7   3  11  286.90   32.28
  -7   3  11  274.74   27.46
   7  -3 -11  260.28   32.34
   7  -3 -11  219.55   28.89
   7  -3  11  271.68   27.54
  -7   3 -11  203.24   28.95
  -7  -3 -11  252.26   32.35
  -7  -3 -11  214.49   29.76
   7   3  11  275.07   28.36
  -7  -3  12   67.79    7.79
  -7   3  12   72.66    8.01
   7  -3 -12   74.38    8.35
   7  -3  12   65.07    7.59
  -7  -3 -12   48.26    8.01
   7   3  12   81.86    8.35
   7   3 -12   55.22   10.40
  -7  -3  12   73.89    9.56
   7  -3  12   74.85    9.59
  -7   3 -12   53.56   10.85
  -7  -3 -12   67.92   10.20
  -7  -3 -12   49.57   11.69
   7   3  12   72.01    9.98
  -7  -3  13   12.95    3.09
  -7  -3  13   11.48    3.93
   7  -3 -13   11.88    4.70
   7  -3  13   15.83    3.39
   7  -3  13   14.47    4.30
  -7   3 -13    6.10    5.70
  -7  -3 -13   13.16    4.85
  -7  -3 -13    8.50    7.78
   7   3  13   14.88    4.45
   7  -3 -14   47.04    6.89
  -7  -3 -14   55.01    7.06
  -7  -3  14   62.35    8.01
  -7  -3  14   43.30    8.05
   7  -3  14   48.16    7.41
   7  -3  14   57.37    7.95
   7   3  14   47.81    8.17
   7  -3 -15   81.68    9.00
   7  -3  15   85.55    8.45
  -7  -3  15   78.77   10.43
  -7  -3  15   73.47   10.65
   7  -3  15   63.13   10.33
  -7  -3 -15   63.74   10.59
   7   3  15   59.82   10.40
   7  -3 -16    8.23    3.26
   7  -3  16    7.92    2.40
   7   3 -16   12.57    8.19
  -7  -3  16    0.71    3.69
   7  -3  16    6.09    3.63
  -7  -3 -16    1.39    4.57
  -7  -3  17   -0.77    2.85
   7  -3  17    6.87    2.46
  -7  -3 -17    0.36    3.61
   7  -3 -17   14.51    4.76
  -7  -3  18   -0.86    3.12
   7  -3  18   11.48    2.72
  -7  -3 -18    1.30    4.51
   7  -3 -18   12.16    4.85
   7  -3 -19   56.79    8.43
   7  -3  19   71.84    7.97
   8   3   0   79.70    9.14
   8   3   0   78.99    8.59
  -8  -3   0   84.07    8.82
   8  -3   0   77.08    9.01
   8   3   0   79.27   10.43
  -8  -3   0   76.04    9.89
   8  -3   0   82.51   10.39
  -8   3   0   74.62   10.21
  -8   3   0   74.15   11.54
   8   3  -1   51.01    7.67
  -8  -3   1   68.37    7.54
  -8   3   1   72.05    7.73
   8  -3  -1   76.43    8.16
   8  -3  -1   63.72    7.54
  -8   3  -1   63.70    7.34
  -8  -3  -1   59.05    7.31
   8   3   1   71.12    7.60
   8   3  -1   66.72    9.56
   8   3  -1   73.98    8.95
  -8  -3   1   74.64    9.17
  -8   3   1   68.06    8.77
   8  -3  -1   56.79    9.44
   8  -3   1   69.63    9.01
   8  -3   1   79.59    9.69
  -8   3  -1   62.35   10.35
  -8  -3  -1   62.13   10.37
   8   3   1   70.71    9.72
   8   3  -2  128.62   14.05
   8   3  -2  126.73   13.35
  -8  -3   2  118.49   13.53
  -8  -3   2  117.35   13.58
   8  -3   2  140.90   13.53
   8  -3   2  133.08   13.91
  -8   3  -2  118.06   13.24
  -8  -3  -2  132.07   14.02
  -8  -3  -2  126.16   13.32
   8   3   2  124.14   13.53
   8   3  -2  119.30   15.19
  -8   3   2  145.50   16.42
  -8   3   2  142.10   14.67
   8  -3  -2  119.27   16.64
   8  -3  -2  128.85   16.27
   8  -3  -2  120.87   15.48
  -8   3  -2  139.42   16.34
  -8  -3  -2  103.95   16.28
   8   3   2  126.73   15.63
   8   3  -3    1.57    1.38
   8   3  -3    0.32    1.80
  -8  -3   3    0.49    1.50
  -8  -3   3    0.69    1.35
  -8   3   3   -1.14    1.77
  -8   3   3    1.50    1.31
   8  -3  -3    3.13    2.40
   8  -3  -3    0.35    1.64
  -8   3  -3    2.15    1.37
  -8  -3  -3    1.87    2.21
  -8  -3  -3    1.19    1.45
  -8  -3  -3    1.13    2.59
   8   3   3    0.79    1.66
   8   3   3    1.29    1.84
   8  -3  -3    1.30    2.72
   8  -3   3    2.72    2.11
   8  -3   3   -1.00    2.46
  -8   3  -3    3.13    2.56
   8   3  -4   26.54    3.28
   8   3  -4   19.35    3.52
  -8  -3   4   25.18    3.51
  -8   3   4   26.39    3.63
   8  -3  -4   23.02    4.09
   8  -3   4   21.85    3.26
  -8   3  -4   20.69    3.14
  -8  -3  -4   17.58    3.87
  -8  -3  -4   22.63    3.27
   8   3   4   22.86    3.48
   8   3   4   22.78    3.66
  -8  -3   4   26.30    4.46
  -8   3   4   23.94    4.42
   8  -3  -4   25.18    4.24
   8  -3  -4   21.05    5.32
   8  -3   4   30.08    5.03
  -8   3  -4   21.65    5.93
  -8  -3  -4   18.74    6.22
   8   3  -5  118.30   11.45
   8   3  -5  103.66   11.94
  -8  -3   5  112.02   11.70
  -8   3   5  117.69   11.85
   8  -3  -5  104.73   12.07
  -8   3  -5   94.85   11.38
  -8  -3  -5  109.20   12.10
  -8  -3  -5   98.27   11.52
   8   3   5  106.68   12.07
  -8  -3   5  106.05   12.82
  -8   3   5  112.88   12.83
   8  -3  -5  102.32   14.09
   8  -3  -5  108.62   13.76
   8  -3   5  122.58   13.99
   8  -3   5   98.54   13.24
  -8   3  -5  123.38   14.61
  -8  -3  -5   98.01   14.75
   8   3   5  105.98   14.08
   8   3  -6   56.32    7.14
   8  -3   6   70.65    7.39
  -8   3  -6   56.51    7.20
   8   3  -6   67.56    9.39
  -8  -3   6   59.95    8.86
  -8  -3   6   79.01    8.79
  -8   3   6   65.86    9.10
  -8   3   6   68.24    8.67
   8  -3  -6   70.71    9.48
   8  -3  -6   54.80    9.01
   8  -3  -6   68.98    9.83
   8  -3   6   67.61    9.06
  -8   3  -6   58.27   10.32
  -8  -3  -6   77.69    9.58
  -8  -3  -6   65.51    8.86
  -8  -3  -6   60.86   10.56
   8   3   6   63.61    9.00
   8   3   6   72.05    9.72
  -8   3   7  506.84   47.22
   8  -3  -7  455.46   46.76
   8  -3  -7  422.01   46.50
  -8   3  -7  379.36   46.18
  -8  -3  -7  344.57   46.31
   8   3  -7  460.77   56.39
   8   3  -7  434.74   47.18
  -8  -3   7  503.80   56.64
  -8  -3   7  478.80   46.55
  -8   3   7  498.91   56.73
  -8   3   7  506.27   46.46
   8  -3  -7  430.43   47.53
   8  -3   7  461.97   56.50
   8  -3   7  495.00   46.87
  -8   3  -7  491.68   48.33
  -8  -3  -7  478.83   56.94
  -8  -3  -7  441.23   48.58
   8   3   7  496.79   56.74
   8   3   7  440.01   47.55
   8   3  -8  340.16   42.17
  -8  -3   8  450.94   42.56
  -8  -3   8  414.70   43.13
  -8   3   8  425.91   43.33
  -8   3   8  416.40   42.66
   8  -3  -8  468.99   42.92
   8  -3  -8  364.84   42.59
   8  -3   8  394.00   42.31
   8  -3   8  403.34   43.24
  -8   3  -8  415.76   42.41
   8   3  -8  375.04   43.48
  -8   3   8  469.02   42.76
   8  -3  -8  417.95   44.00
  -8   3  -8  375.37   44.38
  -8  -3  -8  522.75   52.27
  -8  -3  -8  443.79   51.84
  -8  -3  -8  403.93   44.85
   8   3   8  490.28   51.99
   8   3   8  416.07   43.80
   8   3  -9  415.63   45.64
  -8  -3   9  450.00   44.72
  -8   3   9  440.17   45.53
   8  -3  -9  358.00   44.76
   8  -3   9  457.92   44.55
  -8   3  -9  337.16   44.43
  -8  -3  -9  435.50   45.01
  -8  -3  -9  422.18   44.70
   8   3   9  494.52   44.88
   8   3  -9  376.80   54.28
  -8  -3   9  423.24   44.88
  -8   3   9  488.76   54.67
  -8   3   9  548.56   44.97
   8  -3  -9  480.61   54.83
   8  -3  -9  417.26   46.22
   8  -3   9  515.75   45.39
  -8   3  -9  415.63   46.68
  -8  -3  -9  453.43   47.22
   8   3   9  473.58   45.94
   8   3 -10  142.66   17.09
  -8  -3  10  162.39   17.19
  -8   3  10  171.23   17.38
   8  -3 -10  145.72   17.48
   8  -3  10  163.19   17.05
   8   3  10  196.44   17.96
   8   3 -10  117.71   19.29
  -8  -3  10  173.24   18.52
  -8   3  10  187.22   18.38
   8  -3 -10  175.75   19.91
   8  -3  10  183.13   18.76
  -8   3 -10  131.23   20.15
  -8  -3 -10  166.32   21.15
  -8  -3 -10  143.59   20.83
  -8  -3 -10  144.02   20.86
   8   3  10  177.30   21.00
  -8   3  11   97.44   10.82
   8  -3 -11  121.88   11.30
   8  -3  11   98.19   10.50
  -8  -3 -11   68.32   10.70
   8   3  11  100.71   10.85
  -8  -3  11  106.03   12.79
  -8  -3  11  106.87   12.27
  -8   3  11   92.22   11.96
   8  -3 -11   69.38   13.70
   8  -3  11   97.25   12.23
  -8   3 -11   59.28   13.46
  -8  -3 -11  106.52   13.29
  -8  -3 -11   88.26   14.56
   8   3  11  104.48   12.78
  -8  -3  12   81.32    9.18
  -8  -3  12   84.71   10.92
  -8   3  12   95.04   11.36
  -8   3  12   66.23   10.68
   8  -3 -12   84.75   11.61
   8  -3 -12   53.65   12.35
   8  -3  12   88.92   10.89
   8  -3  12   85.02   11.04
  -8  -3 -12   84.54   12.00
  -8  -3 -12   54.91   13.10
   8   3  12   78.58   11.45
   8   3  12   81.37   11.13
  -8   3  13    0.64    2.31
   8  -3 -13    0.33    3.02
   8  -3  13    0.13    1.97
  -8  -3 -13   -1.89    3.50
  -8  -3  13    2.15    3.77
  -8  -3  13    0.17    2.42
   8  -3  13   -1.38    3.86
   8   3  13   -0.15    4.44
   8   3  13   -0.89    2.87
  -8  -3  14   28.58    4.57
   8  -3  14   24.71    3.75
  -8  -3 -14   28.31    5.50
  -8  -3  14   20.55    5.35
   8  -3 -14   28.89    5.89
   8  -3  14   19.40    5.46
   8   3  14   21.40    5.53
  -8  -3  15  169.44   15.56
   8  -3 -15  163.62   15.61
   8  -3  15  188.00   15.17
  -8  -3 -15   75.06   15.10
  -8  -3  15   97.16   16.77
   8   3  15  105.11   16.97
  -8  -3  16    0.51    3.35
   8  -3 -16    1.25    3.08
   8  -3  16   -1.50    3.10
   8  -3  16    0.71    4.14
  -8  -3 -16    3.37    4.41
  -8  -3  17    0.64    3.66
   8  -3 -17    2.54    3.25
   8  -3  17    1.36    2.32
  -8  -3 -17   -0.89    3.95
   8   3 -17  -10.43    8.66
  -8  -3  18   -1.39    4.26
   8  -3  18   16.42    3.09
  -8  -3 -18   -1.68    4.20
   8  -3 -18   24.20    5.30
   8  -3 -19    1.76    3.64
   8  -3  19    6.86    4.09
   9   3   0   -0.36    2.45
   9   3   0    0.65    1.49
  -9  -3   0    1.82    1.87
  -9  -3   0    0.31    1.39
   9  -3   0   -0.16    1.83
  -9   3   0   -0.62    1.61
   9   3   0   -0.79    2.91
   9  -3   0   -0.49    2.44
  -9   3   0   -1.22    3.59
   9   3  -1  878.87   77.48
   9   3  -1  715.01   76.77
  -9   3   1  804.63   77.02
   9  -3  -1  763.53   77.32
   9  -3   1  833.93   76.92
   9  -3   1  678.13   78.29
  -9   3  -1  728.33   76.61
  -9  -3  -1  681.41   76.61
  -9  -3  -1  715.13   78.55
   9   3   1  750.37   78.34
   9   3  -1  757.89   76.74
  -9  -3   1  781.70   94.10
  -9  -3   1  818.97   75.78
  -9   3   1  765.85   75.75
   9  -3  -1  835.55   94.00
   9  -3  -1  747.67   76.75
  -9   3  -1  798.26   77.62
   9   3   1  764.98   94.03
   9   3  -2   92.86   10.12
   9   3  -2   78.27    9.16
  -9   3   2   81.04    9.51
   9  -3  -2   80.42    9.86
   9  -3  -2   80.77    9.35
   9  -3   2   80.17    9.35
  -9   3  -2   81.38    9.10
  -9  -3  -2   83.99    9.16
  -9  -3  -2   83.11   10.07
   9   3   2   84.29    9.45
   9   3   2  105.75    9.88
   9   3  -2   79.72   11.43
  -9  -3   2   89.66   11.34
  -9  -3   2   84.80   10.58
  -9   3   2   88.02   10.59
   9  -3  -2   84.92   11.57
   9  -3   2   82.37   11.24
  -9   3  -2   87.71   12.30
  -9  -3  -2   86.22   11.88
   9   3  -3   66.81    7.55
   9   3  -3   50.98    6.58
   9   3  -3   61.47    7.22
  -9  -3   3   65.77    6.98
   9  -3   3   58.12    6.86
  -9   3  -3   56.00    7.54
  -9  -3  -3   55.36    7.46
  -9  -3  -3   46.60    6.62
  -9  -3  -3   65.78    7.76
   9   3   3   53.82    6.96
  -9  -3   3   64.68    8.10
  -9   3   3   61.59    8.39
  -9   3   3   66.60    8.14
   9  -3  -3   69.92    8.94
   9  -3  -3   61.56    8.23
   9  -3  -3   61.20    9.11
   9  -3   3   64.42    8.65
  -9   3  -3   48.96    7.85
   9   3   3   60.63    8.98
   9   3  -4   25.39    4.17
  -9  -3   4   29.22    3.85
  -9  -3   4   24.78    3.62
  -9   3   4   28.26    4.04
   9  -3  -4   28.26    4.60
   9  -3  -4   20.55    3.79
   9  -3  -4   21.82    4.20
  -9   3  -4   23.41    3.51
  -9  -3  -4   26.40    3.70
   9   3  -4   26.11    4.40
  -9   3   4   25.29    4.88
   9  -3   4   31.56    4.50
   9  -3   4   24.81    5.25
  -9   3  -4   28.16    6.55
  -9  -3  -4   30.34    5.43
  -9  -3  -4   24.42    6.77
   9   3   4   29.95    4.78
   9   3   4   38.38    5.81
   9   3  -5   22.36    3.34
   9   3  -5   28.09    4.08
  -9  -3   5   24.38    3.70
  -9   3   5   27.04    3.88
   9  -3  -5   24.01    4.27
   9  -3  -5   25.57    3.74
   9  -3  -5   18.91    4.03
   9  -3   5   26.41    3.67
  -9   3  -5   19.36    3.32
  -9  -3  -5   26.35    4.30
  -9  -3  -5   19.20    3.45
   9   3   5   24.19    3.82
  -9  -3   5   27.52    4.68
  -9   3   5   28.83    4.70
   9  -3   5   22.55    4.22
  -9   3  -5   29.58    6.46
  -9  -3  -5   27.90    6.68
   9   3   5   25.98    5.54
   9   3  -6   46.91    5.95
  -9  -3   6   47.65    6.26
  -9   3   6   52.12    6.49
   9  -3  -6   55.92    6.88
   9  -3   6   53.97    6.22
  -9   3  -6   44.99    5.98
  -9  -3  -6   47.91    6.82
  -9  -3  -6   46.74    6.12
   9   3   6   63.82    6.53
   9   3   6   65.18    6.78
   9   3  -6   49.75    8.44
  -9  -3   6   61.49    7.57
  -9   3   6   52.61    7.47
   9  -3  -6   55.55    8.00
   9  -3  -6   51.82    8.64
   9  -3   6   55.59    7.86
  -9   3  -6   47.39    9.18
  -9  -3  -6   43.13    9.35
  -9  -3   7    0.64    1.91
  -9   3   7   -0.54    2.09
   9  -3  -7    0.74    2.59
   9  -3  -7    0.02    2.29
  -9  -3  -7    0.81    2.64
  -9  -3  -7    0.53    1.99
   9   3  -7    0.05    2.21
   9   3  -7   -0.56    3.85
  -9  -3   7    1.91    2.14
  -9   3   7    1.52    2.00
   9  -3  -7    4.45    3.43
   9  -3   7    1.74    2.57
   9  -3   7   -0.82    2.50
  -9   3  -7    0.12    2.52
  -9   3  -7    1.18    4.05
  -9  -3  -7   -1.54    4.25
   9   3   7   -0.23    2.96
   9   3   7   -0.50    2.80
   9   3  -8  102.07   12.98
  -9  -3   8  136.67   13.39
  -9  -3   8  124.79   13.40
  -9   3   8  152.80   13.60
   9  -3  -8  146.84   13.84
   9  -3  -8  105.39   13.40
   9  -3   8  130.80   13.61
  -9   3  -8  111.79   14.12
  -9  -3  -8  143.60   13.91
   9   3   8  140.18   13.57
   9   3  -8  115.47   15.77
  -9   3   8  148.77   14.63
   9  -3  -8  109.12   15.80
   9  -3   8  130.66   15.93
  -9   3  -8   79.67   15.91
  -9  -3  -8  114.16   16.01
  -9  -3  -8  109.17   16.56
   9   3   8  137.41   15.50
   9   3  -9    0.85    1.74
  -9  -3   9    2.87    2.15
  -9   3   9    1.24    2.35
   9  -3  -9    3.36    2.77
   9  -3   9    2.68    1.95
  -9  -3  -9    0.04    2.82
   9   3   9    2.65    2.29
   9   3  -9    2.06    3.83
  -9  -3   9   -0.33    2.37
  -9   3   9    1.78    2.86
   9  -3  -9    0.53    3.88
   9  -3   9    4.92    3.11
  -9   3  -9    9.23    4.95
  -9  -3  -9    1.08    3.21
  -9  -3  -9    1.01    4.69
   9   3   9    7.16    3.25
  -9  -3  10  169.19   17.23
   9  -3  10  175.51   17.08
   9  -3  10  166.57   17.50
  -9  -3 -10  167.39   17.58
   9   3  10  164.64   17.35
  -9  -3  10  153.06   18.34
  -9   3  10  164.37   20.81
   9  -3 -10  145.52   21.03
  -9  -3 -10  115.60   20.75
   9   3  10  159.53   19.01
  -9   3  11  725.75   82.17
   9  -3 -11  946.44   82.62
   9  -3  11  860.47   82.05
   9  -3  11  811.15   83.59
  -9  -3 -11  992.54   82.80
   9   3  11  840.86   82.38
  -9  -3  11  816.95  100.47
  -9  -3  11  775.19   81.14
  -9   3  11  816.44   81.06
   9  -3 -11  565.26   82.61
   9   3  11  754.11   81.54
   9  -3  12    2.36    2.22
  -9  -3 -12    1.69    3.85
   9   3  12    1.82    2.99
  -9  -3  12    1.80    4.25
  -9  -3  12    4.19    3.38
  -9   3  12    0.15    3.51
  -9   3  12   -0.14    3.34
   9  -3 -12    1.81    4.38
   9  -3 -12   -1.02    5.03
   9  -3  12    3.83    4.30
   9   3  12    1.76    3.27
  -9  -3  13  214.46   22.62
  -9   3  13  235.48   22.69
   9  -3 -13  204.99   22.73
   9  -3  13  189.10   22.21
  -9  -3 -13  221.03   22.99
   9   3  13  236.13   22.90
  -9  -3  13  224.79   24.10
   9  -3  13  225.79   23.83
   9   3  13  183.27   23.84
  -9  -3  14   59.07    7.80
  -9  -3 -14   53.99    8.52
  -9  -3  14   49.99    9.50
  -9   3  14   61.64    8.85
   9  -3 -14   58.64    9.54
   9  -3  14   64.86    8.61
   9  -3  14   62.96    9.07
   9   3  14   61.84    9.45
  -9  -3  15   -0.96    3.78
   9  -3 -15   31.62    4.40
   9  -3  15   27.11    3.27
  -9  -3 -15    2.37    4.82
  -9  -3  15    0.71    4.51
   9  -3  15   -0.15    4.72
   9   3  15   17.19    6.10
  -9  -3  16   -0.38    5.07
  -9  -3 -16   -1.26    4.81
  -9  -3  16    2.56    6.69
   9  -3  16   -1.38    6.83
  -9  -3  17    0.12    4.06
   9  -3  17    1.77    2.47
   9  -3 -17    1.29    4.61
  -9  -3 -17    2.64    4.89
   9  -3  18    8.21    4.32
   9  -3 -18   12.11    6.36
  10   3   0 1434.69  128.17
  10   3   0 1205.33  127.47
  10   3   0 1128.35  129.95
 -10  -3   0 1300.42  127.77
 -10  -3   0 1317.86  129.67
 -10   3   0 1180.54  127.35
  10  -3   0 1399.10  156.38
  10  -3   0 1367.60  125.37
 -10   3   0 1190.42  126.42
  10   3  -1  116.99   13.02
  10   3  -1  109.41   12.28
  10   3  -1  111.44   12.91
 -10  -3   1  118.79   12.62
  10  -3  -1   92.82   12.26
  10  -3   1  122.63   12.53
 -10  -3  -1  117.86   13.07
 -10  -3  -1   91.38   12.12
 -10  -3  -1  102.13   13.14
  10   3   1  121.84   12.55
 -10  -3   1  119.67   13.63
 -10   3   1  142.59   15.24
 -10   3   1  138.72   13.71
  10  -3  -1  113.07   15.56
  10  -3  -1  110.76   14.71
  10  -3   1  106.91   14.18
 -10   3  -1  123.72   14.80
 -10   3  -1  105.35   15.36
  10   3   1  119.70   14.39
  10   3  -2  500.36   52.20
 -10  -3   2  545.91   52.62
  10  -3  -2  468.61   52.31
  10  -3  -2  462.11   53.45
  10  -3   2  497.38   52.40
  10  -3   2  549.19   53.36
 -10   3  -2  538.82   53.82
 -10  -3  -2  514.66   53.80
  10   3   2  539.69   53.47
  10   3  -2  647.40   64.66
  10   3  -2  482.93   53.26
 -10  -3   2  573.21   52.25
 -10   3   2  558.44   64.12
 -10   3   2  531.26   52.24
  10  -3  -2  601.32   64.42
 -10   3  -2  446.08   63.67
 -10  -3  -2  535.94   64.51
 -10  -3  -2  458.75   63.72
  10   3   2  561.27   64.08
  10   3  -3    8.82    3.22
  10   3  -3    4.89    3.37
 -10  -3   3    8.66    2.33
 -10   3   3    7.93    2.56
 -10   3   3    5.28    1.96
  10  -3  -3    7.41    2.94
  10  -3   3    5.65    2.24
 -10   3  -3    6.37    2.06
 -10  -3  -3    4.70    2.02
 -10  -3  -3    5.62    3.37
  10   3  -3    8.56    2.53
 -10  -3   3    7.64    2.91
  10  -3  -3   11.47    4.29
  10  -3  -3    9.03    3.66
  10  -3   3    7.21    3.24
 -10   3  -3   11.34    4.85
 -10  -3  -3    4.68    3.07
  10   3   3    8.38    3.24
  10   3   3    8.70    3.59
  10   3  -4  135.37   13.89
 -10  -3   4  133.26   14.19
 -10  -3   4  126.59   14.14
 -10   3   4  140.59   14.33
  10  -3  -4  145.94   14.79
  10  -3  -4  121.24   14.15
 -10   3  -4  117.81   13.80
 -10   3  -4  115.15   14.85
 -10  -3  -4  129.80   14.64
 -10  -3  -4  104.14   13.85
 -10  -3  -4  134.02   15.06
 -10   3   4  134.10   15.27
  10  -3  -4  126.35   16.53
  10  -3   4  139.16   17.02
  10  -3   4  154.35   15.69
  10   3   4  147.48   17.16
  10   3   4  148.25   16.16
  10   3  -5   96.21   11.55
  10   3  -5  118.35   12.63
 -10  -3   5  116.57   11.98
 -10   3   5  111.27   12.07
  10  -3  -5  118.93   12.48
  10  -3   5  113.69   11.86
  10  -3   5  117.52   12.10
 -10   3  -5   88.41   11.53
 -10   3  -5   96.75   12.64
 -10  -3  -5   93.26   11.70
 -10  -3   5  123.89   13.07
 -10   3   5  120.49   13.12
  10  -3  -5  109.96   14.44
  10  -3  -5   97.79   14.06
 -10  -3  -5  124.30   14.88
 -10  -3  -5  108.27   15.20
  10   3   5  129.52   14.48
  10   3   5   92.10   13.81
  10   3  -6  696.73   82.04
 -10  -3   6  861.72   82.49
 -10  -3   6  850.11   83.73
 -10   3   6  935.23   82.65
  10  -3  -6  915.11   82.91
  10  -3  -6  738.65   82.39
  10  -3   6  965.99   82.44
 -10   3  -6  644.78   82.04
 -10  -3  -6  754.67   82.28
  10   3   6  946.53   82.66
  10   3   6  861.55   84.01
  10   3  -6  800.13   82.33
 -10   3   6  897.81   81.17
  10  -3  -6  826.43   82.35
  10  -3   6  842.48   81.57
 -10   3  -6  631.58   82.76
 -10  -3  -6 1000.61  101.31
 -10  -3  -6  777.56   83.23
  10   3  -7  368.73   48.01
  10   3  -7  298.77   49.49
 -10  -3   7  539.73   49.20
 -10   3   7  515.29   48.61
  10  -3  -7  555.01   48.97
  10  -3  -7  398.95   49.42
  10  -3   7  480.95   48.35
  10  -3   7  545.23   49.40
 -10  -3  -7  540.35   49.08
  10   3   7  570.66   48.74
 -10  -3   7  526.02   59.10
 -10   3   7  524.15   48.45
 -10   3  -7  405.36   50.19
 -10  -3  -7  423.36   58.89
 -10  -3  -7  415.24   50.50
  10   3   7  527.14   49.31
 -10  -3   8  133.42   15.06
 -10   3   8  150.04   15.23
  10  -3  -8  141.90   15.53
  10  -3   8  162.40   15.10
 -10  -3  -8  132.34   15.53
  10   3   8  143.17   15.28
 -10  -3   8  144.77   16.26
 -10   3   8  146.21   16.31
  10  -3  -8  101.54   17.60
  10  -3   8  153.22   16.73
 -10  -3  -8   88.06   17.88
  10   3   8  133.95   16.75
 -10   3   9    7.57    2.93
  10  -3  -9   11.77    3.59
  10  -3  -9    7.74    3.77
  10  -3   9   12.10    2.82
  10  -3   9    7.11    2.74
 -10  -3  -9   11.91    3.63
  10   3   9   10.51    3.06
 -10  -3   9    9.52    3.53
 -10  -3   9    7.51    3.37
 -10   3   9   13.69    3.97
  10   3   9    9.40    3.94
 -10  -3  10   44.41    6.47
 -10   3  10   45.98    6.63
  10  -3 -10   58.19    7.15
  10   3  10   56.91    6.77
 -10  -3  10   53.83    8.12
 -10   3  10   53.34    8.02
  10  -3  10   57.89    7.81
  10  -3  10   51.21    8.07
 -10  -3 -10   49.32    8.40
  10   3  10   47.39    8.19
 -10  -3  11  108.34   12.15
  10  -3  11   98.87   12.03
 -10  -3  11  107.42   14.35
 -10   3  11  107.57   14.35
 -10   3  11   89.24   13.42
  10  -3 -11  122.67   14.86
  10  -3  11  111.79   14.26
 -10  -3 -11  120.64   15.47
  10   3  11  128.60   14.89
  10   3  11   87.18   13.54
 -10  -3  12    7.15    3.19
 -10   3  12    5.36    2.79
  10  -3 -12    4.28    3.45
  10  -3  12    3.63    2.48
  10  -3  12    6.26    3.54
 -10  -3 -12    3.67    4.55
  10   3  12    5.96    3.34
 -10  -3  12    5.17    4.25
  10   3  12    4.49    3.86
  10  -3  13    1.36    2.45
 -10  -3 -13    2.21    3.64
  10   3  13    0.59    3.36
 -10  -3  13    0.66    4.29
 -10  -3  13   -0.02    4.05
 -10   3  13    2.13    3.83
 -10   3  13    2.74    3.32
  10  -3 -13    4.23    4.64
  10  -3  13    0.81    3.66
  10   3  13    3.16    4.14
 -10  -3  14   -0.13    3.25
 -10   3  14   16.24    3.24
  10  -3 -14   11.24    3.85
  10  -3  14   14.02    2.98
 -10  -3 -14   -0.61    3.67
 -10  -3  14   -1.48    4.43
  10  -3  14    1.16    4.46
  10   3  14   11.12    5.21
  10   3  14    6.98    6.02
 -10  -3  15   -3.33    3.39
  10  -3 -15    4.85    3.62
  10  -3  15    2.59    2.54
 -10  -3  15    0.88    4.33
  10  -3  15   -3.24    7.54
 -10  -3 -15    8.06    6.97
  10   3  15   -1.06    5.61
 -10  -3  16    0.59    3.55
  10  -3  16    6.93    2.82
 -10  -3 -16    1.51    3.79
 -10  -3  16   -2.36    4.37
  10  -3 -16    3.61    5.00
  10  -3 -17  149.79   12.71
  10  -3  17  158.20   12.24
  10  -3 -18   -0.23    3.40
  10  -3  18    2.88    3.48
  11   3   0    1.08    2.95
 -11  -3   0    0.08    2.19
  11  -3   0   -0.39    1.92
  11  -3   0   -0.86    1.93
 -11   3   0    1.32    1.92
  11   3   0    0.59    3.66
  11   3   0    2.19    4.61
 -11  -3   0   -0.21    2.21
 -11   3   0   -0.64    4.34
 -11  -3   1   86.38    9.12
 -11   3   1   89.89    9.40
  11  -3  -1   72.04    9.17
  11  -3  -1   77.69    9.72
  11  -3   1   84.07    9.25
  11  -3   1   87.47    9.33
 -11  -3  -1   83.97    9.96
  11   3   1   86.61    9.28
  11   3  -1  102.90   11.74
  11   3  -1   72.38   10.87
  11   3  -1   79.40   11.92
 -11  -3   1   80.55   11.09
 -11   3   1   97.01   10.41
  11  -3  -1   83.27   11.69
 -11   3  -1   72.52   10.67
 -11   3  -1   65.59   12.18
 -11  -3  -1   67.47   10.67
 -11  -3  -1   71.68   12.23
  11   3   1   81.28   10.68
  11   3  -2   83.94    8.71
  11   3  -2   53.82    7.56
  11   3  -2   52.70    8.46
 -11  -3   2   80.77    8.12
 -11  -3   2   68.42    7.75
 -11   3   2   70.11    8.05
  11  -3  -2   75.75    8.54
  11  -3  -2   61.55    7.80
  11  -3   2   66.73    7.86
 -11   3  -2   51.98    7.43
 -11  -3  -2   53.76    7.53
 -11  -3  -2   61.40    8.71
 -11   3   2   86.96    9.13
  11  -3  -2   66.27   10.41
  11  -3   2   85.42    9.51
 -11   3  -2   47.33   10.79
 -11  -3  -2   63.01   10.14
  11   3   2   80.73    9.59
  11   3   2   76.08    9.62
  11   3  -3   70.73    8.02
  11   3  -3   56.99    6.72
 -11  -3   3   67.20    7.22
 -11  -3   3   56.04    6.81
  11  -3  -3   60.28    7.68
  11  -3  -3   55.00    7.06
  11  -3   3   61.36    7.05
 -11   3  -3   42.52    7.67
 -11  -3  -3   66.54    7.74
 -11  -3  -3   43.52    6.68
 -11  -3  -3   51.25    7.91
  11   3   3   68.96    7.22
  11   3  -3   51.42    9.77
 -11   3   3   68.65    8.62
 -11   3   3   60.70    8.18
  11  -3  -3   46.92    9.56
  11  -3   3   69.43    8.38
 -11   3  -3   48.09    7.92
  11   3   3   64.05    8.77
  11   3  -4  260.59   29.00
 -11  -3   4  310.92   28.59
 -11  -3   4  272.40   28.69
 -11   3   4  293.57   28.63
 -11   3   4  302.04   28.79
  11  -3  -4  293.88   29.04
 -11  -3  -4  259.15   28.25
 -11  -3  -4  223.73   29.38
  11   3  -4  218.99   34.16
  11  -3  -4  222.63   30.27
  11  -3   4  312.51   34.54
  11  -3   4  332.96   29.60
 -11  -3  -4  274.83   34.97
  11   3   4  281.59   34.57
  11   3   4  260.07   29.70
 -11   3   5    1.17    2.44
  11  -3  -5    0.00    2.91
  11  -3  -5    0.71    2.81
  11  -3   5    1.48    2.15
 -11  -3  -5    1.36    2.99
  11   3   5    2.00    2.45
 -11  -3   5    0.58    2.90
 -11  -3   5    1.94    2.42
 -11   3   5    0.58    2.37
  11  -3   5   -0.16    2.78
  11   3   5    0.17    2.85
 -11  -3   6  618.82   65.36
 -11  -3   6  672.11   66.26
 -11   3   6  571.72   66.15
  11  -3   6  694.10   66.46
 -11  -3  -6  635.70   65.76
  11   3   6  636.32   65.41
  11   3   6  565.85   66.37
 -11   3   6  708.62   79.88
  11  -3  -6  590.78   79.99
  11  -3   6  734.70   79.77
 -11  -3   7   39.76    5.20
 -11   3   7   32.49    5.34
  11  -3  -7   35.45    6.01
  11  -3   7   43.31    5.29
 -11  -3   7   40.61    6.37
 -11   3   7   38.46    6.64
  11  -3   7   35.42    6.90
 -11  -3  -7   40.58    7.39
  11   3   7   37.85    6.51
  11   3   7   37.24    6.81
 -11  -3   8    1.71    2.33
 -11   3   8    2.70    2.56
  11  -3  -8    1.79    3.29
  11  -3   8    1.77    2.62
 -11  -3  -8    3.62    3.19
 -11  -3   8    4.17    3.29
 -11   3   8    2.25    3.40
  11  -3   8    2.90    3.33
  11   3   8    2.13    3.63
  11   3   8    2.12    3.03
 -11  -3   9  471.03   54.45
 -11   3   9  533.93   55.32
  11  -3   9  575.29   54.45
 -11  -3  -9  502.70   54.97
  11   3   9  574.18   54.74
 -11  -3   9  567.25   54.45
 -11   3   9  507.26   66.48
  11  -3  -9  581.40   66.78
  11  -3   9  508.18   54.65
  11   3   9  521.98   54.75
 -11  -3  10   56.85    8.14
 -11   3  10   68.10    8.37
  11  -3 -10   71.22    8.75
  11  -3  10   67.81    8.15
  11   3  10   73.32    8.62
  11   3  10   56.20    8.27
 -11  -3  10   81.25    9.84
 -11   3  10   65.29    9.87
  11  -3  10   83.75   10.09
 -11  -3 -10   55.96   10.30
 -11  -3  11   12.25    3.59
  11  -3  11   14.58    3.17
 -11  -3 -11   13.33    5.00
 -11  -3  11   11.41    4.57
 -11   3  11   12.45    4.20
 -11   3  11    6.58    5.32
  11  -3 -11   12.60    5.22
  11  -3  11   12.58    4.65
  11   3  11   15.89    5.35
  11   3  11   14.99    4.76
 -11  -3  12   43.66    6.04
 -11   3  12   44.55    5.92
  11  -3 -12   43.55    6.39
  11  -3  12   45.19    5.72
  11  -3  12   22.55    5.57
 -11  -3 -12   48.06    7.38
  11   3  12   41.21    6.27
 -11  -3  12   51.64    7.82
 -11   3  12   35.07    7.99
  11   3  12   41.44    7.93
 -11  -3 -13   -0.62    8.62
 -11  -3  13    4.43    9.84
 -11  -3  13   -0.47   10.34
 -11   3  13   34.13   10.64
  11  -3  13   -0.84    9.53
 -11  -3  14    0.02    8.09
 -11  -3  14   -0.95   10.09
  11  -3  14    0.52    9.86
 -11  -3 -14    1.16   10.40
 -11   3  15   23.58    3.76
  11  -3 -15   23.11    4.52
  11  -3  15   21.99    3.65
 -11  -3 -15    1.96    5.56
  11   3  15   27.51    4.80
 -11  -3  15    0.71    5.21
 -11  -3  15    0.38    5.33
  11  -3  15   -2.80    5.63
  11  -3 -16    2.55    3.70
  11  -3  16    3.58    2.89
 -11  -3  16    2.86    5.30
 -11  -3 -16   -1.40    7.70
  11  -3  17   25.68    4.96
  11  -3 -17   21.90    6.96
  12   3   0   30.65    5.07
 -12  -3   0   25.87    4.30
  12  -3   0   29.41    4.16
 -12   3   0   19.98    4.78
 -12  -3   0   25.23    5.07
  12  -3   0   25.03    5.70
  12   3  -1  239.86   26.28
 -12  -3   1  241.72   25.91
 -12  -3   1  270.61   26.12
 -12   3   1  250.72   26.08
  12  -3   1  248.13   25.86
 -12   3   1  244.06   31.40
  12  -3  -1  248.91   31.85
  12  -3   1  226.55   26.94
 -12  -3  -1  260.37   32.02
  12   3   1  256.77   31.40
  12   3   1  234.89   27.01
  12   3  -2   30.87    5.48
 -12  -3   2   31.59    4.87
 -12   3   2   29.86    4.87
 -12   3   2   27.22    4.40
  12  -3  -2   30.04    5.54
  12  -3   2   33.10    4.79
  12   3   2   34.44    4.88
 -12  -3   2   35.97    5.97
  12  -3   2   37.25    6.45
 -12  -3  -2   33.23    6.83
  12   3   2   33.88    5.86
  12   3  -3   93.29   12.42
 -12  -3   3  106.05   11.80
 -12   3   3   93.10   11.72
  12  -3  -3  117.69   12.45
  12  -3   3   89.66   11.56
  12   3   3  111.19   11.87
 -12  -3   3  102.24   12.83
 -12   3   3  106.29   12.81
  12  -3   3  111.78   13.17
 -12  -3  -3  115.82   14.67
  12   3   3  104.43   14.06
 -12   3   4   18.34    3.30
  12  -3   4   19.25    3.57
 -12  -3  -4   14.47    4.35
  12   3   4   18.21    3.74
  12   3   4   20.92    3.81
  12   3  -4   27.00    6.56
 -12  -3   4   20.92    4.72
 -12  -3   4   20.46    4.76
 -12   3   4   21.98    4.76
  12  -3  -4   15.88    6.05
  12  -3   4   19.27    5.27
  12   3  -5   56.22    7.93
 -12  -3   5   55.38    6.91
 -12  -3   5   56.44    6.72
 -12   3   5   50.38    6.97
  12  -3  -5   58.22    7.60
 -12  -3  -5   46.12    7.51
  12   3   5   50.35    6.93
  12   3   5   53.15    6.91
 -12   3   5   52.09    7.95
  12  -3   5   59.73    8.12
  12  -3   5   55.59    8.64
 -12  -3   6  107.32   12.54
  12  -3   6  112.75   12.45
 -12  -3   6  114.08   13.71
 -12   3   6  111.98   15.11
 -12   3   6  113.80   13.66
  12  -3  -6  109.79   15.60
  12  -3   6  118.09   14.27
 -12  -3  -6  117.70   15.89
  12   3   6  107.01   15.10
  12   3   6  110.68   14.17
 -12   3   7   39.07    5.47
  12  -3  -7   35.65    6.13
  12  -3   7   40.67    5.31
 -12  -3  -7   39.80    6.40
  12   3   7   41.96    5.63
 -12  -3   7   39.56    6.51
 -12  -3   7   37.58    6.72
  12  -3   7   33.38    7.04
  12   3   7   35.15    7.10
 -12  -3   8   48.21    6.15
 -12  -3  -8   44.45    6.89
  12   3   8   44.52    6.22
 -12  -3   8   49.76    7.48
 -12   3   8   45.22    7.30
 -12   3   8   49.35    7.18
  12  -3  -8   45.61    8.10
  12  -3   8   42.99    7.18
  12  -3   8   42.26    7.66
  12   3   8   34.77    7.84
 -12  -3   9   35.65    4.93
 -12   3   9   29.20    4.73
  12  -3  -9   24.29    5.19
  12  -3   9   27.85    4.67
 -12  -3  -9   31.06    5.84
  12   3   9   32.97    5.01
 -12  -3   9   28.80    6.11
 -12   3   9   31.19    6.32
  12  -3   9   27.94    6.14
  12   3   9   29.92    6.68
 -12  -3  10  149.63   16.37
 -12   3  10  151.26   16.41
  12  -3 -10  157.45   16.74
  12  -3  10  160.24   16.23
 -12  -3 -10  138.29   16.69
  12   3  10  136.59   16.36
 -12  -3  10  153.61   17.59
 -12   3  10  137.81   17.72
  12  -3  10  164.37   17.86
  12   3  10  140.90   18.10
 -12  -3  11   64.70    8.15
 -12   3  11   67.80    8.09
  12  -3 -11   68.06    8.51
  12  -3  11   71.43    7.88
 -12  -3  11   69.69    9.47
 -12   3  11   65.46    9.85
  12  -3  11   43.18    9.38
 -12  -3 -11   67.84   10.74
  12   3  11   58.96   10.13
  12   3  11   64.09   10.50
 -12   3  12   69.80    6.85
  12  -3 -12   93.79    7.75
  12  -3  12   86.53    6.83
  12   3  12   78.84    7.59
 -12   3  12   67.82   10.03
  12   3  12   58.46    8.59
 -12  -3  13    0.20    4.79
 -12  -3 -13   -0.06    5.71
 -12  -3  13    0.70    7.33
  12  -3  13   -1.71    6.86
  12   3  13   50.07    8.84
 -12  -3  14    0.38    3.25
 -12   3  14    0.55    2.92
  12  -3 -14    2.38    3.56
  12  -3  14    2.46    2.75
  12   3  14    0.60    4.06
 -12  -3  14   -3.08    3.84
  12  -3  14    0.36    4.57
 -12  -3 -14   -0.95    5.78
 -12  -3  15   -0.32    2.77
 -12   3  15   -1.61    2.90
  12  -3 -15   -1.43    3.80
  12  -3  15    2.12    3.43
 -12  -3 -15   -2.98    5.55
  12   3  15    1.46    4.01
 -12  -3  15    3.59    4.80
  12  -3 -16   89.39   12.37
  12  -3  16  100.23   11.41
  13   3   0   -0.35    3.70
 -13   3   0   -2.49    3.93
 -13  -3   0    0.81    3.57
 -13  -3   0   -0.39    3.00
  13  -3   0    2.65    3.51
  13  -3   0   -2.80    3.47
  13   3  -1   25.54    5.70
 -13  -3   1   28.19    4.60
 -13  -3   1   29.42    4.36
 -13   3   1   31.84    4.75
  13  -3  -1   31.68    5.54
  13  -3   1   24.89    4.49
 -13   3  -1   25.67    5.53
 -13  -3  -1   27.69    5.61
  13   3   1   31.48    4.68
  13   3   1   35.19    4.78
 -13   3   1   31.70    5.72
  13  -3   1   22.40    6.13
  13   3  -2   30.63    5.87
 -13  -3   2   27.88    4.80
 -13   3   2   30.51    4.88
  13  -3  -2   34.00    5.75
  13  -3   2   38.51    4.88
 -13  -3   2   31.21    5.87
 -13   3   2   26.60    5.89
  13  -3   2   30.01    6.41
 -13  -3  -2   31.50    7.43
  13   3   2   31.90    5.81
  13   3   2   30.83    6.40
 -13  -3   3   47.63    6.17
 -13   3   3   44.98    6.17
  13  -3  -3   50.63    7.05
  13  -3   3   38.64    5.95
 -13  -3  -3   42.66    6.99
  13   3   3   39.63    6.04
  13   3   3   46.85    6.14
  13   3  -3   44.69    8.82
 -13  -3   3   48.45    7.27
 -13   3   3   47.40    7.29
  13  -3   3   40.59    7.80
  13   3  -4   22.72    5.69
 -13  -3   4   28.43    4.63
 -13   3   4   31.69    4.72
 -13   3   4   29.73    4.38
  13  -3  -4   33.47    5.64
  13  -3   4   27.25    4.64
 -13  -3  -4   19.07    5.34
  13   3   4   27.60    4.61
 -13  -3   4   24.66    5.55
  13  -3   4   26.91    5.36
  13   3   4   30.27    6.14
  13   3  -5   47.25    8.23
  13  -3   5   51.96    6.97
 -13  -3  -5   43.13    7.72
  13   3   5   57.84    7.29
 -13  -3   5   53.13    8.57
 -13  -3   5   55.44    8.37
 -13   3   5   50.82    8.57
 -13   3   5   57.29    8.44
  13  -3  -5   74.45    9.60
  13  -3   5   59.02    8.90
  13   3   5   60.18    8.90
 -13  -3   6   30.52    4.37
 -13   3   6   30.19    4.64
  13  -3  -6   29.40    5.31
  13  -3   6   23.16    4.26
 -13  -3  -6   26.55    5.67
  13   3   6   25.31    4.65
  13   3   6   24.56    4.59
  13   3  -6   38.50    7.49
 -13  -3   6   25.14    5.54
 -13   3   6   22.68    5.68
  13  -3   6   26.65    6.16
  13   3  -7   38.01    6.90
 -13   3   7   42.48    5.96
 -13   3   7   43.58    5.76
  13  -3  -7   48.03    6.70
  13  -3   7   41.39    5.72
 -13  -3  -7   34.09    6.75
 -13  -3   7   39.81    7.09
 -13  -3   7   46.17    7.21
  13  -3   7   46.75    7.57
  13   3   7   34.32    7.16
  13   3   7   37.45    7.64
 -13  -3   8   32.91    5.37
 -13   3   8   29.54    5.25
  13  -3  -8   36.41    5.95
  13  -3   8   36.28    5.35
 -13  -3   8   42.10    6.80
 -13   3   8   29.96    6.81
  13  -3   8   41.61    6.35
 -13  -3  -8   38.39    7.84
  13   3   8   34.59    6.74
  13   3   8   39.02    7.44
 -13  -3   9   13.71    3.79
 -13   3   9   17.86    4.55
  13  -3   9   17.19    3.68
 -13  -3  -9   13.19    4.97
  13   3   9   15.73    4.04
  13   3   9   15.47    4.54
 -13  -3   9   21.55    5.19
 -13   3   9   21.30    4.98
  13  -3  -9   24.67    5.95
  13  -3   9   16.03    5.01
 -13  -3  10    3.49    2.71
 -13   3  10   -0.60    2.93
  13  -3 -10    3.25    3.69
  13  -3  10    4.22    2.70
 -13  -3 -10    6.52    3.71
  13   3  10    3.17    3.09
 -13  -3  10    0.87    3.88
 -13   3  10    2.49    5.30
  13  -3  10    1.71    4.04
  13   3  10    4.79    5.35
 -13  -3  11    7.75    3.29
 -13  -3  11   21.16    3.97
 -13   3  11   17.57    3.70
  13  -3 -11   10.26    4.28
  13  -3  11   16.93    3.49
 -13  -3 -11    2.08    3.86
  13   3  11   19.01    4.62
 -13   3  11   13.97    6.38
  13  -3  11    1.14    4.63
  13   3  11   15.13    6.31
 -13  -3  12    0.55    3.33
  13  -3  12   36.90    4.42
 -13  -3  12    1.88    5.57
 -13   3  12   31.68    5.28
 -13   3  12   17.20    6.29
  13  -3 -12   34.04    6.31
  13  -3  12   -1.25    5.15
 -13  -3 -12    2.53    7.66
  13   3  12   28.00    6.50
  13   3  12   29.11    7.29
 -13   3  13    0.42    3.06
  13  -3 -13   -0.60    3.70
  13   3  13   -0.32    3.93
 -13  -3  13   -4.04    3.94
 -13  -3  13    1.43    4.92
  13  -3  13    1.99    4.17
  13  -3  13    3.53    4.47
 -13  -3 -13   -0.73    6.82
 -13  -3  14    1.46    3.06
 -13   3  14    7.87    4.22
  13  -3 -14   13.82    5.70
  13  -3  14    9.86    4.02
 -13  -3 -14   -0.63    4.46
  13   3  14    6.42    4.55
 -13  -3  14    1.79    4.91
  13  -3  15   66.15    9.16
 -13   3  15   79.20   11.39
  13  -3 -15   69.81   12.88
  14   3   0    1.61    3.83
 -14  -3   0    1.08    2.69
  14  -3   0   -0.44    2.63
 -14   3   0    1.96    4.22
 -14  -3   0    0.19    3.14
  14  -3   0   -1.14    3.75
  14   3  -1   46.19    7.19
 -14  -3   1   40.73    5.92
 -14   3   1   50.32    6.38
  14  -3  -1   49.14    7.11
  14  -3   1   39.66    6.18
 -14   3  -1   41.50    7.38
 -14  -3  -1   46.16    7.40
  14   3   1   48.07    6.32
  14   3   1   42.04    6.28
 -14  -3   1   43.25    7.53
 -14   3   1   50.42    7.43
  14  -3   1   49.94    8.05
  14   3  -2    8.15    4.66
 -14  -3   2   12.90    3.37
 -14   3   2    9.39    3.33
  14  -3  -2   13.44    4.46
  14  -3   2   10.31    3.23
 -14   3  -2   14.40    4.55
 -14  -3   2    8.67    4.10
 -14   3   2   11.03    4.17
  14  -3   2   10.19    4.73
 -14  -3  -2   16.57    6.37
  14   3   2   12.85    4.34
  14   3   2   13.26    4.84
  14   3  -3   21.14    5.68
 -14   3   3   21.16    4.52
  14  -3  -3   20.35    5.47
 -14  -3  -3   31.93    5.82
  14   3   3   25.17    4.60
 -14  -3   3   27.11    5.61
 -14  -3   3   26.75    5.54
 -14   3   3   28.57    5.65
  14  -3   3   27.98    5.47
  14  -3   3   27.93    6.16
  14   3   3   26.66    6.20
 -14  -3   4  381.98   40.09
 -14   3   4  370.78   40.07
  14  -3  -4  416.81   40.65
  14  -3   4  355.14   39.92
 -14  -3  -4  422.01   40.67
  14   3   4  380.43   40.12
  14   3  -4  355.06   49.23
 -14  -3   4  384.81   40.20
 -14   3   4  410.98   40.30
  14  -3   4  402.31   40.78
  14   3   4  385.43   40.82
  14   3  -5   39.26    7.12
 -14  -3   5   42.40    6.10
 -14   3   5   40.40    6.02
 -14   3   5   37.22    5.73
  14  -3  -5   34.49    6.51
  14  -3   5   47.69    5.94
 -14  -3   5   41.93    7.17
  14  -3   5   40.42    7.61
 -14  -3  -5   48.85    8.55
  14   3   5   49.87    7.43
  14   3   5   39.52    7.73
  14   3  -6   66.38    8.98
 -14  -3   6   58.15    7.69
 -14  -3   6   65.52    7.46
 -14   3   6   54.07    7.57
 -14   3   6   61.77    7.49
  14  -3  -6   69.07    8.37
  14  -3   6   52.93    7.40
  14  -3   6   57.43    7.50
 -14  -3  -6   62.60    8.60
  14   3   6   52.21    7.61
  14   3   6   53.58    9.42
 -14   3   7  102.34   11.41
  14  -3  -7   98.93   11.92
  14  -3   7   95.42   11.17
  14  -3   7   96.11   11.33
 -14  -3  -7   95.16   12.19
  14   3   7  110.89   11.64
  14   3   7  102.91   11.73
  14   3  -7   86.49   14.85
 -14  -3   7   89.89   13.55
 -14  -3   7   96.06   12.62
 -14   3   7   95.62   12.69
  14   3  -8   55.38    8.55
 -14  -3   8   63.10    7.53
 -14   3   8   55.27    7.37
  14  -3   8   50.97    7.12
  14  -3   8   49.17    7.15
 -14  -3  -8   56.61    8.24
  14   3   8   70.42    8.00
  14   3   8   52.97    7.79
 -14  -3   8   48.06    8.62
 -14   3   8   62.82    8.84
  14  -3  -8   56.16    9.49
 -14  -3   9   -0.06    2.76
 -14   3   9   -1.50    2.88
 -14   3   9    1.56    4.05
  14  -3  -9    1.03    3.48
  14  -3   9    0.36    2.55
 -14  -3  -9   -0.39    4.21
  14   3   9    2.07    3.16
 -14  -3   9   -0.21    4.20
  14  -3   9    0.72    3.48
  14   3   9    3.88    5.28
 -14  -3  10    1.99    4.93
 -14   3  10   -2.53    3.05
  14  -3 -10    2.24    3.80
  14  -3  10    2.48    2.76
  14  -3  10    0.93    2.88
 -14  -3 -10    1.92    3.72
  14   3  10    1.07    3.27
  14   3  10    1.00    4.01
 -14  -3  10    6.79    4.05
 -14   3  10    3.66    5.75
 -14  -3  11    1.71    5.61
 -14   3  11   39.76    4.95
  14  -3 -11   43.61    5.65
  14  -3  11   46.60    4.82
 -14  -3  11    5.17    5.87
 -14   3  11   25.91    6.91
  14   3  11   44.79    7.24
  14   3  11   30.16    7.58
 -14  -3  12   -0.34    3.45
  14  -3 -12    0.74    3.83
  14  -3  12    0.00    2.75
  14  -3  12   -1.04    3.09
 -14  -3 -12    5.43    5.66
 -14  -3  12    3.47    7.16
 -14   3  12    0.65    3.02
  14   3  12   -1.30    5.88
 -14  -3  13    0.63    5.36
 -14   3  13    7.29    7.25
  14  -3 -13    2.37    7.91
  14  -3  13    2.13    5.23
  15   3   0   -1.49    4.02
 -15  -3   0    1.73    2.90
 -15  -3   0    3.10    2.59
  15  -3   0   -1.04    3.93
  15  -3   0    3.42    3.96
 -15   3   0    0.85    6.37
 -15   3   1  134.24   17.27
  15  -3  -1  137.42   17.87
  15  -3   1  141.06   17.41
  15  -3   1  166.46   17.66
 -15   3  -1  171.28   18.43
  15   3   1  165.85   17.69
  15   3  -1  187.18   21.92
 -15  -3   1  184.69   21.15
 -15  -3   1  174.97   18.44
 -15   3   1  150.59   20.97
 -15  -3  -1  169.31   21.91
  15   3   1  150.28   20.95
  15   3  -2    0.58    4.51
 -15  -3   2    1.35    2.87
 -15  -3   2    0.29    2.42
 -15   3   2    1.25    2.86
 -15   3   2    0.05    2.49
  15  -3   2    0.59    2.84
  15  -3   2    2.42    2.98
 -15   3  -2   -0.23    4.38
 -15  -3  -2    3.24    4.70
  15   3   2    3.22    2.96
  15  -3  -2    0.00    5.79
  15   3   2   -2.71    4.09
  15   3  -3   13.74    5.27
 -15  -3   3   14.54    3.74
 -15   3   3   17.50    3.87
  15  -3  -3   16.95    4.97
  15  -3   3   15.23    3.77
 -15  -3  -3   14.30    4.96
  15   3   3   12.99    3.77
 -15  -3   3   13.98    4.59
 -15   3   3   12.97    4.01
  15  -3   3   16.14    4.79
 -15   3  -3   18.29    6.68
  15   3   3   13.85    5.27
  15   3  -4    0.18    4.58
 -15  -3   4    2.14    3.03
 -15   3   4    2.03    2.92
  15  -3  -4    1.38    3.95
  15  -3   4    2.80    2.85
 -15  -3   4    0.82    3.53
 -15   3   4    2.07    3.68
  15  -3   4    0.91    3.78
 -15  -3  -4    4.94    5.86
  15   3   4    2.75    4.30
  15   3   4    3.65    4.23
  15   3  -5    2.87    4.77
 -15  -3   5    2.27    3.08
 -15   3   5    1.38    2.84
  15  -3  -5    0.05    3.77
  15  -3   5    1.25    2.75
  15  -3   5    0.02    2.49
 -15  -3  -5    0.45    4.36
  15   3   5    0.38    3.02
  15   3   5    0.38    3.08
 -15  -3   5    0.50    3.43
 -15   3   5    1.36    3.67
  15   3  -6   -3.10    4.64
 -15  -3   6   -1.42    3.09
 -15  -3   6    2.38    2.68
 -15   3   6   -1.41    2.97
  15  -3  -6    0.76    3.88
  15  -3   6    1.55    2.77
 -15   3   6    1.88    3.81
  15  -3   6    0.55    3.52
 -15  -3  -6    0.75    6.39
  15   3   6   -0.39    4.40
  15   3   6    3.41    4.99
 -15  -3   7   12.60    4.20
 -15   3   7   22.54    4.35
  15  -3  -7   19.52    5.07
 -15  -3  -7   20.78    5.50
  15   3   7   20.85    4.91
  15   3  -7   28.57    7.95
 -15  -3   7   20.89    5.37
 -15   3   7   18.83    5.63
  15  -3   7   15.52    4.92
  15  -3   7   14.14    5.27
  15   3   7   26.51    6.72
  15   3  -8    4.40    5.03
 -15  -3   8   -0.37    3.13
 -15  -3   8    3.29    2.85
 -15   3   8   -0.48    2.91
  15  -3  -8   -1.39    3.74
  15  -3   8   -1.30    2.78
 -15  -3  -8    1.38    4.26
  15   3   8    1.35    3.28
 -15   3   8    1.19    5.46
  15  -3   8    0.67    3.50
  15   3   8   -1.79    5.26
 -15  -3   9   35.62    4.82
 -15   3   9   33.95    4.97
  15  -3  -9   33.26    5.51
 -15  -3  -9    0.83    4.91
  15   3   9   38.26    5.38
  15   3  -9   30.97    9.31
 -15  -3   9    3.09    8.07
 -15   3   9   22.59    7.56
  15  -3   9   38.15    5.81
  15  -3   9   10.61    5.91
  15   3   9   29.27    7.42
 -15  -3  10   37.36    6.17
 -15   3  10   27.68    4.69
  15  -3 -10   26.45    5.18
  15  -3  10   -0.27    3.80
  15   3  10   35.69    5.55
  15   3 -10   26.27    8.96
 -15  -3  10    3.90    7.84
  15  -3  10   28.77    5.37
 -15  -3 -10    0.70    4.72
  15   3  10   26.52    7.33
 -15  -3  11   -0.32    3.17
 -15   3  11   17.64    5.41
  15  -3 -11   18.64    6.72
  15   3  11    9.56    4.68
  15   3 -11   13.68    8.48
 -15  -3  11   -1.62    7.57
  15  -3  11   21.62    5.89
  15  -3  11   -0.49    4.59
 -15  -3 -11   -2.22    6.84
  15  -3  12    6.73    3.97
 -15   3  12    6.97    7.14
  15  -3 -12    6.39    8.61
  16   3   0    0.95    4.12
 -16  -3   0    1.99    2.99
  16  -3   0   -1.21    3.04
 -16   3   0    0.99    4.66
 -16  -3   0    2.74    3.53
  16  -3   0    2.40    4.07
 -16  -3   1   25.81    4.71
 -16   3   1   36.02    5.35
  16  -3   1   31.75    5.19
 -16  -3  -1   35.50    6.69
  16   3   1   30.76    5.25
  16   3   1   27.57    5.10
  16   3  -1   36.10    7.90
 -16  -3   1   37.07    6.52
 -16   3   1   30.52    6.21
  16  -3  -1   27.92    7.73
  16  -3   1   27.70    6.30
 -16   3  -1   35.11    8.54
  16   3  -2    7.61    4.86
 -16  -3   2   13.26    3.76
 -16   3   2    8.55    3.53
  16  -3  -2   10.76    4.99
  16  -3   2   10.07    3.61
  16  -3   2   10.72    3.23
 -16   3  -2   10.68    5.07
 -16  -3  -2    9.18    4.99
  16   3   2   14.11    3.73
 -16  -3   2   12.07    4.37
 -16   3   2    8.67    4.38
  16   3   2   10.69    4.89
  16   3  -3   84.22   10.74
 -16  -3   3   79.71    9.64
 -16  -3   3   73.54    9.22
  16  -3   3   73.28    9.35
 -16  -3  -3   89.20   10.58
  16   3   3   70.49    9.57
 -16   3   3   72.84   11.40
 -16   3   3   76.93   10.76
  16  -3  -3   90.17   12.54
  16  -3   3   72.51   11.33
 -16   3  -3   81.57   12.89
  16   3   3   80.06   11.31
  16   3  -4   43.75    7.94
 -16  -3   4   53.12    6.90
 -16  -3   4   38.81    6.31
 -16   3   4   41.61    6.66
  16  -3  -4   60.04    7.69
  16  -3   4   45.10    6.43
 -16  -3  -4   53.17    7.83
  16   3   4   38.72    6.71
 -16   3   4   46.86    7.96
  16  -3   4   59.64    8.15
 -16   3  -4   50.93    9.73
  16   3   4   50.40    8.49
 -16  -3   5   23.36    4.49
 -16  -3   5   15.44    3.87
 -16   3   5   19.57    4.28
 -16   3   5   17.06    4.07
  16  -3  -5   21.04    5.08
  16   3   5   17.56    4.38
  16   3  -5   17.66    7.78
  16  -3   5   20.88    5.21
  16  -3   5   19.00    5.35
 -16  -3  -5   28.62    7.73
  16   3   5   17.15    5.63
  16   3  -6    7.52    5.33
 -16   3   6   12.42    3.71
 -16   3   6    6.78    3.51
  16  -3  -6   11.96    4.57
  16  -3   6    5.67    3.14
 -16  -3  -6   14.25    5.42
  16   3   6   12.08    4.37
 -16  -3   6   10.71    4.88
 -16  -3   6    6.22    4.43
  16  -3   6   12.52    4.59
  16   3   6   10.01    5.78
  16   3  -7   12.59    5.92
 -16  -3   7   14.90    4.13
 -16   3   7   15.99    4.03
  16  -3  -7   16.86    4.80
  16  -3   7   15.03    3.74
 -16  -3   7   14.97    4.90
 -16   3   7   12.17    6.37
  16  -3   7   12.62    4.72
 -16  -3  -7   -2.19    6.58
  16   3   7   13.57    6.26
  16   3   7   15.16    6.20
  16   3  -8    3.06    5.64
 -16  -3   8    1.26    3.09
 -16   3   8    9.06    3.92
 -16   3   8    3.98    4.44
  16  -3  -8    2.43    5.07
 -16  -3  -8   -1.57    4.52
  16   3   8    5.41    3.77
 -16  -3   8    4.51    5.45
  16  -3   8   13.06    6.13
  16  -3   8    2.05    4.30
  16   3   8    7.36    5.79
  16   3  -9   17.35    6.75
 -16  -3   9   24.90    5.00
 -16   3   9   27.42    4.84
  16  -3  -9   25.09    5.91
  16  -3   9   31.73    5.24
 -16  -3  -9    4.94    5.19
  16   3   9   16.01    4.52
 -16  -3   9   -0.43    5.74
  16  -3   9    0.66    5.06
 -16   3  10   10.15    4.51
  16  -3 -10   15.76    6.97
  16  -3  10   14.39    4.91
  17   3   0   -0.56    4.47
 -17  -3   0   -2.27    3.19
  17  -3   0   -0.56    3.11
 -17   3   0    0.54    4.82
 -17  -3   0    2.38    3.59
  17  -3   0   -2.58    3.58
  17   3  -1   51.75    7.97
 -17   3   1   54.18    7.22
 -17   3   1   52.83    6.81
  17  -3  -1   50.74    8.10
  17  -3   1   57.07    7.21
  17  -3   1   52.07    6.86
 -17   3  -1   47.37    8.18
  17   3   1   55.64    6.97
 -17  -3   1   45.05    8.51
 -17  -3   1   42.48    8.14
 -17  -3  -1   50.00   10.08
  17   3   1   51.22    8.56
 -17  -3   2   45.20    6.24
  17  -3   2   40.58    6.58
 -17   3  -2   44.14    7.87
 -17  -3  -2   44.28    7.70
  17   3   2   47.00    6.79
  17   3  -2   48.35    9.48
 -17  -3   2   42.01    8.02
 -17   3   2   57.82    8.18
 -17   3   2   39.17    7.74
  17  -3  -2   42.31    9.28
  17  -3   2   50.47    7.99
  17   3   2   44.74    7.99
 -17   3   3   -1.43    3.51
  17  -3  -3   -3.66    5.52
 -17  -3  -3   -1.39    4.49
  17   3   3    2.55    3.36
  17   3  -3    2.87    6.56
 -17  -3   3    1.09    4.53
 -17  -3   3   -1.24    5.11
 -17   3   3    2.63    3.84
  17  -3   3    0.32    4.40
  17  -3   3   -1.03    5.99
 -17   3  -3    3.76    6.64
  17   3   3    5.34    3.76
  17   3  -4    6.04    6.24
 -17   3   4    6.67    3.21
  17  -3  -4    6.52    5.42
 -17  -3  -4    0.86    4.85
  17   3   4    2.22    3.48
  17   3   4    3.09    2.94
 -17  -3   4    3.37    5.48
 -17  -3   4    6.80    5.31
 -17   3   4    4.12    5.08
  17  -3   4    3.66    6.11
  17  -3   4    5.01    6.34
 -17   3  -4    6.58   11.49
  17   3  -5   65.87   10.44
 -17  -3   5   67.00    8.28
 -17   3   5   68.70    8.22
  17  -3  -5   66.32    9.20
  17  -3   5   53.25    8.28
  17  -3   5   54.18    8.22
 -17  -3  -5   15.63    8.10
 -17  -3   5   66.67    9.64
 -17   3   5   55.16    9.47
 -17   3  -5   70.34   11.77
  17   3   5   47.36    9.34
  17   3   5   48.53    9.73
 -17  -3   6    2.72    4.02
 -17   3   6    2.70    3.87
  17  -3  -6    2.57    5.47
  17  -3   6    1.43    4.36
 -17   3  -6    3.56    7.66
  17   3   6   -1.48    3.57
  17   3  -6    0.44    9.83
 -17  -3   6    6.40    5.26
  17  -3   6   -1.06    6.69
 -17  -3  -6    1.92    6.53
  17   3   6    0.19    3.83
  17   3  -7    3.27    5.31
 -17  -3   7    1.93    3.74
 -17  -3   7    1.24    3.89
 -17   3   7    0.83    3.81
  17  -3  -7    4.27    5.34
  17  -3   7    3.70    4.54
  17  -3   7   10.76    7.62
  18   3   0    9.30    6.37
 -18  -3   0    8.22    5.03
 -18  -3   0    6.20    4.15
  18  -3   0    6.27    5.81
  18  -3   0   13.47    6.70
 -18   3   0   11.08    8.85
  18   3  -1   30.11    7.47
 -18  -3   1   32.00    6.43
 -18   3   1   34.31    5.80
 -18   3   1   17.32    5.53
  18  -3  -1   39.67    7.84
  18  -3   1   26.25    5.72
  18  -3   1   45.42    6.46
 -18   3  -1   36.11    8.47
 -18  -3  -1   27.06    7.59
  18   3   1   31.67    6.03
  18   3   1   28.38    6.27
 -18  -3   1   25.82    7.32
  18   3  -2   12.18    6.39
 -18  -3   2   16.76    5.59
 -18  -3   2   15.49    4.56
 -18   3   2   11.46    4.42
  18  -3   2   16.19    4.88
 -18   3  -2   19.06    7.60
  18  -3  -2    4.52    8.55
  18  -3   2   19.03    7.06
 -18  -3  -2   16.80    8.85
  18   3   2   18.05    7.41
 -18   3   3  137.75   15.47
  18  -3  -3  135.85   16.34
 -18   3  -3  135.43   17.04
 -18  -3   3  133.23   16.75
  18  -3   3  120.07   18.78
  18  -3   3  143.45   17.32
   0  -4  -1 1872.83  177.67
   0   4  -1 1611.39  217.79
   0   4  -1 1618.07  217.86
   0   4  -1 1944.04  175.41
   0  -4   1 1804.45  217.92
   0   4   1 1792.06  217.98
   0   4   1 2188.16  175.60
   0  -4  -1 1792.85  217.91
   0  -4  -1 1853.26  175.23
   0  -4  -2 5475.47  610.74
   0   4  -2 6884.38  592.15
   0   4   2 5926.69  749.81
   0   4   2 7164.48  592.15
   0  -4  -2 5689.25  749.73
   0  -4  -2 7416.71  591.87
   0   4   4  163.21   16.76
[truncated: 1,388,194 more chars]
