# Supplementary material for: Crystal structure of 3-benzyl-2-[(E)-2-(furan-2-yl)ethen­yl]-2,3-di­hydro­quinazolin-4(1H)-one and 3-benzyl-2-[(E)-2-(thio­phen-2-yl)ethen­yl]-2,3-di­hydro­quinazolin-4(1H)-one from synchrotron X-ray diffraction
Source: Acta Crystallogr E Crystallogr Commun. 2018 Jan 1;74(Pt 1):10–4. doi: 10.1107/S2056989017017479 (PMC5778476; doi:10.1107/S2056989017017479)
Supplement: Supplementary file 2 [file e-74-00010-Isup2.hkl]

data_I                                                                          
_shelx_title ' I in Pbca'                                                       
_shelx_refln_list_code          4                                               
_shelx_F_calc_maximum      188.68                                               
_exptl_crystal_F_000      1392.00                                               
_reflns_d_resolution_high  0.7735                                               
                                                                                
loop_                                                                           
 _space_group_symop_operation_xyz                                               
 'x, y, z'                                                                      
 '-x+1/2, -y, z+1/2'                                                            
 '-x, y+1/2, -z+1/2'                                                            
 'x+1/2, -y+1/2, -z'                                                            
 '-x, -y, -z'                                                                   
 'x-1/2, y, -z-1/2'                                                             
 'x, -y-1/2, z-1/2'                                                             
 '-x-1/2, y-1/2, z'                                                             
                                                                                
_cell_length_a    14.2917                                                       
_cell_length_b    13.7289                                                       
_cell_length_c    17.2304                                                       
_cell_angle_alpha  90.000                                                       
_cell_angle_beta   90.000                                                       
_cell_angle_gamma  90.000                                                       
                                                                                
_shelx_F_squared_multiplier     1.000                                           
                                                                                
loop_                                                                           
 _refln_index_h                                                                 
 _refln_index_k                                                                 
 _refln_index_l                                                                 
 _refln_F_squared_calc                                                          
 _refln_F_squared_meas                                                          
 _refln_F_squared_sigma                                                         
 _refln_observed_status                                                         
   2   0   0       5322.38       5557.26       284.93 o                         
   4   0   0       4604.91       4151.09       218.14 o                         
   6   0   0       3230.02       2886.45       145.45 o                         
   8   0   0       2822.55       2953.14       147.96 o                         
  10   0   0       1524.49       1389.25        65.47 o                         
  12   0   0        945.23        903.21        61.55 o                         
  14   0   0       1024.21        955.79        58.27 o                         
  16   0   0        138.81        127.32        12.19 o                         
  18   0   0        364.61        374.40        26.72 o                         
   2   1   0        819.99        656.69        22.67 o                         
   4   1   0          3.17          9.60         1.59 o                         
   6   1   0       2540.33       2529.15        94.06 o                         
   8   1   0       9529.28      10135.75       341.60 o                         
  10   1   0        477.79        476.99        17.47 o                         
  12   1   0         51.91         50.75         4.56 o                         
  14   1   0         52.61         52.36         5.29 o                         
  16   1   0          6.79          7.98         4.60 o                         
  18   1   0        367.05        449.74        22.53 o                         
   0   2   0      14378.14      14026.20       961.65 o                         
   2   2   0       9343.98       8562.00       308.16 o                         
   4   2   0        187.11        148.90         6.26 o                         
   6   2   0        607.00        563.02        20.69 o                         
  10   2   0       2919.21       2690.37        89.36 o                         
  12   2   0         81.82         97.37         6.35 o                         
  14   2   0        767.32        805.34        36.95 o                         
  16   2   0       1148.90       1142.45        51.19 o                         
  18   2   0        421.60        387.45        23.81 o                         
   2   3   0       2654.06       2524.73        82.98 o                         
   4   3   0       7680.31       7462.97       248.84 o                         
   6   3   0       9017.24       9035.73       321.79 o                         
   8   3   0        281.19        253.77        10.36 o                         
  10   3   0       4210.45       4176.42       141.10 o                         
  12   3   0         76.38         85.63         6.25 o                         
  14   3   0          4.15          1.53         4.22 o                         
  16   3   0          9.79          4.05         4.71 o                         
  18   3   0         18.41         27.84         7.44 o                         
   2   4   0      21360.86      20526.02       857.44 o                         
   4   4   0        948.70        992.98        35.54 o                         
   6   4   0        887.80        915.47        32.57 o                         
   8   4   0        113.80        141.59         6.63 o                         
  10   4   0       1046.63       1009.93        34.39 o                         
  12   4   0         84.00        104.16         8.14 o                         
  14   4   0        537.54        517.86        24.11 o                         
  16   4   0        264.82        274.98        15.38 o                         
   2   5   0        211.76        204.39         8.50 o                         
   4   5   0          0.74          2.85         1.25 o                         
   6   5   0       3028.54       2837.34        97.30 o                         
   8   5   0       2425.34       2625.95        91.39 o                         
  10   5   0        960.43        959.10        32.89 o                         
  12   5   0        640.43        629.08        32.26 o                         
  14   5   0        310.73        304.28        15.08 o                         
  16   5   0          0.38          1.23         4.75 o                         
   0   6   0       2464.61       2167.94       100.34 o                         
   2   6   0       2554.24       2513.26        84.07 o                         
   4   6   0       2385.56       2437.06        85.63 o                         
   6   6   0        975.79        961.13        32.85 o                         
   8   6   0        394.63        432.39        15.93 o                         
  10   6   0       1732.75       1596.44        74.11 o                         
  12   6   0       4216.75       4310.33       204.09 o                         
  14   6   0        160.23        169.67        10.37 o                         
  16   6   0        179.18        194.78        18.55 o                         
   2   7   0       1565.86       1769.74        67.07 o                         
   4   7   0       2394.79       2260.63        81.84 o                         
   6   7   0        339.99        354.78        13.00 o                         
   8   7   0        529.81        500.97        19.58 o                         
  10   7   0        597.24        647.95        44.81 o                         
  12   7   0          1.06          4.36         4.27 o                         
  14   7   0        107.82        112.40         8.23 o                         
  16   7   0         82.20         80.72        18.52 o                         
   0   8   0      11482.15      12854.92       608.62 o                         
   2   8   0        297.70        359.48        13.59 o                         
   4   8   0         16.99         11.81         2.02 o                         
   6   8   0         49.58         63.29         3.81 o                         
   8   8   0        777.29        714.52        34.84 o                         
  10   8   0        828.00        934.03        44.36 o                         
  12   8   0        295.78        345.40        22.08 o                         
  14   8   0         56.03         49.18         9.78 o                         
  16   8   0          8.92          6.06        10.00 o                         
   2   9   0          0.97          0.05         1.49 o                         
   4   9   0        255.11        261.28        10.91 o                         
   6   9   0       1158.67       1096.09        41.91 o                         
   8   9   0       3971.76       3997.55       151.11 o                         
  10   9   0       2513.99       2657.49       124.14 o                         
  12   9   0          2.34          1.48         4.98 o                         
  14   9   0        169.16        122.27        33.07 o                         
   0  10   0         22.51         29.35         3.67 o                         
   2  10   0        799.26        763.03        28.92 o                         
   4  10   0         47.38         48.48         3.56 o                         
   6  10   0        394.30        397.87        17.89 o                         
   8  10   0       2097.76       2213.47       121.73 o                         
  10  10   0       2019.88       2088.91        94.59 o                         
  12  10   0          1.90          0.90         5.87 o                         
  14  10   0          5.97          8.42         6.28 o                         
   2  11   0        741.80        814.66        29.02 o                         
   4  11   0        103.47        103.10         6.57 o                         
   6  11   0        734.75        783.20        41.58 o                         
   8  11   0       1860.88       2047.38        96.99 o                         
  10  11   0        298.93        260.14        32.33 o                         
  12  11   0         19.87         16.58         6.32 o                         
  14  11   0          4.24          2.01        12.92 o                         
   0  12   0       1308.69       1077.75        64.20 o                         
   2  12   0         39.27         28.34         3.68 o                         
   4  12   0       1694.35       1558.97        65.56 o                         
   6  12   0         19.59         23.34         6.64 o                         
   8  12   0         78.60         81.59         8.42 o                         
  10  12   0       1865.31       2059.96       114.77 o                         
  12  12   0        269.49        205.99        47.45 o                         
   2  13   0        975.28        852.60        52.57 o                         
   4  13   0         18.31         20.19         5.02 o                         
   6  13   0         10.61          4.87         6.20 o                         
   8  13   0         27.93         27.51         7.44 o                         
  10  13   0        940.39        873.04       152.96 o                         
  12  13   0        481.89        424.75        43.20 o                         
   0  14   0       1447.48       1253.72       284.87 o                         
   2  14   0         55.58         65.91        13.93 o                         
   4  14   0        226.33        207.41        30.82 o                         
   6  14   0          1.31          1.51         6.58 o                         
   8  14   0          0.65          2.70        14.19 o                         
  10  14   0        273.56        263.12        29.67 o                         
   2  15   0        616.02        624.51        52.35 o                         
   4  15   0        226.08        282.43        28.36 o                         
   6  15   0         30.67         57.16        17.41 o                         
   8  15   0         16.96         15.66        16.04 o                         
   0  16   0        307.22        283.10        45.35 o                         
   2  16   0         44.44         40.16        13.66 o                         
   4  16   0        409.75        422.13        50.22 o                         
   6  16   0          4.92          6.24        19.53 o                         
   2  17   0         40.37         40.07        13.06 o                         
   4  17   0        424.40        389.29        54.72 o                         
   1   1   1         47.30         46.70         2.32 o                         
   2   1   1       4512.52       4092.71       100.10 o                         
   3   1   1      11336.00      11169.83       306.05 o                         
   4   1   1       2126.52       1980.48        48.97 o                         
   5   1   1         21.21         20.36         1.39 o                         
   6   1   1        131.41        137.93         4.19 o                         
   7   1   1         98.32        112.92         3.85 o                         
   8   1   1          0.92          0.96         1.28 o                         
   9   1   1        193.58        206.67         6.19 o                         
  10   1   1          6.93          4.74         1.62 o                         
  11   1   1        375.45        372.57         9.84 o                         
  12   1   1        112.50        139.29         5.96 o                         
  13   1   1        169.73        177.38         7.26 o                         
  14   1   1        513.25        499.23        16.14 o                         
  15   1   1          4.42          5.07         2.95 o                         
  16   1   1        198.87        227.15         8.69 o                         
  17   1   1          0.61          4.46         3.39 o                         
  18   1   1        299.79        322.22        12.25 o                         
   0   2   1       1611.86       1465.37        50.74 o                         
   1   2   1      14692.70      17679.40       836.30 o                         
   2   2   1        121.56        142.29         3.90 o                         
   3   2   1       3181.39       2859.99        70.24 o                         
   4   2   1        603.60        522.50        14.16 o                         
   5   2   1       2173.32       2018.32        48.68 o                         
   6   2   1        223.25        271.92         7.92 o                         
   7   2   1       4220.59       4125.97        96.20 o                         
   8   2   1        854.64        856.95        22.42 o                         
   9   2   1         54.76         37.91         2.12 o                         
  10   2   1        665.74        629.03        15.49 o                         
  11   2   1         48.33         51.16         2.60 o                         
  12   2   1        347.75        314.79        11.48 o                         
  13   2   1         98.31         98.95         4.84 o                         
  14   2   1          0.52          0.39         3.19 o                         
  15   2   1        426.10        400.33        13.46 o                         
  16   2   1          0.34          1.78         3.03 o                         
  17   2   1       1139.58       1191.85        36.91 o                         
  18   2   1          0.37         -1.24         4.99 o                         
   1   3   1      19656.96      23224.36      1230.49 o                         
   2   3   1       7546.85       7433.13       176.87 o                         
   3   3   1        825.48        747.38        18.10 o                         
   4   3   1       1062.94        982.68        23.68 o                         
   5   3   1        161.41        148.24         4.58 o                         
   6   3   1        625.85        695.48        17.61 o                         
   7   3   1        386.52        387.72        10.63 o                         
   8   3   1        243.90        217.66         6.43 o                         
   9   3   1       2439.88       2493.67        60.51 o                         
  10   3   1        409.10        372.32         9.93 o                         
  11   3   1        282.72        265.65         7.63 o                         
  12   3   1        767.70        797.43        27.11 o                         
  13   3   1         96.72         94.75         4.70 o                         
  14   3   1        121.22        146.74         6.35 o                         
  15   3   1        465.16        519.27        17.71 o                         
  16   3   1        115.23        101.80         5.55 o                         
  17   3   1        157.99        166.14         7.19 o                         
  18   3   1         82.85        103.57         6.09 o                         
   0   4   1       6432.77       6261.80       218.49 o                         
   1   4   1      14972.36      15129.58       401.42 o                         
   2   4   1       1362.58       1177.06        29.12 o                         
   3   4   1         43.77         48.06         1.74 o                         
   4   4   1        823.13        831.08        20.58 o                         
   5   4   1         79.60         76.74         2.69 o                         
   6   4   1          0.93          1.14         1.09 o                         
   7   4   1       1280.83       1253.41        31.52 o                         
   8   4   1        245.10        271.17         7.64 o                         
   9   4   1         36.66         31.92         2.07 o                         
  10   4   1        652.59        693.73        17.98 o                         
  11   4   1        134.43        110.80         5.10 o                         
  12   4   1         13.22         21.73         3.18 o                         
  13   4   1         13.16         12.21         3.04 o                         
  14   4   1          3.29          5.39         2.97 o                         
  15   4   1          3.36          5.92         3.55 o                         
  16   4   1         67.72         69.63         4.62 o                         
  17   4   1        208.94        230.02         9.39 o                         
   1   5   1       2345.08       2150.24        52.65 o                         
   2   5   1        336.55        309.26         8.31 o                         
   3   5   1         17.38         27.69         1.37 o                         
   4   5   1        144.25        112.91         3.43 o                         
   5   5   1         46.44         44.88         2.03 o                         
   6   5   1          2.55          3.73         1.23 o                         
   7   5   1        849.31        881.95        21.69 o                         
   8   5   1         45.19         41.78         2.25 o                         
   9   5   1        129.78        135.28         4.51 o                         
  10   5   1         62.79         47.99         2.72 o                         
  11   5   1         45.39         45.18         3.39 o                         
  12   5   1        271.77        259.21        10.28 o                         
  13   5   1        153.49        173.67         7.32 o                         
  14   5   1        325.06        298.23        10.80 o                         
  15   5   1         94.25         90.84         5.08 o                         
  16   5   1         92.19        101.98         5.47 o                         
  17   5   1          1.64          2.76         4.61 o                         
   0   6   1       2431.84       2435.51        89.03 o                         
   1   6   1       7492.90       7945.51       185.98 o                         
   2   6   1       3966.36       3807.69        88.93 o                         
   3   6   1        351.40        368.72         9.91 o                         
   4   6   1         16.75         11.28         1.19 o                         
   5   6   1        533.62        527.48        13.45 o                         
   6   6   1        198.12        218.46         6.51 o                         
   7   6   1         23.32         26.85         1.82 o                         
   8   6   1        155.56        158.25         5.01 o                         
   9   6   1       1305.97       1264.77        30.97 o                         
  10   6   1        141.59        152.16         6.28 o                         
  11   6   1        118.26        121.51         6.12 o                         
  12   6   1        452.22        441.25        15.30 o                         
  13   6   1         76.42         73.23         4.63 o                         
  14   6   1        143.35        140.80         6.50 o                         
  15   6   1         55.77         66.14         4.99 o                         
  16   6   1        177.32        177.83         8.47 o                         
  17   6   1         22.73         16.80         4.85 o                         
   1   7   1        342.44        355.08         9.50 o                         
   2   7   1         65.37         73.58         2.83 o                         
   3   7   1          1.78          1.13         1.04 o                         
   4   7   1         24.95         31.65         1.73 o                         
   5   7   1        192.16        191.65         5.63 o                         
   6   7   1       1134.00       1164.54        29.82 o                         
   7   7   1       2301.24       2376.28        58.91 o                         
   8   7   1        342.70        324.63         8.88 o                         
   9   7   1          1.57          2.09         1.76 o                         
  10   7   1       1160.26       1191.99        37.81 o                         
  11   7   1        337.13        374.35        14.24 o                         
  12   7   1         41.23         50.50         4.23 o                         
  13   7   1         48.79         51.86         4.70 o                         
  14   7   1          0.06         -0.02         3.72 o                         
  15   7   1         22.69         19.79         3.85 o                         
  16   7   1         32.33         25.35         4.99 o                         
   0   8   1         23.56         18.69         3.07 o                         
   1   8   1       1439.30       1670.01        43.32 o                         
   2   8   1        667.38        753.04        19.13 o                         
   3   8   1        640.63        657.19        16.67 o                         
   4   8   1        302.36        334.00         9.35 o                         
   5   8   1        354.25        335.11         9.78 o                         
   6   8   1         64.12         65.46         2.72 o                         
   7   8   1          4.88          4.20         1.62 o                         
   8   8   1        292.15        258.90         8.83 o                         
   9   8   1       1468.03       1369.62        46.30 o                         
  10   8   1         78.94         93.74         5.37 o                         
  11   8   1        155.51        165.01         7.65 o                         
  12   8   1        176.59        189.30         8.28 o                         
  13   8   1          0.62         -0.11         3.64 o                         
  14   8   1        257.72        251.95         9.65 o                         
  15   8   1        170.85        146.34        12.98 o                         
  16   8   1         22.12         18.78         6.02 o                         
   1   9   1         13.31         21.65         1.49 o                         
   2   9   1         21.34         22.02         1.54 o                         
   3   9   1          9.17         18.71         1.57 o                         
   4   9   1         61.13         58.32         2.62 o                         
   5   9   1        124.33        110.95         4.00 o                         
   6   9   1        346.24        347.82        10.67 o                         
   7   9   1        204.96        202.62         6.70 o                         
   8   9   1        731.22        735.54        22.75 o                         
   9   9   1       1656.98       1787.43        59.75 o                         
  10   9   1         41.75         48.45         4.23 o                         
  11   9   1       1514.84       1627.12        53.17 o                         
  12   9   1         48.23         48.75         4.61 o                         
  13   9   1         22.41         16.22         4.19 o                         
  14   9   1        523.37        486.30        18.09 o                         
  15   9   1          0.35          1.49         4.54 o                         
   0  10   1        548.36        564.32        20.62 o                         
   1  10   1        248.57        260.75         7.54 o                         
   2  10   1        486.29        474.89        13.82 o                         
   3  10   1        357.71        372.45        10.38 o                         
   4  10   1        272.09        301.54         9.04 o                         
   5  10   1        179.82        175.78         5.73 o                         
   6  10   1         26.64         24.31         2.60 o                         
   7  10   1        138.08        131.63         6.55 o                         
   8  10   1         50.05         48.17         4.57 o                         
   9  10   1        163.06        159.84         7.18 o                         
  10  10   1          5.47          5.26         3.48 o                         
  11  10   1         78.45         88.47         5.62 o                         
  12  10   1         67.45         55.02         8.55 o                         
  13  10   1         98.86         82.18        11.66 o                         
  14  10   1          3.70          2.43         4.46 o                         
  15  10   1          1.97          7.85         8.92 o                         
   1  11   1        116.86        126.01         4.15 o                         
   2  11   1         98.02         98.35         3.77 o                         
   3  11   1         14.99         11.57         1.74 o                         
   4  11   1        119.60        121.22         5.10 o                         
   5  11   1          0.67          1.55         2.27 o                         
   6  11   1          3.02          4.22         2.38 o                         
   7  11   1        380.31        391.51        13.90 o                         
   8  11   1          7.18         13.41         3.88 o                         
   9  11   1        884.08        877.55        34.90 o                         
  10  11   1        957.35        882.89        84.13 o                         
  11  11   1        442.71        428.21        16.71 o                         
  12  11   1          3.47          2.43         4.57 o                         
  13  11   1         56.17         38.21         8.00 o                         
  14  11   1         22.55         24.28         8.15 o                         
   0  12   1        996.85       1083.49        45.98 o                         
   1  12   1         55.68         38.03         2.38 o                         
   2  12   1         65.20         68.53         3.63 o                         
   3  12   1         98.02        108.32         4.66 o                         
   4  12   1         92.98         84.82         4.20 o                         
   5  12   1          2.60          2.58         2.62 o                         
   6  12   1        132.02        129.87         8.30 o                         
   7  12   1        298.02        317.64        13.76 o                         
   8  12   1        877.64        907.57        31.72 o                         
   9  12   1        205.97        195.90         8.91 o                         
  10  12   1        133.16        141.93        11.02 o                         
  11  12   1        347.65        332.41        14.60 o                         
  12  12   1         11.00          8.04         6.32 o                         
  13  12   1          0.07         -2.45        12.16 o                         
   1  13   1         67.82         63.86         4.77 o                         
   2  13   1        374.57        381.63        19.52 o                         
   3  13   1        158.42        145.15        11.11 o                         
   4  13   1          1.23          2.05         2.48 o                         
   5  13   1         38.70         39.58         4.82 o                         
   6  13   1          0.04          2.83         4.31 o                         
   7  13   1        606.43        594.03        29.51 o                         
   8  13   1        232.94        223.52        10.66 o                         
   9  13   1         22.34         18.44         5.69 o                         
  10  13   1        201.75        183.80        12.36 o                         
  11  13   1         23.72         28.42        10.20 o                         
  12  13   1          8.65         10.66        12.04 o                         
   0  14   1        339.58        312.44        23.14 o                         
   1  14   1        905.17        788.48        34.99 o                         
   2  14   1         35.84         56.51         6.34 o                         
   3  14   1        304.52        311.75        25.00 o                         
   4  14   1         30.32         27.75         5.29 o                         
   5  14   1         19.14         22.10         5.16 o                         
   6  14   1          0.31          0.77         5.35 o                         
   7  14   1         13.90         24.96         6.50 o                         
   8  14   1          7.81         14.64         7.50 o                         
   9  14   1        218.66        259.52        19.35 o                         
  10  14   1          1.31         -3.54         9.38 o                         
  11  14   1        226.39        213.16        21.89 o                         
   1  15   1          2.92         -0.61         7.32 o                         
   2  15   1        200.61        242.98        18.31 o                         
   3  15   1        218.05        225.94        17.50 o                         
   4  15   1          1.32          5.88         9.78 o                         
   5  15   1         66.71         92.33        12.51 o                         
   6  15   1        256.36        267.57        20.85 o                         
   7  15   1          0.20          1.28         8.62 o                         
   8  15   1        181.82        188.61        25.85 o                         
   9  15   1          0.09          2.03         9.66 o                         
   0  16   1         13.17         21.56        12.39 o                         
   1  16   1          9.37         10.83         9.23 o                         
   2  16   1          1.63          4.63         8.42 o                         
   3  16   1         17.59         15.90         9.57 o                         
   4  16   1         95.49         94.70        11.70 o                         
   5  16   1          1.88          5.18         7.98 o                         
   6  16   1         28.23         24.55         9.99 o                         
   7  16   1        139.40        133.84        34.48 o                         
   1  17   1         37.26         58.77        12.64 o                         
   2  17   1        124.08        124.81        13.20 o                         
   3  17   1         41.23         22.87        10.71 o                         
   4  17   1          1.04          1.10         9.58 o                         
   5  17   1         86.79         66.84        31.47 o                         
   0   0   2        425.68        428.00        43.96 o                         
   1   0   2       7901.77       7489.43       409.55 o                         
   2   0   2       6181.62       6110.00       204.19 o                         
   4   0   2        687.49        735.91        26.90 o                         
   5   0   2       5518.20       5298.32       180.27 o                         
   6   0   2       4230.49       3962.84       140.41 o                         
   7   0   2        581.62        538.95        19.82 o                         
   8   0   2        200.68        195.89         8.22 o                         
   9   0   2         68.71         60.40         3.81 o                         
  10   0   2        457.00        434.93        16.69 o                         
  11   0   2        803.18        794.03        27.93 o                         
  12   0   2        257.83        297.07        14.39 o                         
  13   0   2        943.17        854.50        39.12 o                         
  14   0   2        209.53        199.47        11.17 o                         
  15   0   2         15.25         20.77         4.49 o                         
  16   0   2         90.33         88.51         7.05 o                         
  17   0   2        268.00        281.64        14.25 o                         
  18   0   2          0.99          6.79         7.56 o                         
   1   1   2        143.90        137.61         3.86 o                         
   2   1   2      10055.75       9995.54       264.33 o                         
   3   1   2       1721.15       1657.96        39.75 o                         
   4   1   2       2364.14       2289.69        53.13 o                         
   5   1   2       4387.75       4347.33       107.29 o                         
   6   1   2       5342.91       5429.97       129.79 o                         
   8   1   2         27.58         33.15         1.99 o                         
   9   1   2        137.52        104.55         3.66 o                         
  10   1   2          0.97          3.76         1.77 o                         
  11   1   2        139.42        141.36         4.68 o                         
  12   1   2        112.49         89.84         4.86 o                         
  13   1   2        316.31        372.46        13.48 o                         
  14   1   2          1.42          1.02         2.90 o                         
  15   1   2          6.08          7.33         2.86 o                         
  16   1   2         51.09         53.65         4.56 o                         
  17   1   2        211.94        188.35         7.84 o                         
  18   1   2         71.09         48.65         5.98 o                         
   0   2   2       3989.24       3695.63       159.01 o                         
   1   2   2       2083.15       1778.55        43.80 o                         
   2   2   2        732.16        692.99        17.23 o                         
   3   2   2       3858.70       3503.78        78.62 o                         
   4   2   2        326.38        351.19         8.83 o                         
   5   2   2         13.48         11.32         1.08 o                         
   6   2   2        752.74        762.23        19.27 o                         
   7   2   2        211.81        219.60         6.14 o                         
   8   2   2        655.49        545.52        14.09 o                         
   9   2   2        875.01        921.51        23.33 o                         
  10   2   2        554.27        551.04        13.82 o                         
  11   2   2        183.78        159.04         5.15 o                         
  12   2   2        997.93       1070.87        34.25 o                         
  13   2   2       2132.77       2302.56        70.62 o                         
  14   2   2        134.34        154.89         6.92 o                         
  15   2   2        261.00        287.89        10.33 o                         
  16   2   2        225.26        228.50         8.79 o                         
  17   2   2         26.01         17.23         3.58 o                         
  18   2   2         15.75         15.05         5.41 o                         
   1   3   2      12886.27      12975.86       360.31 o                         
   2   3   2      10344.72      11060.65       311.32 o                         
   3   3   2         92.03         80.17         2.57 o                         
   4   3   2        126.12        112.95         3.45 o                         
   5   3   2        939.27        894.33        22.41 o                         
   6   3   2       2249.54       2258.91        56.08 o                         
   7   3   2       8153.40       8359.22       204.29 o                         
   8   3   2        377.55        410.62        10.73 o                         
   9   3   2        240.98        274.17         7.51 o                         
  10   3   2       1740.59       1707.80        41.75 o                         
  11   3   2        222.14        222.25         7.98 o                         
  12   3   2        110.77        103.79         5.15 o                         
  13   3   2         98.99        101.95         5.51 o                         
  14   3   2         38.53         37.28         3.84 o                         
  15   3   2          1.53          2.89         2.98 o                         
  16   3   2         33.03         34.49         3.83 o                         
  17   3   2        157.73        147.09         7.11 o                         
  18   3   2         80.50         48.14         6.08 o                         
   0   4   2      21490.45      23912.43      1178.31 o                         
   1   4   2       6144.82       6255.67       162.53 o                         
   2   4   2        249.39        282.47         7.61 o                         
   3   4   2          0.47          4.62         0.79 o                         
   4   4   2        282.47        297.68         8.04 o                         
   5   4   2         59.46         77.33         2.67 o                         
   6   4   2         22.12         21.66         1.62 o                         
   7   4   2         66.51         85.54         3.03 o                         
   8   4   2        291.94        278.83         7.78 o                         
   9   4   2        525.52        516.32        13.51 o                         
  10   4   2         56.14         50.33         2.57 o                         
  11   4   2         31.50         26.25         2.46 o                         
  12   4   2          8.30          7.51         2.83 o                         
  13   4   2        154.09        138.30         6.73 o                         
  14   4   2        177.23        162.00         6.89 o                         
  15   4   2        237.91        204.46         8.10 o                         
  16   4   2        207.40        216.18         8.69 o                         
  17   4   2         23.52         21.12         4.19 o                         
   1   5   2          1.28          3.82         0.63 o                         
   2   5   2       1210.55       1214.82        31.00 o                         
   3   5   2        818.99        791.89        20.99 o                         
   4   5   2        396.09        371.98         9.78 o                         
   5   5   2       1187.82       1215.63        30.60 o                         
   6   5   2        161.02        193.26         5.71 o                         
   7   5   2        118.39         92.63         3.15 o                         
   8   5   2        847.75        845.18        21.63 o                         
   9   5   2        226.43        210.92         5.97 o                         
  10   5   2         47.46         43.49         2.46 o                         
  11   5   2        114.84        103.05         5.14 o                         
  12   5   2        241.62        260.56        10.31 o                         
  13   5   2         53.68         74.12         4.57 o                         
  14   5   2         30.03         38.39         3.64 o                         
  15   5   2          2.08          5.54         3.71 o                         
  16   5   2         43.17         38.96         4.39 o                         
  17   5   2         12.44          8.83         4.53 o                         
   0   6   2       1100.65       1157.03        41.75 o                         
   1   6   2       1543.04       1636.73        41.08 o                         
   2   6   2       1873.71       1844.54        45.59 o                         
   3   6   2         16.08         19.34         1.29 o                         
   4   6   2         33.40         36.43         1.65 o                         
   5   6   2          0.49          2.90         1.13 o                         
   6   6   2        223.71        217.47         6.39 o                         
   7   6   2          5.65          7.70         1.48 o                         
   8   6   2        676.97        644.08        16.85 o                         
   9   6   2         14.60         18.50         2.06 o                         
  10   6   2        158.21        166.35         6.63 o                         
  11   6   2        319.67        326.63        11.70 o                         
  12   6   2        650.46        683.35        22.23 o                         
  13   6   2        450.96        440.33        16.27 o                         
  14   6   2         57.50         58.36         4.62 o                         
  15   6   2        707.23        685.69        21.81 o                         
  16   6   2          3.72          4.94         3.86 o                         
  17   6   2         23.19         24.88         5.03 o                         
   1   7   2       2844.43       2981.68        75.12 o                         
   2   7   2       5057.02       5258.36       134.22 o                         
   3   7   2        241.13        234.24         6.73 o                         
   4   7   2        115.73        122.11         4.06 o                         
   5   7   2         68.39         83.24         2.98 o                         
   6   7   2        345.21        303.20         8.29 o                         
   7   7   2          1.29          1.73         1.47 o                         
   8   7   2          0.07         -0.27         1.56 o                         
   9   7   2         15.79         18.41         2.10 o                         
  10   7   2         23.30         22.58         2.72 o                         
  11   7   2        435.18        472.84        15.77 o                         
  12   7   2       1489.98       1618.54        52.10 o                         
  13   7   2        255.32        284.42        11.74 o                         
  14   7   2          2.71          0.31         3.43 o                         
  15   7   2          0.87          3.89         4.20 o                         
  16   7   2          0.58          2.93         4.53 o                         
   0   8   2         85.61         56.16         3.04 o                         
   1   8   2       1128.48       1204.98        32.73 o                         
   2   8   2        253.01        254.18         7.23 o                         
   3   8   2       1749.64       1739.25        44.55 o                         
   4   8   2        251.86        249.63         7.06 o                         
   5   8   2        210.03        233.51         6.88 o                         
   6   8   2        612.05        596.26        15.84 o                         
   7   8   2         26.17         27.36         1.93 o                         
   8   8   2        121.99        127.63         4.54 o                         
   9   8   2        174.13        172.90         7.02 o                         
  10   8   2       1688.97       1794.63        56.31 o                         
  11   8   2         36.34         49.81         4.40 o                         
  12   8   2         28.90         34.18         4.19 o                         
  13   8   2         96.37         98.40         7.02 o                         
  14   8   2         53.49         43.36         4.71 o                         
  15   8   2        139.25        124.32        14.38 o                         
  16   8   2         40.51         26.68         7.33 o                         
   1   9   2         13.16         14.54         1.19 o                         
   2   9   2        630.36        638.60        17.08 o                         
   3   9   2        212.54        219.44         6.51 o                         
   4   9   2          5.18         10.06         1.59 o                         
   5   9   2       1678.69       1740.43        42.24 o                         
   6   9   2        113.78         97.86         4.02 o                         
   7   9   2        112.96        108.68         5.69 o                         
   8   9   2         16.52         13.68         2.30 o                         
   9   9   2       1361.72       1432.69        46.54 o                         
  10   9   2        147.51        166.18         7.29 o                         
  11   9   2       1063.76       1149.58        36.74 o                         
  12   9   2         25.00         25.27         4.00 o                         
  13   9   2        129.33        109.01         7.44 o                         
  14   9   2         26.25         14.44         4.88 o                         
  15   9   2         43.06         31.73         7.17 o                         
   0  10   2         13.53         18.87         3.16 o                         
   1  10   2        893.71        873.82        23.72 o                         
   2  10   2        885.98        904.66        24.66 o                         
   3  10   2        288.40        297.08         8.65 o                         
   4  10   2        707.31        688.20        18.33 o                         
   5  10   2        916.56        873.84        23.09 o                         
   6  10   2       1821.96       1803.05        52.20 o                         
   7  10   2        409.51        397.53        12.74 o                         
   8  10   2       1370.82       1442.87        49.49 o                         
   9  10   2       2240.21       2289.90        74.07 o                         
  10  10   2          3.36          2.04         3.85 o                         
  11  10   2        572.41        654.80        22.00 o                         
  12  10   2       1247.97       1318.79        38.94 o                         
  13  10   2        838.26        837.15        24.99 o                         
  14  10   2         97.64         77.46        11.10 o                         
  15  10   2         34.32         25.99         8.66 o                         
   1  11   2        109.51        100.67         4.87 o                         
   2  11   2        125.57        128.27         4.96 o                         
   3  11   2         38.54         35.73         2.29 o                         
   4  11   2        207.43        207.94         7.35 o                         
   5  11   2       1111.67       1152.14        35.53 o                         
   6  11   2          0.39          1.04         2.66 o                         
   7  11   2        160.77        156.15         7.08 o                         
   8  11   2        557.45        592.43        20.65 o                         
   9  11   2        430.62        479.59        19.12 o                         
  10  11   2        307.02        271.15        11.76 o                         
  11  11   2        161.85        162.08        14.79 o                         
  12  11   2         95.00         70.04        10.98 o                         
  13  11   2          6.79          7.76         5.17 o                         
  14  11   2         19.29         32.58         8.67 o                         
   0  12   2        359.33        353.98        19.80 o                         
   1  12   2        380.10        336.50        13.43 o                         
   2  12   2         56.48         70.60         4.91 o                         
   3  12   2        375.90        317.48        12.26 o                         
   4  12   2        359.48        319.78        13.22 o                         
   5  12   2          2.59          2.73         2.43 o                         
   6  12   2        220.69        216.54        13.50 o                         
   7  12   2        121.08        107.47         6.97 o                         
   8  12   2       1381.10       1385.35        45.23 o                         
   9  12   2        889.77        915.42        38.60 o                         
  10  12   2         53.10         40.40         7.16 o                         
  11  12   2        427.98        409.18        18.81 o                         
  12  12   2         40.79         26.86        11.46 o                         
  13  12   2        527.03        525.14        39.61 o                         
   1  13   2         50.30         48.55         5.70 o                         
   2  13   2         24.78         21.77         5.12 o                         
   3  13   2        798.04        865.83        39.08 o                         
   4  13   2        222.50        247.70        14.14 o                         
   5  13   2        101.25        102.59         7.09 o                         
   6  13   2        166.06        159.86        10.61 o                         
   7  13   2          4.04          5.29         4.83 o                         
   8  13   2         13.82         18.98         5.69 o                         
   9  13   2          6.52          4.38         5.90 o                         
  10  13   2        146.14        154.40        16.38 o                         
  11  13   2         28.28         22.64        11.43 o                         
  12  13   2         88.33         89.92        17.61 o                         
   0  14   2          0.63          4.38         5.95 o                         
   1  14   2          1.34          3.19         4.70 o                         
   2  14   2        128.36        125.20         9.12 o                         
   3  14   2        502.43        524.87        25.29 o                         
   4  14   2          6.02          5.22         6.56 o                         
   5  14   2         15.45         22.51         6.08 o                         
   6  14   2          3.29          0.60         5.89 o                         
   7  14   2         86.01         84.55        12.33 o                         
   8  14   2         72.04         79.97        11.17 o                         
   9  14   2          6.13          3.19         7.46 o                         
  10  14   2        460.88        465.91        31.70 o                         
  11  14   2        416.49        388.15        32.79 o                         
   1  15   2        267.49        255.32        24.67 o                         
   2  15   2        119.26         95.66         9.37 o                         
   3  15   2        106.86        115.81        10.47 o                         
   4  15   2         17.63         15.71         6.24 o                         
   5  15   2        168.68        201.28        15.54 o                         
   6  15   2         34.60         48.14        10.36 o                         
   7  15   2         43.40         38.03        11.46 o                         
   8  15   2        163.29        188.79        18.04 o                         
   9  15   2        340.15        360.15        24.29 o                         
   0  16   2          1.44          4.03        13.91 o                         
   1  16   2        156.14        188.12        16.78 o                         
   2  16   2        124.03        149.87        15.05 o                         
   3  16   2          0.75         -1.87         7.52 o                         
   4  16   2        159.20        156.58        31.76 o                         
   5  16   2         93.54         79.34        21.79 o                         
   6  16   2         22.80         21.66        11.14 o                         
   7  16   2         32.97         26.44        11.33 o                         
   1  17   2         12.21          5.27        10.03 o                         
   2  17   2          2.39         -0.07         8.68 o                         
   3  17   2          4.75         -0.79         9.01 o                         
   4  17   2          8.98          6.56        10.97 o                         
   2   1   3       7105.95       6819.30       161.35 o                         
   3   1   3       9691.12       9623.80       217.72 o                         
   4   1   3       2705.14       2442.54        56.00 o                         
   5   1   3        989.39        930.61        22.69 o                         
   6   1   3        857.02        891.44        22.30 o                         
   7   1   3        239.15        289.19         8.17 o                         
   8   1   3         63.26         82.50         3.09 o                         
  10   1   3        607.91        546.83        13.94 o                         
  11   1   3        592.80        510.48        13.23 o                         
  12   1   3        113.54        126.55         5.93 o                         
  13   1   3        756.72        719.34        23.74 o                         
  14   1   3        106.60        123.15         6.04 o                         
  15   1   3        363.10        437.78        15.39 o                         
  16   1   3          0.07          3.83         3.30 o                         
  17   1   3        341.12        348.08        12.17 o                         
  18   1   3         38.97         54.15         5.32 o                         
   0   2   3        352.26        372.86        13.40 o                         
   1   2   3       3469.30       3172.32        77.63 o                         
   2   2   3      10515.11      10055.26       239.67 o                         
   3   2   3        191.48        190.33         5.20 o                         
   4   2   3        168.31        194.51         5.35 o                         
   5   2   3       6101.60       5609.29       132.26 o                         
   6   2   3         18.13         17.22         1.40 o                         
   7   2   3       2926.76       2964.93        72.33 o                         
   8   2   3        217.02        240.35         6.91 o                         
   9   2   3       1409.82       1526.72        36.52 o                         
  10   2   3        300.36        251.69         7.23 o                         
  11   2   3       1200.35       1140.53        28.24 o                         
  12   2   3       3773.05       3854.51       119.29 o                         
  13   2   3        202.93        209.44         8.43 o                         
  14   2   3        402.75        452.23        15.76 o                         
  15   2   3          5.69          2.22         3.05 o                         
  16   2   3        289.08        331.31        11.68 o                         
  17   2   3          2.20          3.75         3.20 o                         
  18   2   3         17.40         23.56         5.28 o                         
   1   3   3      35598.49      38910.61      2949.80 o                         
   2   3   3       4374.29       4254.68        99.89 o                         
   3   3   3        734.54        771.58        18.87 o                         
   4   3   3       2458.28       2364.76        55.58 o                         
   5   3   3        377.19        419.92        10.63 o                         
   6   3   3       1089.04       1170.50        28.62 o                         
   7   3   3         46.95         38.62         2.08 o                         
   8   3   3          5.44          3.70         1.32 o                         
   9   3   3        210.26        193.04         5.66 o                         
  10   3   3         27.98         23.26         2.04 o                         
  11   3   3        238.75        191.78         5.85 o                         
  12   3   3        310.01        337.27        12.19 o                         
  13   3   3        151.69        144.30         6.53 o                         
  14   3   3         79.23         83.66         5.27 o                         
  15   3   3         56.32         48.35         4.12 o                         
  16   3   3        227.08        252.63         9.84 o                         
  17   3   3          1.19          2.92         4.14 o                         
  18   3   3        450.62        434.68        22.15 o                         
   1   4   3         10.13          9.38         0.80 o                         
   2   4   3       7830.17       7548.24       183.48 o                         
   3   4   3        435.38        403.46        10.05 o                         
   4   4   3       1601.71       1558.42        36.21 o                         
   5   4   3       3813.62       3724.03        86.04 o                         
   6   4   3        909.81        971.51        23.12 o                         
   7   4   3       4133.64       4161.35        94.86 o                         
   8   4   3        242.83        214.36         5.97 o                         
   9   4   3        241.01        226.85         6.46 o                         
  10   4   3        514.52        499.93        12.62 o                         
  11   4   3         93.54         86.38         4.12 o                         
  12   4   3        197.73        206.97         8.12 o                         
  13   4   3         95.34        103.98         5.30 o                         
  14   4   3        247.02        252.04         9.59 o                         
  15   4   3          2.77          5.04         3.27 o                         
  16   4   3         22.21         19.64         3.70 o                         
  17   4   3         23.95         23.89         4.79 o                         
   1   5   3       5290.87       5226.90       150.41 o                         
   2   5   3        634.43        595.96        15.15 o                         
   3   5   3          9.59         17.10         1.11 o                         
   4   5   3          8.64          6.78         0.95 o                         
   5   5   3        178.02        188.90         5.23 o                         
   6   5   3       4826.07       4767.56       107.08 o                         
   7   5   3         55.51         56.04         2.40 o                         
   8   5   3        254.97        251.63         6.96 o                         
   9   5   3        478.36        450.27        11.71 o                         
  10   5   3        953.06        872.81        22.72 o                         
  11   5   3       1406.11       1445.93        46.00 o                         
  12   5   3         28.32         29.93         3.62 o                         
  13   5   3         76.35         78.65         4.45 o                         
  14   5   3          7.91         13.05         3.68 o                         
  15   5   3         51.82         58.40         4.85 o                         
  16   5   3         16.73         17.45         3.97 o                         
  17   5   3         15.93         15.40         4.26 o                         
   0   6   3       5114.62       5135.98       210.37 o                         
   1   6   3        910.41        936.27        26.85 o                         
   2   6   3        734.34        833.18        21.45 o                         
   3   6   3        278.32        248.09         7.07 o                         
   4   6   3       1548.46       1720.88        40.69 o                         
   5   6   3       1718.23       1760.45        41.31 o                         
   6   6   3       1508.91       1499.58        36.32 o                         
   7   6   3       3099.10       3022.92        70.46 o                         
   8   6   3         21.30         20.86         1.78 o                         
   9   6   3        180.96        156.61         4.92 o                         
  10   6   3        631.02        599.44        22.82 o                         
  11   6   3        200.72        219.40         9.00 o                         
  12   6   3         68.81         81.03         4.94 o                         
  13   6   3         23.54         25.95         3.57 o                         
  14   6   3         15.55         17.69         3.70 o                         
  15   6   3         22.43         28.43         4.48 o                         
  16   6   3         42.14         36.15         4.61 o                         
  17   6   3          0.00          3.53         5.56 o                         
   1   7   3       6027.44       6617.35       186.96 o                         
   2   7   3        287.65        297.19         8.27 o                         
   3   7   3       1315.88       1400.15        34.16 o                         
   4   7   3       3727.94       3865.12        92.98 o                         
   5   7   3         49.67         38.50         2.00 o                         
   6   7   3        217.23        244.35         6.77 o                         
   7   7   3         45.89         46.10         2.25 o                         
   8   7   3        363.85        337.01         9.49 o                         
   9   7   3        105.21        102.61         3.85 o                         
  10   7   3        956.64       1045.94        31.36 o                         
  11   7   3        319.36        343.55        12.53 o                         
  12   7   3        148.78        170.04         7.58 o                         
  13   7   3          4.92          7.46         3.37 o                         
  14   7   3         35.50         32.09         4.31 o                         
  15   7   3          0.50          1.40         3.94 o                         
  16   7   3         18.74         16.27         5.48 o                         
   0   8   3      12726.73      13308.88       500.15 o                         
   1   8   3        201.31        216.42         7.67 o                         
   2   8   3        223.21        188.26         6.35 o                         
   3   8   3          7.01         16.41         1.45 o                         
   4   8   3       1890.62       2049.66        52.50 o                         
   5   8   3       1241.40       1316.21        33.21 o                         
   6   8   3        165.96        149.10         4.67 o                         
   7   8   3        370.07        361.59         9.42 o                         
   8   8   3        148.17        140.05         5.45 o                         
   9   8   3        171.90        185.41         9.21 o                         
  10   8   3         16.97         25.87         3.76 o                         
  11   8   3        686.14        769.29        26.25 o                         
  12   8   3        936.84        999.71        33.60 o                         
  13   8   3         15.60         15.02         4.02 o                         
  14   8   3         11.71         13.15         4.18 o                         
  15   8   3         89.87         75.30        10.04 o                         
  16   8   3         56.96         30.00        13.88 o                         
   1   9   3        238.79        269.74         8.82 o                         
   2   9   3         81.99         97.18         4.20 o                         
   3   9   3       1095.66       1136.86        28.37 o                         
   4   9   3        109.08         97.98         3.58 o                         
   5   9   3        593.55        611.78        15.81 o                         
   6   9   3       2847.57       2735.83        67.23 o                         
   7   9   3        184.86        179.74         7.08 o                         
   8   9   3         79.81         87.15         4.47 o                         
   9   9   3        726.68        776.62        25.40 o                         
  10   9   3        292.35        309.39        11.83 o                         
  11   9   3        548.79        587.54        20.78 o                         
  12   9   3        434.32        496.13        16.87 o                         
  13   9   3         37.57         44.64         4.61 o                         
  14   9   3        108.82         78.84        10.34 o                         
  15   9   3         13.31         11.90         4.86 o                         
   0  10   3        571.62        622.01        25.79 o                         
   1  10   3          2.56          1.73         1.93 o                         
   2  10   3        312.18        270.69        10.00 o                         
   3  10   3        770.71        723.04        22.53 o                         
   4  10   3        397.00        391.16        11.06 o                         
   5  10   3        338.56        343.00         9.63 o                         
   6  10   3        572.58        560.47        16.45 o                         
   7  10   3         22.10         25.88         2.87 o                         
   8  10   3        146.28        159.12         7.26 o                         
   9  10   3         36.12         51.52         4.33 o                         
  10  10   3         37.43         50.36         4.59 o                         
  11  10   3        252.75        240.75        10.09 o                         
  12  10   3         67.26         68.96        10.66 o                         
  13  10   3         82.70         67.67         9.62 o                         
  14  10   3          3.18         -0.95         5.09 o                         
  15  10   3         19.82          3.80        10.27 o                         
   1  11   3        127.21        144.91         5.65 o                         
   2  11   3         67.62         75.41         4.16 o                         
   3  11   3        116.62        112.42         5.64 o                         
   4  11   3         29.74         32.70         2.99 o                         
   5  11   3       1509.27       1472.22        41.78 o                         
   6  11   3       1304.31       1315.69        40.87 o                         
   7  11   3        130.18        127.75         5.91 o                         
   8  11   3        519.17        537.36        19.57 o                         
   9  11   3          0.41         -0.60         3.74 o                         
  10  11   3        835.22        857.94        49.30 o                         
  11  11   3        144.36        156.06        13.51 o                         
  12  11   3         17.04         12.42         4.16 o                         
  13  11   3         18.98         13.13         6.41 o                         
  14  11   3         84.05         94.13        13.38 o                         
   0  12   3        123.73        136.72        10.70 o                         
   1  12   3         64.30         57.57         4.47 o                         
   2  12   3         82.99         88.58         5.39 o                         
   3  12   3         82.59         80.90         6.10 o                         
   4  12   3         67.26         70.16         7.21 o                         
   5  12   3        378.28        372.99        21.92 o                         
   6  12   3         88.38         77.15         6.90 o                         
   7  12   3        140.65        136.90         8.49 o                         
   8  12   3         56.81         59.36         5.62 o                         
   9  12   3          5.99         12.56         4.74 o                         
  10  12   3          7.34          8.15         5.10 o                         
  11  12   3        262.18        221.03        28.24 o                         
  12  12   3         10.18          7.27         6.40 o                         
  13  12   3         97.20        106.50        16.96 o                         
   1  13   3         25.74         21.10         4.60 o                         
   2  13   3         18.02         18.85         5.65 o                         
   3  13   3         49.87         49.41         6.41 o                         
   4  13   3        231.88        264.74        13.97 o                         
   5  13   3        374.16        412.05        20.85 o                         
   6  13   3        269.15        294.09        24.16 o                         
   7  13   3         43.31         46.95         5.87 o                         
   8  13   3        280.80        272.17        20.03 o                         
   9  13   3         98.49        105.56        13.63 o                         
  10  13   3        219.92        175.43        24.36 o                         
  11  13   3       1236.10       1309.03        73.29 o                         
  12  13   3         22.37         27.76        12.83 o                         
   0  14   3        161.18        151.57        14.38 o                         
   1  14   3        229.89        256.28        14.71 o                         
   2  14   3        638.29        606.55        28.46 o                         
   3  14   3        150.25        150.78        10.50 o                         
   4  14   3        672.85        659.58        42.58 o                         
   5  14   3         18.56         29.48         7.19 o                         
   6  14   3        463.48        452.40        24.83 o                         
   7  14   3         86.49         76.49        10.18 o                         
   8  14   3        265.19        270.00        23.58 o                         
   9  14   3          1.98          0.56         8.00 o                         
  10  14   3          7.16         10.14         9.24 o                         
  11  14   3        356.73        283.71        30.50 o                         
   1  15   3          2.55          3.30         5.75 o                         
   2  15   3         64.97         72.43         8.28 o                         
   3  15   3        223.81        215.11        20.08 o                         
   4  15   3        106.20         81.88         9.92 o                         
   5  15   3          0.03          6.81         7.63 o                         
   6  15   3         34.87         41.29        10.11 o                         
   7  15   3          4.56          6.16         8.93 o                         
   8  15   3          5.52          5.96         9.98 o                         
   9  15   3        142.35        122.50        17.80 o                         
   0  16   3         52.86         32.50        26.17 o                         
   1  16   3         17.99         12.30         8.13 o                         
   2  16   3          6.96          3.36         8.61 o                         
   3  16   3         75.00         72.93        21.74 o                         
   4  16   3         50.07         35.32        11.01 o                         
   6  16   3          0.14          3.04         9.02 o                         
   7  16   3        228.24        242.62        22.91 o                         
   1  17   3          2.25         -0.26        10.35 o                         
   2  17   3          1.89          7.11        10.42 o                         
   3  17   3         90.66         61.50        29.99 o                         
   4  17   3        220.53        235.57        27.93 o                         
   1   0   4        750.45        767.20        28.13 o                         
   2   0   4        775.87        688.82        23.35 o                         
   3   0   4      21066.19      22670.70      1309.96 o                         
   4   0   4       7913.84       7663.85       249.29 o                         
   5   0   4       2238.79       1938.41        64.28 o                         
   6   0   4       4143.07       4407.11       155.64 o                         
   7   0   4        688.73        651.85        23.63 o                         
   8   0   4         54.67         82.22         4.44 o                         
   9   0   4       4727.82       4630.85       185.07 o                         
  10   0   4       2497.88       2469.75        83.60 o                         
  11   0   4        883.38        818.68        47.26 o                         
  12   0   4         97.85        137.02        10.44 o                         
  13   0   4         91.68         78.74         6.91 o                         
  14   0   4        705.57        760.45        34.18 o                         
  15   0   4        252.77        284.48        14.36 o                         
  16   0   4        127.51        125.84         8.79 o                         
  17   0   4        708.16        790.74        33.66 o                         
  18   0   4          0.01          1.96         6.78 o                         
   1   1   4        943.65        859.02        22.23 o                         
   2   1   4       2039.36       1980.62        46.55 o                         
   3   1   4      10871.70      10543.66       250.14 o                         
   4   1   4        399.13        347.53         8.86 o                         
   5   1   4       2783.07       2786.54        65.86 o                         
   6   1   4       1197.56       1147.06        27.71 o                         
   7   1   4       1063.00       1036.23        25.52 o                         
   8   1   4        251.47        288.61         8.04 o                         
   9   1   4        924.37        964.10        24.44 o                         
  10   1   4        470.75        413.57        11.05 o                         
  11   1   4        252.43        220.93         7.57 o                         
  12   1   4        239.64        246.88        10.15 o                         
  13   1   4        339.45        343.23        12.65 o                         
  14   1   4       1424.02       1457.23        47.98 o                         
  15   1   4         20.81         27.46         3.51 o                         
  16   1   4        102.60        136.03         6.41 o                         
  17   1   4          4.70          6.64         3.41 o                         
  18   1   4          2.95          4.11         5.43 o                         
   0   2   4          8.64          1.93         0.75 o                         
   1   2   4       2449.19       2313.06        53.97 o                         
   2   2   4       6952.96       6898.47       158.39 o                         
   3   2   4         31.26         34.86         1.51 o                         
   4   2   4        170.69        168.40         4.74 o                         
   5   2   4        723.52        627.53        15.37 o                         
   6   2   4       4728.37       4874.76       115.01 o                         
   7   2   4         20.66         21.63         1.72 o                         
   8   2   4        633.38        678.13        17.30 o                         
   9   2   4        402.51        389.20        10.44 o                         
  10   2   4         98.46         99.40         3.82 o                         
  11   2   4        680.89        624.04        19.30 o                         
  12   2   4        118.46        132.89         5.79 o                         
  13   2   4        791.44        836.98        27.34 o                         
  14   2   4          0.13          1.72         3.24 o                         
  15   2   4        118.82        132.56         6.56 o                         
  16   2   4         23.74         25.13         3.53 o                         
  17   2   4          4.15          3.85         3.65 o                         
  18   2   4         57.57         42.83         7.62 o                         
   1   3   4       5927.50       5427.57       132.20 o                         
   2   3   4        536.79        490.78        12.22 o                         
   3   3   4       5424.36       5441.90       129.23 o                         
   4   3   4        903.76        928.60        23.32 o                         
   5   3   4         13.00         17.01         1.30 o                         
   6   3   4        101.24        121.41         3.77 o                         
   7   3   4       4871.82       4779.63       113.87 o                         
   8   3   4         60.19         75.34         2.95 o                         
   9   3   4         69.21         86.78         3.35 o                         
  10   3   4        445.52        427.56        11.65 o                         
  11   3   4        989.89        899.52        25.19 o                         
  12   3   4         71.87         63.13         4.21 o                         
  13   3   4         79.84         90.35         4.91 o                         
  14   3   4       1201.35       1256.09        39.81 o                         
  15   3   4          2.95          6.70         3.54 o                         
  16   3   4        149.79        156.26         6.86 o                         
  17   3   4         10.57         14.06         4.28 o                         
   0   4   4        524.81        526.62        23.41 o                         
   1   4   4        323.01        268.93         7.99 o                         
   2   4   4       1822.15       1636.67        40.57 o                         
   3   4   4       1753.23       1598.36        39.94 o                         
   4   4   4         25.08         25.60         1.44 o                         
   5   4   4       1068.97       1219.24        30.21 o                         
   6   4   4       1391.33       1342.70        32.20 o                         
   7   4   4        103.41         96.95         3.41 o                         
   8   4   4          0.59          2.84         1.49 o                         
   9   4   4        992.73        939.88        23.30 o                         
  10   4   4        210.28        207.35         6.12 o                         
  11   4   4        111.86        122.98         5.43 o                         
  12   4   4        140.05        165.60         7.25 o                         
  13   4   4        197.04        183.90         8.14 o                         
  14   4   4         23.81         27.24         3.59 o                         
  15   4   4         41.63         47.23         4.58 o                         
  16   4   4        339.05        330.74        12.41 o                         
  17   4   4          6.00          2.86         4.20 o                         
   1   5   4         58.65         67.20         3.22 o                         
   2   5   4       2568.44       2448.94        59.58 o                         
   3   5   4        916.53        936.60        23.57 o                         
   4   5   4          2.47          1.57         0.96 o                         
   5   5   4         96.93         94.89         3.09 o                         
   6   5   4        112.91        113.68         3.48 o                         
   7   5   4        323.49        347.26         9.27 o                         
   8   5   4        496.03        430.82        11.26 o                         
   9   5   4         75.96         65.23         3.02 o                         
  10   5   4        130.36        135.55         4.65 o                         
  11   5   4        264.43        272.79        10.10 o                         
  12   5   4          4.82          7.04         3.30 o                         
  13   5   4        431.28        444.08        16.14 o                         
  14   5   4        375.40        383.51        14.09 o                         
  15   5   4         57.10         57.91         4.83 o                         
  16   5   4          0.39          0.15         3.72 o                         
  17   5   4        128.93        124.41        11.00 o                         
   0   6   4         13.70         11.83         2.34 o                         
   1   6   4       1996.34       2177.80        63.85 o                         
   2   6   4       1013.43       1005.37        28.52 o                         
   3   6   4          4.59          3.47         0.86 o                         
   5   6   4        218.60        194.99         5.40 o                         
   6   6   4        171.82        176.99         5.26 o                         
   7   6   4        207.43        194.84         5.53 o                         
   8   6   4          7.36          5.36         1.64 o                         
   9   6   4         11.81         10.69         1.95 o                         
  10   6   4        499.57        520.99        19.42 o                         
  11   6   4         45.71         52.89         3.73 o                         
  12   6   4         59.88         71.68         4.70 o                         
  13   6   4        117.19        143.02         6.65 o                         
  14   6   4        242.43        258.76        10.76 o                         
  15   6   4          0.00          0.78         3.44 o                         
  16   6   4          3.42          1.05         4.10 o                         
  17   6   4         12.75          5.99         8.89 o                         
   1   7   4       6563.83       6837.92       193.61 o                         
   2   7   4       1851.88       1673.50        48.98 o                         
   3   7   4        284.24        276.53         7.59 o                         
   4   7   4        232.21        287.44         9.39 o                         
   5   7   4        182.92        198.19         5.50 o                         
   6   7   4          4.69          7.17         1.46 o                         
   7   7   4         27.45         26.76         2.03 o                         
   8   7   4        230.61        236.34         6.71 o                         
   9   7   4       1152.54       1093.44        28.61 o                         
  10   7   4        353.75        377.42        13.76 o                         
  11   7   4         16.42         17.49         3.19 o                         
  12   7   4         11.43         13.51         3.71 o                         
  13   7   4         79.67         77.05         5.44 o                         
  14   7   4        410.18        402.99        14.64 o                         
  15   7   4        262.33        223.61         9.05 o                         
  16   7   4         90.49         54.37         6.04 o                         
   0   8   4       2334.30       2425.40        94.85 o                         
   1   8   4       1534.67       1510.99        44.77 o                         
   2   8   4         17.18         12.70         1.99 o                         
   3   8   4         62.68         46.18         2.50 o                         
   4   8   4       1096.15       1196.41        29.50 o                         
   5   8   4        612.03        661.11        17.07 o                         
   6   8   4       1639.92       1687.02        40.89 o                         
   7   8   4        287.13        295.91         8.18 o                         
   8   8   4       1057.02        965.29        27.11 o                         
   9   8   4        115.77        119.76         5.30 o                         
  10   8   4          1.08          1.04         3.05 o                         
  11   8   4        288.24        316.90        11.85 o                         
  12   8   4        112.23        126.37         7.00 o                         
  13   8   4        634.38        672.67        21.76 o                         
  14   8   4        349.33        374.46        13.76 o                         
  15   8   4         96.88         86.33        10.03 o                         
  16   8   4         58.84         43.28        11.18 o                         
   1   9   4        736.33        738.53        22.15 o                         
   2   9   4        258.65        262.15         9.33 o                         
   3   9   4        529.76        557.61        16.59 o                         
   4   9   4        608.04        586.11        16.46 o                         
   5   9   4        813.39        822.55        20.94 o                         
   6   9   4         40.54         42.43         2.50 o                         
   7   9   4        662.59        628.91        19.50 o                         
   8   9   4         15.39         17.52         2.51 o                         
   9   9   4          0.00         -1.13         2.98 o                         
  10   9   4        265.50        280.62        10.94 o                         
  11   9   4         69.87         82.00         5.15 o                         
  12   9   4        233.61        231.32        14.90 o                         
  13   9   4         73.10         76.74         7.27 o                         
  14   9   4        152.86        123.95        12.35 o                         
  15   9   4        124.02         82.66        12.87 o                         
   0  10   4        262.25        277.21        13.11 o                         
   1  10   4        170.12        167.64         6.44 o                         
   2  10   4        655.35        682.40        21.16 o                         
   3  10   4       1111.30       1108.91        31.95 o                         
   4  10   4         31.18         26.38         2.17 o                         
   5  10   4       2374.23       2223.61        60.01 o                         
   6  10   4       3702.06       3474.99       106.72 o                         
   7  10   4       1626.45       1606.18        53.27 o                         
   8  10   4        250.44        247.29         9.43 o                         
   9  10   4         34.90         45.24         4.68 o                         
  10  10   4        276.85        308.87        12.62 o                         
  11  10   4         53.22         41.98         4.60 o                         
  12  10   4         93.39         84.92        12.24 o                         
  13  10   4        202.71        207.99        10.48 o                         
  14  10   4         48.41         36.60         7.39 o                         
   1  11   4        696.52        677.82        22.04 o                         
   2  11   4        195.16        184.44         7.26 o                         
   3  11   4          1.46          5.63         2.66 o                         
   4  11   4        636.13        579.93        24.29 o                         
   5  11   4        591.73        588.93        23.29 o                         
   6  11   4        257.72        231.93         8.92 o                         
   7  11   4        407.82        413.96        15.61 o                         
   8  11   4          0.97          0.03         3.50 o                         
   9  11   4          3.82          2.66         3.86 o                         
  10  11   4         87.56         81.44         7.54 o                         
  11  11   4        456.03        483.52        24.96 o                         
  12  11   4         69.49         35.77         9.54 o                         
  13  11   4         31.33         13.89         5.86 o                         
  14  11   4         16.82          7.10        13.64 o                         
   0  12   4         40.63         35.78         6.12 o                         
   1  12   4        190.86        172.26        11.36 o                         
   2  12   4        138.04        129.59         8.32 o                         
   3  12   4         61.84         71.99         6.29 o                         
   4  12   4        590.93        579.39        28.77 o                         
   5  12   4         40.11         34.93         5.81 o                         
   6  12   4        257.68        253.31        12.44 o                         
   7  12   4        207.90        200.11        15.86 o                         
   8  12   4         15.82         10.80         3.75 o                         
   9  12   4        769.27        764.37        27.22 o                         
  10  12   4        489.25        475.85        24.88 o                         
  11  12   4        457.40        432.73        18.57 o                         
  12  12   4         13.66          8.10         8.09 o                         
  13  12   4         37.16         41.12        13.81 o                         
   1  13   4        266.00        269.36        14.15 o                         
   2  13   4         95.37         97.24         7.30 o                         
   3  13   4        176.22        187.36        12.29 o                         
   4  13   4        194.11        178.80        10.18 o                         
   5  13   4        152.06        158.27        10.93 o                         
   6  13   4        295.22        355.24        19.89 o                         
   7  13   4         73.73         70.44         7.60 o                         
   8  13   4        509.78        477.08        23.82 o                         
   9  13   4        601.84        619.32        33.39 o                         
  10  13   4         13.64         10.31         7.69 o                         
  11  13   4          9.80          8.11        11.35 o                         
  12  13   4         47.84         28.91        19.70 o                         
   0  14   4         48.73         43.92         8.17 o                         
   1  14   4        193.90        219.88        13.35 o                         
   2  14   4        121.10        159.96        11.37 o                         
   3  14   4          1.30          3.64         4.90 o                         
   4  14   4         32.73         27.05         5.55 o                         
   5  14   4        376.01        353.19        18.41 o                         
   6  14   4          0.20          3.04         5.92 o                         
   7  14   4          0.13         -1.21         6.19 o                         
   8  14   4        196.34        144.81        19.56 o                         
   9  14   4          5.08          0.73        10.10 o                         
  10  14   4          0.38         -0.31        12.15 o                         
   1  15   4         23.02         22.79         5.62 o                         
   2  15   4          3.59          3.15         6.17 o                         
   3  15   4         32.92         29.86         6.05 o                         
   4  15   4         45.84         58.04         8.98 o                         
   5  15   4         41.40         21.32         6.87 o                         
   6  15   4         49.04         27.12        15.35 o                         
   7  15   4          0.49          5.38        10.08 o                         
   8  15   4         19.75         14.05        10.83 o                         
   9  15   4        126.80        150.47        22.29 o                         
   0  16   4         38.10         42.81        43.06 o                         
   1  16   4        101.14         84.94        31.77 o                         
   2  16   4         70.47         51.53        27.14 o                         
   3  16   4          0.00          3.75         9.42 o                         
   4  16   4        267.28        314.09        21.08 o                         
   5  16   4        178.64        152.98        56.12 o                         
   6  16   4        126.00         87.93        43.16 o                         
   7  16   4          5.21          9.82        14.54 o                         
   1  17   4         57.08         38.55        20.18 o                         
   2  17   4         98.05        107.11        18.72 o                         
   3  17   4        293.91        291.17        43.79 o                         
   4  17   4         76.94         67.81        15.27 o                         
   1   1   5        405.78        377.72        11.71 o                         
   2   1   5        136.52        127.62         3.73 o                         
   3   1   5       3147.47       3120.23        72.69 o                         
   4   1   5        398.81        310.31         8.29 o                         
   5   1   5       3956.50       4067.69        92.88 o                         
   6   1   5       7232.44       7214.83       164.40 o                         
   7   1   5        298.64        285.24         8.08 o                         
   8   1   5       2554.23       2406.59        58.66 o                         
   9   1   5        251.64        259.95         7.40 o                         
  10   1   5         52.93         61.92         3.03 o                         
  11   1   5        717.05        628.98        27.08 o                         
  12   1   5        466.76        495.70        17.87 o                         
  13   1   5         59.93         56.71         4.24 o                         
  14   1   5        624.50        621.89        21.45 o                         
  15   1   5        649.49        685.64        22.45 o                         
  16   1   5        220.51        230.01         9.30 o                         
  17   1   5         34.32         34.64         4.59 o                         
   0   2   5        239.94        219.81         8.81 o                         
   1   2   5        120.71        118.26         3.75 o                         
   2   2   5       5192.24       4944.24       112.78 o                         
   3   2   5       3843.86       3536.23        81.21 o                         
   4   2   5        175.52        220.57         6.02 o                         
   5   2   5       2370.82       2362.66        54.57 o                         
   6   2   5       8999.01       9455.98       215.11 o                         
   7   2   5        384.12        408.71        10.65 o                         
   8   2   5         34.17         32.42         2.19 o                         
   9   2   5          2.21          4.19         1.65 o                         
  10   2   5         68.86         56.35         2.80 o                         
  11   2   5       1708.75       1563.15        54.44 o                         
  12   2   5        419.04        478.44        17.63 o                         
  13   2   5        122.16        104.48         5.54 o                         
  14   2   5        124.29        133.96         6.39 o                         
  15   2   5        159.29        145.30         6.68 o                         
  16   2   5         33.33         39.92         4.24 o                         
  17   2   5          2.24          1.40         4.42 o                         
   1   3   5        593.78        590.46        15.70 o                         
   2   3   5          2.37          3.20         0.77 o                         
   3   3   5       3000.22       2787.62        68.82 o                         
   5   3   5       3700.00       3589.41        87.13 o                         
   6   3   5        224.85        274.87         7.35 o                         
   7   3   5        150.53        162.98         4.96 o                         
   8   3   5        362.79        348.84         9.59 o                         
   9   3   5         80.62         79.16         3.10 o                         
  10   3   5        397.48        355.72         9.73 o                         
  11   3   5          3.09          3.01         2.52 o                         
  12   3   5        142.80        173.85         7.18 o                         
  13   3   5        161.62        179.18         7.97 o                         
  14   3   5        102.90        135.54         6.54 o                         
  15   3   5          0.04          3.03         3.12 o                         
  16   3   5         76.87         62.85         4.75 o                         
  17   3   5        194.17        189.87        10.57 o                         
   0   4   5       2409.22       2374.69        86.87 o                         
   1   4   5        792.65        768.82        22.00 o                         
   2   4   5       1393.65       1306.85        31.58 o                         
   3   4   5        517.27        572.60        14.37 o                         
   4   4   5      11237.44      12436.55       285.10 o                         
   5   4   5         36.40         45.53         2.03 o                         
   6   4   5          0.27          1.22         1.20 o                         
   7   4   5        157.13        140.21         4.45 o                         
   8   4   5       1124.19       1078.66        27.39 o                         
   9   4   5         17.89         13.51         1.88 o                         
  10   4   5        119.12        102.35         4.02 o                         
  11   4   5        452.90        473.93        16.62 o                         
  12   4   5         51.08         54.86         3.90 o                         
  13   4   5         56.25         66.35         4.56 o                         
  14   4   5         41.42         36.03         4.01 o                         
  15   4   5        295.56        304.55        11.52 o                         
  16   4   5         36.11         37.13         4.22 o                         
  17   4   5         38.68         20.69         4.59 o                         
   1   5   5        537.29        486.67        15.09 o                         
   2   5   5         76.88         61.71         2.50 o                         
   3   5   5        716.74        682.01        17.67 o                         
   4   5   5        883.38        875.46        21.80 o                         
   5   5   5         12.99          6.93         1.20 o                         
   6   5   5        499.22        482.75        12.28 o                         
   7   5   5          9.43          8.32         1.53 o                         
   8   5   5          1.52          2.97         1.73 o                         
   9   5   5       1697.48       1598.61        40.36 o                         
  10   5   5          5.64          3.84         2.05 o                         
  11   5   5         40.38         37.74         3.52 o                         
  12   5   5          0.48          3.91         3.05 o                         
  13   5   5        284.10        297.74        11.35 o                         
  14   5   5        111.29        112.54         5.79 o                         
  15   5   5         40.77         30.63         3.95 o                         
  16   5   5          0.18          0.32         3.51 o                         
  17   5   5        239.50        233.84        13.14 o                         
   0   6   5       1759.05       1678.12        68.21 o                         
   1   6   5       3502.40       3733.04       100.15 o                         
   2   6   5         30.42         25.38         1.62 o                         
   3   6   5       2543.78       2639.23        66.97 o                         
   4   6   5       1737.57       1901.44        45.51 o                         
   5   6   5        425.92        415.26        10.93 o                         
   6   6   5          3.03          2.50         1.43 o                         
   7   6   5       1399.45       1398.49        33.65 o                         
   8   6   5          0.22          0.99         1.65 o                         
   9   6   5        551.95        513.19        14.22 o                         
  10   6   5         37.40         34.58         2.89 o                         
  11   6   5        924.92        972.49        31.33 o                         
  12   6   5        549.66        610.48        19.69 o                         
  13   6   5         24.99         26.14         3.63 o                         
  14   6   5         33.42         37.46         4.31 o                         
  15   6   5         16.49         13.37         3.69 o                         
  16   6   5         76.50         58.83         8.59 o                         
   1   7   5       3423.06       3604.41       102.21 o                         
   2   7   5        230.78        232.91         8.19 o                         
   3   7   5          6.52          7.73         0.93 o                         
   4   7   5         13.16         19.41         1.45 o                         
   5   7   5        220.05        231.56         6.34 o                         
   6   7   5        150.48        173.41         5.21 o                         
   7   7   5        672.91        675.58        16.64 o                         
   8   7   5          1.82          2.67         1.71 o                         
   9   7   5        548.35        535.99        15.48 o                         
  10   7   5        315.74        332.54        12.44 o                         
  11   7   5         73.43         76.76         4.46 o                         
  12   7   5         72.09         75.15         4.94 o                         
  13   7   5        495.42        468.32        16.35 o                         
  14   7   5          6.26          9.62         3.71 o                         
  15   7   5        104.11         87.73         8.86 o                         
  16   7   5         33.13         34.80         6.50 o                         
   0   8   5       3014.94       3182.34       126.62 o                         
   1   8   5        249.34        290.28         9.52 o                         
   2   8   5         74.83         77.96         3.86 o                         
   3   8   5        189.37        196.07         6.66 o                         
   4   8   5       1203.98       1234.09        31.07 o                         
   5   8   5        239.70        229.95         6.85 o                         
   6   8   5        293.28        316.68         8.86 o                         
   7   8   5        207.29        198.41         5.93 o                         
   8   8   5        242.21        235.50         7.84 o                         
   9   8   5        683.25        725.09        26.08 o                         
  10   8   5        527.59        600.37        21.99 o                         
  11   8   5         52.33         58.66         4.78 o                         
  12   8   5        166.57        160.51         8.74 o                         
  13   8   5         61.11         68.81         6.96 o                         
  14   8   5        624.87        608.59        21.88 o                         
  15   8   5         52.41         42.99         5.82 o                         
   1   9   5        374.26        351.29        11.91 o                         
   2   9   5        188.94        188.60         7.19 o                         
   3   9   5        181.19        169.83         6.83 o                         
   4   9   5        271.33        298.15         9.21 o                         
   5   9   5        432.21        442.90        11.49 o                         
   6   9   5         97.50        104.54         4.02 o                         
   7   9   5        120.57        125.21         5.20 o                         
   8   9   5         20.55         17.29         2.52 o                         
   9   9   5        942.01       1024.59        33.50 o                         
  10   9   5         22.89         18.95         3.90 o                         
  11   9   5        114.53        118.68         6.32 o                         
  12   9   5          0.08          1.20         3.74 o                         
  13   9   5         64.08         73.24         7.75 o                         
  14   9   5        187.62        161.75         8.43 o                         
  15   9   5        339.53        313.74        17.95 o                         
   0  10   5        421.56        361.94        16.12 o                         
   1  10   5        863.72        889.18        28.21 o                         
   2  10   5        690.31        668.60        20.81 o                         
   3  10   5        373.29        430.12        13.91 o                         
   4  10   5         12.46         15.13         2.77 o                         
   5  10   5         26.43         28.40         2.48 o                         
   6  10   5          9.93         10.20         2.39 o                         
   7  10   5         55.66         51.19         3.75 o                         
   8  10   5         20.79         22.81         3.50 o                         
   9  10   5        151.59        165.31         8.26 o                         
  10  10   5          1.46          4.53         3.84 o                         
  11  10   5        279.16        276.27        12.33 o                         
  12  10   5         75.99         60.75         6.35 o                         
  13  10   5          9.67          9.17         4.62 o                         
  14  10   5          7.90          9.55         5.55 o                         
   1  11   5        981.57        930.58        29.35 o                         
   2  11   5        988.26        939.03        32.44 o                         
   3  11   5        938.88        897.50        52.11 o                         
   4  11   5        264.61        267.07        14.23 o                         
   5  11   5        255.58        255.08        13.53 o                         
   6  11   5         56.71         50.20         4.29 o                         
   7  11   5          0.09          0.32         2.93 o                         
   8  11   5        114.98        125.39         7.01 o                         
   9  11   5        458.54        463.67        17.70 o                         
  10  11   5        398.77        383.13        19.07 o                         
  11  11   5        200.97        173.20        20.92 o                         
  12  11   5         16.06         15.67         6.79 o                         
  13  11   5        368.08        342.10        45.20 o                         
   0  12   5          0.16          1.48         5.93 o                         
   1  12   5          9.44         12.24         4.65 o                         
   2  12   5          0.14         -1.00         4.67 o                         
   3  12   5        307.20        320.00        17.12 o                         
   4  12   5        391.08        452.07        22.12 o                         
   5  12   5         17.59         10.69         5.03 o                         
   6  12   5          0.11         -1.37         5.68 o                         
   7  12   5         12.53         14.49         4.99 o                         
   8  12   5         25.34         22.95         4.83 o                         
   9  12   5         13.36         14.30         5.41 o                         
  10  12   5        149.87        191.77        10.85 o                         
  11  12   5         27.45         17.55         5.58 o                         
  12  12   5        248.88        247.03        26.69 o                         
   1  13   5         26.29         31.24         5.85 o                         
   2  13   5        261.39        306.99        16.01 o                         
   3  13   5        236.05        285.24        15.65 o                         
   4  13   5        389.28        391.03        18.66 o                         
   5  13   5         71.32         75.62         8.39 o                         
   6  13   5         26.09         26.81         7.02 o                         
   7  13   5        221.10        206.41        26.08 o                         
   8  13   5          4.80          3.19         6.30 o                         
   9  13   5        117.99        119.91        11.66 o                         
  10  13   5         68.83         56.84         9.87 o                         
  11  13   5        106.02         92.98        37.74 o                         
   0  14   5        584.10        613.48        42.52 o                         
   1  14   5        137.57        145.21        13.11 o                         
   2  14   5         68.91         75.57         7.36 o                         
   3  14   5          0.00          0.54         5.71 o                         
   4  14   5        248.28        283.85        16.00 o                         
   5  14   5         37.95         25.04         6.30 o                         
   6  14   5         78.58         77.78        12.73 o                         
   7  14   5          8.46         15.97         6.24 o                         
   8  14   5         60.60         36.56        12.20 o                         
   9  14   5        191.64        154.88        65.96 o                         
  10  14   5         23.70         20.10        12.29 o                         
   1  15   5        113.21         90.35        20.50 o                         
   2  15   5          3.32          0.20         6.17 o                         
   3  15   5        102.73         77.48        16.57 o                         
   4  15   5        178.67        133.08        31.13 o                         
   5  15   5          0.71         -1.10         5.59 o                         
   6  15   5          0.71          2.78         8.09 o                         
   7  15   5         81.65         39.44        22.73 o                         
   8  15   5         54.98         35.46        12.27 o                         
   0  16   5        170.18         90.72        72.75 o                         
   2  16   5        195.82         93.79        70.66 o                         
   3  16   5         58.68         66.80        23.87 o                         
   5  16   5          1.41          4.64         9.82 o                         
   6  16   5        330.21        389.02        41.04 o                         
   1  17   5        288.54        321.60        36.10 o                         
   2  17   5         68.91         59.99        16.36 o                         
   3  17   5        359.51        316.25        32.18 o                         
   0   0   6       8802.95       8244.93       387.83 o                         
   1   0   6        148.02        157.78         6.41 o                         
   2   0   6        390.04        384.90        14.84 o                         
   3   0   6       2225.79       2215.96        76.28 o                         
   4   0   6      13192.54      13681.59       457.21 o                         
   5   0   6       3813.37       3896.96       123.17 o                         
   6   0   6       8977.15       8795.98       278.47 o                         
   7   0   6       4043.17       4055.14       132.95 o                         
   8   0   6          3.89         10.77         2.41 o                         
   9   0   6        606.45        640.76        24.05 o                         
  10   0   6        549.28        574.03        25.09 o                         
  11   0   6        579.47        534.71        24.80 o                         
  12   0   6        586.79        607.61        29.68 o                         
  13   0   6        347.94        379.19        19.80 o                         
  14   0   6       2200.14       2370.69       116.45 o                         
  15   0   6         88.09         89.84         8.47 o                         
  16   0   6        350.88        333.26        16.55 o                         
  17   0   6        550.97        591.55        28.48 o                         
   1   1   6        525.72        483.23        13.57 o                         
   2   1   6        718.76        664.26        18.47 o                         
   3   1   6          9.76          8.08         1.03 o                         
   4   1   6        129.00        131.84         4.03 o                         
   5   1   6         28.52         21.54         1.50 o                         
   6   1   6       3791.92       3687.67        89.11 o                         
   7   1   6        182.67        184.04         5.12 o                         
   8   1   6        574.35        521.57        13.67 o                         
   9   1   6        341.98        337.60         9.45 o                         
  10   1   6         22.56         20.16         2.11 o                         
  11   1   6       3672.90       3654.72       105.91 o                         
  12   1   6        857.15        927.55        31.45 o                         
  13   1   6         67.95         59.84         4.55 o                         
  14   1   6         64.01         71.56         4.55 o                         
  15   1   6         94.99         97.19         5.34 o                         
  16   1   6         20.62         27.28         3.87 o                         
  17   1   6         14.97         20.67         5.17 o                         
   0   2   6       4146.13       3963.76       149.89 o                         
   1   2   6          0.48          1.01         0.80 o                         
   2   2   6       4362.16       4431.34       105.07 o                         
   3   2   6       1001.60        979.05        23.64 o                         
   4   2   6        611.55        589.90        14.25 o                         
   5   2   6        411.99        364.21         9.69 o                         
   6   2   6        998.30       1015.83        23.83 o                         
   7   2   6         44.29         42.34         2.15 o                         
   8   2   6        289.98        271.21         7.86 o                         
   9   2   6       1588.70       1568.42        37.38 o                         
  10   2   6        536.82        520.79        13.53 o                         
  11   2   6         26.75         22.88         2.88 o                         
  12   2   6          3.04          4.01         2.68 o                         
  13   2   6         78.17         84.03         5.41 o                         
  14   2   6         10.97          7.60         3.01 o                         
  15   2   6         51.68         45.90         4.23 o                         
  16   2   6         26.47         26.28         3.87 o                         
  17   2   6         37.43         37.49         4.86 o                         
   1   3   6       4704.51       4833.91       131.87 o                         
   2   3   6         84.10         66.80         2.41 o                         
   3   3   6        181.26        189.85         5.38 o                         
   4   3   6       9379.08       9866.36       229.38 o                         
   5   3   6         16.39         16.05         1.39 o                         
   6   3   6        107.21        109.59         3.82 o                         
   7   3   6          6.84         11.47         1.45 o                         
   8   3   6        202.35        212.61         6.70 o                         
   9   3   6        166.31        170.72         5.33 o                         
  10   3   6       2953.70       2719.58        66.64 o                         
  11   3   6       2064.68       2078.90        70.85 o                         
  12   3   6        353.56        361.34        14.36 o                         
  13   3   6         85.50         88.38         4.95 o                         
  14   3   6        189.29        192.03         7.69 o                         
  15   3   6          0.11          1.50         3.45 o                         
  16   3   6         37.05         31.51         4.17 o                         
  17   3   6          2.80          5.40         4.69 o                         
   0   4   6       1067.68       1024.60        36.66 o                         
   1   4   6        209.55        219.95         6.52 o                         
   2   4   6         20.34         26.16         1.56 o                         
   3   4   6        938.26        828.23        21.61 o                         
   4   4   6       2385.34       2593.26        63.51 o                         
   5   4   6       2511.93       2600.50        63.42 o                         
   6   4   6        166.27        205.35         5.77 o                         
   7   4   6         50.66         58.91         2.53 o                         
   8   4   6        350.24        361.53         9.90 o                         
   9   4   6        210.96        197.85         5.66 o                         
  10   4   6        579.39        578.06        19.06 o                         
  11   4   6         57.21         58.08         3.74 o                         
  12   4   6         20.45         19.20         3.28 o                         
  13   4   6         22.80         30.60         3.68 o                         
  14   4   6        312.38        327.22        12.55 o                         
  15   4   6          0.25          1.87         3.39 o                         
  16   4   6          0.45          0.16         3.65 o                         
  17   4   6         79.62         62.53         7.63 o                         
   1   5   6       3068.84       3207.85        76.94 o                         
   2   5   6        138.05        149.25         4.99 o                         
   3   5   6        158.30        152.89         4.84 o                         
   4   5   6        168.15        128.44         4.08 o                         
   5   5   6        186.37        197.01         5.76 o                         
   6   5   6          1.35          2.71         1.48 o                         
   7   5   6        616.83        627.29        15.60 o                         
   8   5   6        216.48        201.58         6.11 o                         
   9   5   6        151.85        143.74         4.61 o                         
  10   5   6         78.31         81.69         3.92 o                         
  11   5   6       1063.79       1088.16        34.43 o                         
  12   5   6        353.96        365.73        13.23 o                         
  13   5   6        255.41        293.61        11.26 o                         
  14   5   6         10.52         10.82         3.62 o                         
  15   5   6         34.86         39.02         4.70 o                         
  16   5   6          0.19          2.99         4.26 o                         
  17   5   6          0.17         -2.13         8.24 o                         
   0   6   6       3248.03       3246.47       121.58 o                         
   1   6   6        276.05        288.50         9.63 o                         
   2   6   6       1255.58       1217.94        33.91 o                         
   3   6   6         45.87         59.86         2.48 o                         
   4   6   6        351.96        328.56         8.91 o                         
   5   6   6         16.60         17.95         1.55 o                         
   6   6   6          1.88          2.16         1.45 o                         
   7   6   6       2496.67       2503.80        59.46 o                         
   8   6   6        489.39        503.38        12.74 o                         
   9   6   6        189.29        215.81         8.49 o                         
  10   6   6          3.14          2.79         2.71 o                         
  11   6   6         37.13         42.26         3.78 o                         
  12   6   6        373.63        395.73        14.25 o                         
  13   6   6         84.39         98.77         5.89 o                         
  14   6   6         98.24         76.54         7.80 o                         
  15   6   6         64.68         45.02         6.25 o                         
  16   6   6         41.57         23.28         5.47 o                         
   1   7   6       7907.45       8346.80       238.23 o                         
   2   7   6        538.33        582.13        18.23 o                         
   3   7   6        193.38        203.58         6.79 o                         
   4   7   6       1958.41       1990.86        51.06 o                         
   5   7   6       1201.14       1308.53        31.75 o                         
   6   7   6        390.36        393.19        10.69 o                         
   7   7   6        128.87        132.50         4.43 o                         
   8   7   6         95.50         90.85         3.52 o                         
   9   7   6         21.82         26.60         2.75 o                         
  10   7   6         58.68         73.03         4.76 o                         
  11   7   6          8.97          5.71         3.51 o                         
  12   7   6       1080.66       1134.60        37.55 o                         
  13   7   6        213.56        188.71         8.40 o                         
  14   7   6         37.49         40.54         4.49 o                         
  15   7   6        410.83        416.15        14.35 o                         
  16   7   6          3.27          0.27         7.77 o                         
   0   8   6       4180.26       4387.54       166.62 o                         
   1   8   6        601.03        650.89        18.84 o                         
   2   8   6        252.22        233.00         8.05 o                         
   3   8   6       1109.95       1104.79        32.60 o                         
   4   8   6       1171.56       1211.28        33.26 o                         
   5   8   6        823.71        855.81        21.74 o                         
   6   8   6        187.06        178.91         5.68 o                         
   7   8   6          1.45          0.96         1.94 o                         
   8   8   6          7.15          8.70         2.44 o                         
   9   8   6        492.02        514.94        17.88 o                         
  10   8   6        402.32        435.48        15.16 o                         
  11   8   6        159.27        183.93         8.08 o                         
  12   8   6        367.47        410.98        16.05 o                         
  13   8   6         47.07         56.83         6.83 o                         
  14   8   6          0.01          0.80         3.89 o                         
  15   8   6         52.87         77.55         7.57 o                         
   1   9   6        539.38        593.15        17.48 o                         
   2   9   6       1439.55       1491.04        43.29 o                         
   3   9   6         15.25         25.23         2.73 o                         
   4   9   6        740.48        717.24        22.18 o                         
   5   9   6        525.83        506.12        13.89 o                         
   6   9   6       2428.85       2264.99        82.52 o                         
   7   9   6        382.30        404.72        13.84 o                         
   8   9   6        141.37        147.45         5.99 o                         
   9   9   6         78.19         85.21         5.57 o                         
  10   9   6         17.33         14.34         3.62 o                         
  11   9   6        169.74        155.18        10.05 o                         
  12   9   6         76.85         70.96         5.93 o                         
  13   9   6         27.17         25.78         4.36 o                         
  14   9   6         84.51         81.75         7.52 o                         
  15   9   6        315.39        245.56        31.84 o                         
   0  10   6         84.77         78.50         7.52 o                         
   1  10   6        747.47        781.86        22.89 o                         
   2  10   6       2994.04       2927.19        80.37 o                         
   3  10   6       2781.96       2672.31        81.70 o                         
   4  10   6        275.14        265.63        12.46 o                         
   5  10   6       2118.69       2026.57       101.67 o                         
   6  10   6        270.60        267.94        12.36 o                         
   7  10   6        117.73        110.98         5.20 o                         
   8  10   6        842.12        889.05        31.93 o                         
   9  10   6        801.54        840.13        30.92 o                         
  10  10   6          1.19          5.29         3.97 o                         
  11  10   6          0.13          1.13         4.24 o                         
  12  10   6         17.30         22.77         4.70 o                         
  13  10   6        101.00        110.28         8.85 o                         
  14  10   6         13.90          3.28         5.84 o                         
   1  11   6       3601.27       3390.16       178.96 o                         
   2  11   6         73.47         72.02         6.51 o                         
   3  11   6         15.46         14.35         4.41 o                         
   4  11   6        936.88        946.23        41.89 o                         
   5  11   6          6.60          9.83         4.44 o                         
   6  11   6         98.41         96.93         7.62 o                         
   7  11   6         38.40         43.81         5.46 o                         
   8  11   6        329.75        350.89        18.37 o                         
   9  11   6          3.44          5.00         3.75 o                         
  10  11   6        154.41        124.80        13.27 o                         
  11  11   6         25.96         18.53         6.49 o                         
  12  11   6          2.39         -1.59         5.49 o                         
  13  11   6         97.44         33.18        29.80 o                         
   0  12   6       3085.01       3450.10       195.67 o                         
   1  12   6        278.12        300.68        17.57 o                         
   2  12   6         11.18         13.02         4.81 o                         
   3  12   6        701.68        735.67        35.47 o                         
   4  12   6         84.62         85.93         7.90 o                         
   5  12   6        562.77        575.43        28.59 o                         
   6  12   6         28.09         26.45         5.82 o                         
   7  12   6        781.48        829.90        39.84 o                         
   8  12   6        186.88        194.06        12.62 o                         
   9  12   6         11.73         12.74         7.08 o                         
  10  12   6         79.37         59.16        15.14 o                         
  11  12   6         33.84         18.82         6.00 o                         
  12  12   6        201.34        152.23        59.53 o                         
   1  13   6         15.18         13.90         5.47 o                         
   2  13   6         20.89         23.45         5.96 o                         
   3  13   6         26.78         41.42         7.24 o                         
   4  13   6        149.29        164.03        10.98 o                         
   5  13   6         98.65        102.84         8.26 o                         
   6  13   6          2.05          1.65         6.05 o                         
   7  13   6        538.82        502.73        25.01 o                         
   8  13   6        448.97        426.18        23.63 o                         
   9  13   6         63.05         36.81        11.12 o                         
  10  13   6         61.75         47.82         9.88 o                         
  11  13   6         17.10         23.28        14.80 o                         
   0  14   6       1510.00       1445.54       231.60 o                         
   1  14   6         32.09         28.30         6.04 o                         
   2  14   6          1.77          0.88         5.50 o                         
   3  14   6        147.57        151.17        26.43 o                         
   4  14   6         21.23         20.49         7.36 o                         
   5  14   6        108.58        100.71        24.41 o                         
   6  14   6          4.15          0.80         7.45 o                         
   7  14   6         79.60         44.34        15.39 o                         
   8  14   6          7.28          9.62         8.42 o                         
   9  14   6          1.68          9.60        10.54 o                         
  10  14   6          0.05          2.09        13.19 o                         
   1  15   6        413.78        419.95        37.68 o                         
   2  15   6          7.30          2.97         6.35 o                         
   3  15   6          1.43          8.21         7.17 o                         
   4  15   6         56.26         26.36        10.23 o                         
   5  15   6         88.68         50.20        20.96 o                         
   6  15   6         93.80         64.74        38.09 o                         
   7  15   6        114.59         82.13        28.57 o                         
   8  15   6          8.16          6.78        16.50 o                         
   0  16   6        351.32        224.79       162.82 o                         
   1  16   6          5.28          6.18         8.19 o                         
   2  16   6          3.94          6.32        10.38 o                         
   3  16   6         32.61         17.86        11.39 o                         
   4  16   6          8.33          0.81        12.67 o                         
   5  16   6         26.18         32.34        14.38 o                         
   6  16   6          7.26         17.17        18.65 o                         
   1  17   6          5.35          7.90        14.46 o                         
   1   1   7        530.69        503.77        15.22 o                         
   2   1   7        657.28        578.19        15.45 o                         
   3   1   7        714.57        711.26        17.66 o                         
   5   1   7        334.64        316.02         8.16 o                         
   6   1   7       1388.59       1264.51        29.37 o                         
   7   1   7          0.07          5.23         1.41 o                         
   8   1   7        680.45        610.22        15.84 o                         
   9   1   7       2412.53       2259.20        54.40 o                         
  10   1   7         76.18         76.54         3.44 o                         
  11   1   7       1651.09       1724.02        55.32 o                         
  12   1   7         47.83         63.39         4.26 o                         
  13   1   7         74.63         83.20         4.95 o                         
  14   1   7          2.93          7.78         3.49 o                         
  15   1   7         53.79         49.96         4.19 o                         
  16   1   7        173.00        185.26         8.00 o                         
  17   1   7         64.71         64.83         6.56 o                         
   0   2   7        426.40        380.09        14.44 o                         
   1   2   7         34.18         36.51         1.80 o                         
   2   2   7        556.26        518.26        14.49 o                         
   3   2   7        411.05        425.68        10.75 o                         
   4   2   7       1454.81       1624.26        37.80 o                         
   5   2   7        153.38        148.76         4.34 o                         
   6   2   7       1519.08       1499.37        37.09 o                         
   7   2   7        992.79        890.50        21.96 o                         
   8   2   7       1210.07       1164.83        28.53 o                         
   9   2   7          3.29          2.90         1.73 o                         
  10   2   7         25.91         23.31         2.24 o                         
  11   2   7        172.80        186.70         8.02 o                         
  12   2   7         70.55         73.04         4.58 o                         
  13   2   7       1301.92       1376.58        44.56 o                         
  14   2   7        134.79        142.15         6.71 o                         
  15   2   7         67.00         74.15         4.91 o                         
  16   2   7         53.23         71.13         4.90 o                         
  17   2   7          4.07          7.92         5.60 o                         
   1   3   7        948.56        933.55        24.24 o                         
   2   3   7       5069.36       5411.88       136.05 o                         
   3   3   7        208.02        254.71         7.05 o                         
   5   3   7       1991.38       1933.34        45.03 o                         
   6   3   7        667.36        651.34        16.80 o                         
   7   3   7         93.77         93.08         3.37 o                         
   8   3   7       1555.54       1487.56        36.70 o                         
   9   3   7          1.16          1.75         1.89 o                         
  10   3   7       1760.74       1584.43        55.78 o                         
  11   3   7        109.58        123.53         6.22 o                         
  12   3   7        119.40        124.30         6.60 o                         
  13   3   7        135.02        134.10         6.47 o                         
  14   3   7        302.03        316.09        11.79 o                         
  15   3   7         51.53         64.33         5.05 o                         
  16   3   7         28.09         43.72         4.79 o                         
  17   3   7         19.26          9.97         5.49 o                         
   0   4   7       1490.08       1518.49        53.83 o                         
   1   4   7       2867.71       2913.61        68.87 o                         
   2   4   7        171.24        181.68         5.80 o                         
   3   4   7       1385.60       1486.61        36.72 o                         
   4   4   7        740.01        825.73        20.39 o                         
   5   4   7         39.54         42.28         2.07 o                         
   6   4   7          8.56          8.93         1.46 o                         
   7   4   7        164.22        180.90         5.54 o                         
   8   4   7        438.59        393.72        10.42 o                         
   9   4   7         30.45         24.13         2.06 o                         
  10   4   7        632.16        626.16        22.89 o                         
  11   4   7        130.27        144.36         6.45 o                         
  12   4   7        250.06        247.40         9.72 o                         
  13   4   7        149.36        160.94         7.16 o                         
  14   4   7        346.08        419.15        15.29 o                         
  15   4   7          6.54          6.43         3.89 o                         
  16   4   7        136.81        142.48         7.88 o                         
  17   4   7         93.37         92.07        12.08 o                         
   1   5   7         23.33         25.64         1.43 o                         
   2   5   7       1075.99       1119.70        30.10 o                         
   3   5   7         24.07         23.97         1.60 o                         
   4   5   7          2.75          2.53         1.28 o                         
   5   5   7         94.49         88.35         3.24 o                         
   6   5   7          1.97          1.92         1.41 o                         
   7   5   7         51.40         62.72         2.60 o                         
   8   5   7       2126.71       2153.09        52.22 o                         
   9   5   7        346.16        294.29         9.73 o                         
  10   5   7        389.47        384.41        12.75 o                         
  11   5   7        234.86        253.67        10.14 o                         
  12   5   7         74.11         53.57         4.39 o                         
  13   5   7         11.58          8.95         3.44 o                         
  14   5   7        119.19         96.02         6.02 o                         
  15   5   7         34.92         34.37         5.34 o                         
  16   5   7        287.80        289.94        12.22 o                         
   0   6   7          5.41          3.62         2.15 o                         
   1   6   7       1063.43       1079.51        32.98 o                         
   2   6   7        708.91        754.70        22.19 o                         
   3   6   7         77.62         73.04         3.08 o                         
   4   6   7        296.73        295.71         7.94 o                         
   5   6   7        192.84        183.93         5.38 o                         
   6   6   7        101.57        105.98         3.58 o                         
   7   6   7         80.31         73.69         3.11 o                         
   8   6   7        233.81        216.53         7.66 o                         
   9   6   7        510.25        466.98        14.07 o                         
  10   6   7        119.50        143.36         6.52 o                         
  11   6   7         42.47         42.16         4.05 o                         
  12   6   7        191.17        202.02         8.53 o                         
  13   6   7        274.82        248.61        11.58 o                         
  14   6   7        108.02        107.29         7.18 o                         
  15   6   7        301.53        323.49        13.34 o                         
  16   6   7        291.49        258.16        16.26 o                         
   1   7   7         55.04         57.16         3.37 o                         
   2   7   7          6.26          5.00         1.81 o                         
   3   7   7        308.20        288.28         9.83 o                         
   4   7   7          4.18         10.33         1.45 o                         
   5   7   7         17.68         21.14         1.76 o                         
   6   7   7         20.00         19.27         1.91 o                         
   7   7   7        157.73        157.24         5.28 o                         
   8   7   7         25.78         31.32         2.61 o                         
   9   7   7        148.73        152.60         6.20 o                         
  10   7   7         36.18         56.86         4.44 o                         
  11   7   7        297.86        320.66        12.92 o                         
  12   7   7        401.10        416.49        14.86 o                         
  13   7   7        161.99        186.09         9.11 o                         
  14   7   7        190.11        187.13         8.38 o                         
  15   7   7        170.62        174.24        19.71 o                         
   0   8   7        142.70        151.78         7.91 o                         
   1   8   7          1.33          3.27         2.06 o                         
   2   8   7       1295.20       1277.76        36.14 o                         
   3   8   7       1342.12       1299.08        37.44 o                         
   4   8   7         20.38         13.44         1.99 o                         
   5   8   7          2.81          3.42         1.51 o                         
   6   8   7          1.11          1.97         1.55 o                         
   7   8   7          0.23         -0.31         2.28 o                         
   8   8   7         38.67         38.69         3.27 o                         
   9   8   7          4.24          8.16         3.45 o                         
  10   8   7        894.40        957.88        31.90 o                         
  11   8   7         59.13         54.02         4.57 o                         
  12   8   7          1.39          1.29         3.70 o                         
  13   8   7         39.22         42.73         5.04 o                         
  14   8   7          5.91          1.44         4.78 o                         
  15   8   7        107.22         91.42        15.80 o                         
   1   9   7         47.28         50.11         3.25 o                         
   2   9   7       3075.81       3126.16        88.64 o                         
   3   9   7        494.17        458.61        14.05 o                         
   4   9   7        169.03        174.77         8.13 o                         
   5   9   7        705.24        634.65        27.14 o                         
   6   9   7         28.24         24.27         2.36 o                         
   7   9   7        160.94        153.58         6.38 o                         
   8   9   7        512.01        535.79        17.19 o                         
   9   9   7        974.57       1017.99        35.78 o                         
  10   9   7          0.38         -0.97         3.76 o                         
  11   9   7          1.88          3.25         3.76 o                         
  12   9   7        223.90        225.36        14.31 o                         
  13   9   7         91.45         73.12        10.70 o                         
  14   9   7        174.87        162.82        13.60 o                         
   0  10   7         39.33         34.13         4.14 o                         
   1  10   7        416.70        449.62        20.79 o                         
   2  10   7        658.49        613.28        20.38 o                         
   3  10   7        159.37        153.01        10.08 o                         
   4  10   7         45.95         50.70         5.24 o                         
   5  10   7          0.27         -0.88         3.72 o                         
   6  10   7        252.44        263.04        13.33 o                         
   7  10   7          2.25          2.41         2.39 o                         
   8  10   7         11.86         13.43         3.52 o                         
   9  10   7         76.44         93.19         5.98 o                         
  10  10   7         33.01         38.27         4.89 o                         
  11  10   7         22.06         31.93         5.09 o                         
  12  10   7         64.52         57.95         9.02 o                         
  13  10   7          2.08          5.44         5.80 o                         
  14  10   7         11.59          9.03        12.95 o                         
   1  11   7       1047.63       1270.24        90.28 o                         
   2  11   7         66.82         85.56         7.28 o                         
   3  11   7        110.53        126.68         9.37 o                         
   4  11   7        443.34        488.37        26.48 o                         
   5  11   7          1.72          2.80         4.27 o                         
   6  11   7         89.21         90.10         8.00 o                         
   7  11   7          2.08          0.88         4.14 o                         
   8  11   7         43.76         39.30         5.47 o                         
   9  11   7         11.80         16.44         5.23 o                         
  10  11   7          6.88          4.44         4.47 o                         
  11  11   7        123.17        130.30        23.77 o                         
  12  11   7          0.40         -1.85         5.80 o                         
  13  11   7         18.08         -6.75        16.46 o                         
   0  12   7          5.32          3.00         6.75 o                         
   1  12   7         73.83         81.23         7.74 o                         
   2  12   7        496.83        529.39        25.78 o                         
   3  12   7        615.19        666.95        32.44 o                         
   4  12   7         95.62        103.49         8.97 o                         
   5  12   7        400.11        478.62        23.72 o                         
   6  12   7         95.18         99.74         8.70 o                         
   7  12   7         15.48         17.16         5.85 o                         
   8  12   7          4.14          6.82         6.57 o                         
   9  12   7          6.70          7.95         6.39 o                         
  10  12   7         27.99         21.39         7.76 o                         
  11  12   7          2.97          3.69         7.29 o                         
  12  12   7         21.27         31.40        20.32 o                         
   1  13   7          4.70          7.64         5.20 o                         
   2  13   7        530.62        615.15        28.57 o                         
   3  13   7        279.56        348.19        18.31 o                         
   4  13   7         96.62         94.27        12.85 o                         
   5  13   7        101.05         70.22        16.30 o                         
   6  13   7        248.99        260.57        15.10 o                         
   7  13   7        167.39        150.77        30.87 o                         
   8  13   7          1.75          7.83         7.03 o                         
   9  13   7         35.17         30.18         7.64 o                         
  10  13   7          5.55          5.82        11.41 o                         
  11  13   7        163.64        122.83        40.35 o                         
   0  14   7          1.76          4.09         6.27 o                         
   1  14   7          1.89          5.06         5.43 o                         
   2  14   7        632.48        661.84        33.51 o                         
   3  14   7       1054.93       1284.30        56.64 o                         
   4  14   7          9.68          9.48         5.58 o                         
   5  14   7         74.47         49.55        13.37 o                         
   6  14   7        188.58        152.83        19.84 o                         
   7  14   7          6.70          6.07         6.64 o                         
   8  14   7          0.33         -3.45        11.47 o                         
   9  14   7         42.47         61.99        20.32 o                         
   1  15   7         27.23         13.56         6.03 o                         
   2  15   7          0.05          2.93         7.91 o                         
   3  15   7        253.72        228.29        30.87 o                         
   4  15   7         83.02         47.21        13.15 o                         
   5  15   7        240.11        194.14        68.59 o                         
   6  15   7        257.03        203.27        60.65 o                         
   7  15   7         57.24         56.87        15.99 o                         
   0  16   7        833.05        543.34       362.08 o                         
   1  16   7        433.67        487.17        33.22 o                         
   2  16   7          4.71         10.22        15.95 o                         
   3  16   7        130.04        138.29        20.59 o                         
   4  16   7        537.49        553.88        52.87 o                         
   5  16   7         42.37         38.83        19.87 o                         
   0   0   8        192.17        176.54        11.77 o                         
   1   0   8        843.24       1020.80        42.27 o                         
   2   0   8          4.69          8.34         1.69 o                         
   3   0   8       4255.07       4517.99       150.52 o                         
   4   0   8       3309.55       3502.39       116.48 o                         
   5   0   8       3607.26       3977.32       129.39 o                         
   6   0   8       1232.57       1298.26        42.26 o                         
   7   0   8        355.67        367.86        14.04 o                         
   8   0   8       1398.29       1363.84        48.08 o                         
   9   0   8       1151.53       1132.17        38.26 o                         
  10   0   8       1147.63       1123.53        53.49 o                         
  11   0   8       6700.95       7193.70       328.49 o                         
  12   0   8        606.92        693.61        34.47 o                         
  13   0   8          8.15          5.94         4.40 o                         
  14   0   8         19.58         13.93         5.48 o                         
  15   0   8        178.52        201.81        12.55 o                         
  16   0   8        219.72        209.07        12.57 o                         
  17   0   8         66.18         48.51        10.68 o                         
   1   1   8         11.84         23.39         1.62 o                         
   2   1   8       2426.35       2479.26        71.79 o                         
   3   1   8       3170.90       3109.66        72.18 o                         
   4   1   8       1631.76       1517.22        39.01 o                         
   6   1   8       1002.73       1040.09        24.08 o                         
   7   1   8       1950.52       1859.92        44.95 o                         
   8   1   8        886.83        862.16        21.09 o                         
   9   1   8        531.24        569.41        15.25 o                         
  10   1   8       1503.87       1447.13        53.58 o                         
  11   1   8        637.79        689.20        23.69 o                         
  12   1   8        117.91        134.25         6.68 o                         
  13   1   8          6.73         10.30         3.37 o                         
  14   1   8        265.62        280.08        11.56 o                         
  15   1   8          1.75          5.85         3.62 o                         
  16   1   8         15.10         14.79         4.11 o                         
  17   1   8          5.47          4.18         5.88 o                         
   0   2   8        305.04        316.66        13.83 o                         
   1   2   8       3975.75       3994.40       109.16 o                         
   2   2   8       1372.49       1428.73        37.63 o                         
   3   2   8       1139.46       1127.30        27.34 o                         
   4   2   8        549.48        548.01        14.15 o                         
   5   2   8        997.17        928.55        22.82 o                         
   6   2   8        619.58        576.32        15.03 o                         
   7   2   8         61.77         73.71         3.07 o                         
   8   2   8        681.24        679.94        16.97 o                         
   9   2   8         80.83         74.26         3.36 o                         
  10   2   8         40.70         38.08         3.23 o                         
  11   2   8         25.07         23.62         3.14 o                         
  12   2   8          1.00          1.01         3.06 o                         
  13   2   8         56.54         67.60         5.03 o                         
  14   2   8         16.89         22.19         3.75 o                         
  15   2   8          1.19          3.38         3.56 o                         
  16   2   8        169.64        157.33         9.06 o                         
  17   2   8          1.17          1.77         7.30 o                         
   1   3   8       2292.33       2391.85        58.41 o                         
   2   3   8       3882.00       3887.90       108.44 o                         
   3   3   8          0.28          1.17         1.05 o                         
   4   3   8         37.29         38.48         1.86 o                         
   5   3   8        614.70        665.27        16.25 o                         
   6   3   8        317.88        342.04         9.18 o                         
   7   3   8        330.63        324.45         8.62 o                         
   8   3   8       1439.67       1363.06        32.76 o                         
   9   3   8        434.60        412.58        12.84 o                         
  10   3   8        449.61        450.95        14.89 o                         
  11   3   8          3.68          7.96         3.03 o                         
  12   3   8        158.60        145.64         7.24 o                         
  13   3   8        117.16        115.86         6.32 o                         
  14   3   8        162.62        183.12         7.73 o                         
  15   3   8          3.91          1.81         3.42 o                         
  16   3   8         15.00         13.87         4.32 o                         
   0   4   8         74.56         91.38         4.30 o                         
   1   4   8        135.53        126.20         4.01 o                         
   2   4   8        596.31        545.52        16.17 o                         
   3   4   8         56.15         74.57         2.80 o                         
   4   4   8       1264.21       1337.55        33.38 o                         
   5   4   8        750.36        802.27        19.94 o                         
   6   4   8        227.68        230.16         6.88 o                         
   7   4   8        578.87        559.37        14.41 o                         
   8   4   8       2068.15       1985.97        47.64 o                         
   9   4   8        302.61        327.88         9.92 o                         
  10   4   8       1385.06       1456.45        46.00 o                         
  11   4   8        612.00        660.44        22.52 o                         
  12   4   8        125.07        130.37         6.66 o                         
  13   4   8        375.99        394.71        15.15 o                         
  14   4   8         56.20         60.93         4.88 o                         
  15   4   8          1.02          1.07         3.37 o                         
  16   4   8         95.70         77.59        12.47 o                         
   1   5   8        299.13        303.64         8.67 o                         
   2   5   8         35.45         37.74         2.02 o                         
   3   5   8        353.16        412.80        12.62 o                         
   4   5   8        469.70        474.26        13.00 o                         
   5   5   8       1085.75       1107.22        27.70 o                         
   6   5   8         17.00         14.84         1.74 o                         
   7   5   8         34.18         31.40         2.09 o                         
   8   5   8          0.16          2.94         2.03 o                         
   9   5   8        430.64        426.67        16.63 o                         
  10   5   8        212.52        194.28         8.24 o                         
  11   5   8        164.77        184.20         8.26 o                         
  12   5   8        247.81        291.32        11.12 o                         
  13   5   8         82.49         89.33         6.20 o                         
  14   5   8         16.03         14.84         3.83 o                         
  15   5   8         14.53         20.97         3.77 o                         
  16   5   8         22.78         19.31         6.92 o                         
   0   6   8       1013.74        904.08        36.27 o                         
   1   6   8        139.77        142.79         5.10 o                         
   2   6   8        849.14        799.72        20.96 o                         
   3   6   8          1.45          1.64         1.24 o                         
   4   6   8         86.01        105.59         3.92 o                         
   5   6   8         72.74         83.30         3.13 o                         
   6   6   8        197.70        211.34         6.51 o                         
   7   6   8          4.05          6.29         1.87 o                         
   8   6   8         58.13         58.13         3.26 o                         
   9   6   8         79.62         89.50         4.57 o                         
  10   6   8         46.88         52.51         4.66 o                         
  11   6   8         19.68         31.47         3.77 o                         
  12   6   8        515.22        570.97        19.36 o                         
  13   6   8         75.98         50.66         6.36 o                         
  14   6   8         81.60         66.92         6.28 o                         
  15   6   8         35.32         22.05         6.10 o                         
  16   6   8        410.44        391.74        25.30 o                         
   1   7   8         77.52         80.91         4.05 o                         
   2   7   8          1.44          2.46         2.05 o                         
   3   7   8         32.42         32.44         2.24 o                         
   4   7   8        606.22        614.65        17.28 o                         
   5   7   8        140.50        144.30         4.79 o                         
   6   7   8        466.86        488.80        12.44 o                         
   7   7   8         24.24         25.69         2.58 o                         
   8   7   8       2065.94       2087.49        61.96 o                         
   9   7   8       1331.71       1329.39        41.93 o                         
  10   7   8        396.86        381.30        14.31 o                         
  11   7   8          1.10          4.47         3.28 o                         
  12   7   8         11.80         14.36         4.10 o                         
  13   7   8          2.11          1.06         3.64 o                         
  14   7   8          1.92          0.58         3.75 o                         
  15   7   8        170.64        159.17        22.80 o                         
   0   8   8         13.29         14.85         3.25 o                         
   1   8   8        324.83        297.42         9.97 o                         
   2   8   8        706.77        712.79        21.89 o                         
   3   8   8        290.67        244.38         8.38 o                         
   4   8   8        148.88        148.52         5.67 o                         
   5   8   8         64.29         61.58         2.93 o                         
   6   8   8        379.58        392.10        12.59 o                         
   7   8   8        390.12        385.86        12.32 o                         
   8   8   8        273.10        305.79        11.23 o                         
   9   8   8         16.77         32.00         3.83 o                         
  10   8   8         71.58         57.84         5.06 o                         
  11   8   8        285.52        288.06        11.77 o                         
  12   8   8        124.72        132.48        14.56 o                         
  13   8   8          0.24          1.49         3.76 o                         
  14   8   8        288.20        260.78        20.43 o                         
  15   8   8         59.42         64.33        21.73 o                         
   1   9   8        598.29        596.32        17.51 o                         
   2   9   8       1481.27       1451.62        41.80 o                         
   3   9   8         75.64         71.71         3.86 o                         
   4   9   8        467.65        436.34        18.84 o                         
   5   9   8         10.43          9.32         2.39 o                         
   6   9   8         75.68         65.07         4.11 o                         
   7   9   8        210.93        223.98         8.30 o                         
   8   9   8         83.75         90.35         5.65 o                         
   9   9   8         36.30         44.33         4.45 o                         
  10   9   8          3.99          6.52         4.04 o                         
  11   9   8        163.81        193.49        14.16 o                         
  12   9   8        115.54         89.33        14.03 o                         
  13   9   8          3.88          1.52         5.00 o                         
  14   9   8          7.75          3.71         6.30 o                         
   0  10   8       6839.57       7744.20       375.30 o                         
   1  10   8       2360.17       2555.21       124.55 o                         
   2  10   8       6954.75       7061.62       247.04 o                         
   3  10   8        135.51        121.86        10.02 o                         
   4  10   8        163.47        161.52         9.11 o                         
   5  10   8        151.53        172.53        10.96 o                         
   6  10   8         27.62         28.37         4.30 o                         
   7  10   8         13.13         11.73         3.63 o                         
   8  10   8          5.98          2.14         3.23 o                         
   9  10   8        387.64        383.59        21.72 o                         
  10  10   8         61.62         62.84         8.97 o                         
  11  10   8         85.04         59.77        12.68 o                         
  12  10   8         11.15         12.95         5.26 o                         
  13  10   8        317.97        268.49        26.79 o                         
   1  11   8          3.75          6.02         4.41 o                         
   2  11   8        942.27       1034.71        45.66 o                         
   3  11   8        410.76        484.65        25.03 o                         
   4  11   8          6.35          6.94         4.57 o                         
   5  11   8        175.37        200.07        12.91 o                         
   6  11   8        162.48        196.34        12.21 o                         
   7  11   8        405.50        443.32        23.89 o                         
   8  11   8         20.93         13.28         5.27 o                         
   9  11   8          1.69         -3.50         5.61 o                         
  10  11   8         18.90         19.62         7.27 o                         
  11  11   8        141.56        112.75        28.06 o                         
  12  11   8         90.04         59.04        20.70 o                         
   0  12   8       6676.51       7887.21       452.76 o                         
   1  12   8          0.35         -0.28         5.44 o                         
   2  12   8        238.95        264.90        14.98 o                         
   3  12   8        351.47        387.82        21.32 o                         
   4  12   8         41.99         47.77         6.74 o                         
   5  12   8        477.81        550.00        27.17 o                         
   6  12   8        163.26        143.10        23.17 o                         
   7  12   8         12.64          5.81         6.28 o                         
   8  12   8          1.65          1.28         6.18 o                         
   9  12   8         40.77         20.49         7.10 o                         
  10  12   8        218.30        182.24        23.10 o                         
  11  12   8         86.54         92.86        17.55 o                         
   1  13   8       1203.23       1280.10       151.40 o                         
   2  13   8        714.97        861.50        39.57 o                         
   3  13   8        302.06        357.07        19.64 o                         
   4  13   8        387.71        434.63        23.50 o                         
   5  13   8        173.92        162.69        31.78 o                         
   6  13   8        218.48        169.39        37.76 o                         
   7  13   8          0.13          4.54         6.23 o                         
   8  13   8          0.16          2.07         7.67 o                         
   9  13   8        145.98        129.42        21.13 o                         
  10  13   8         94.05        102.68        21.92 o                         
   0  14   8         70.64         97.93        29.83 o                         
   1  14   8         43.85         26.65         7.56 o                         
   2  14   8          4.46          0.60         6.96 o                         
   3  14   8        114.67         91.78        17.54 o                         
   4  14   8         75.45         68.71        16.84 o                         
   5  14   8         16.38          7.43         5.94 o                         
   6  14   8         71.28         55.21        12.56 o                         
   7  14   8          8.18          4.12         7.30 o                         
   8  14   8          0.05         -6.93        15.27 o                         
   9  14   8          3.03         14.30        29.67 o                         
   1  15   8         89.07         41.81        11.34 o                         
   2  15   8        173.39        148.45        31.14 o                         
   3  15   8         22.34         12.10         7.22 o                         
   4  15   8          4.22          6.78         7.85 o                         
   5  15   8          8.92         18.58        15.31 o                         
   6  15   8         22.50         29.40        19.58 o                         
   7  15   8         33.18         10.54        26.39 o                         
   0  16   8        238.90        185.42        38.75 o                         
   1  16   8         11.97          4.87        13.43 o                         
   2  16   8        100.99        108.54        16.48 o                         
   3  16   8         35.83         39.84        14.57 o                         
   4  16   8         76.02         50.87        21.00 o                         
   1   1   9         97.47        119.82         4.43 o                         
   2   1   9         80.97         66.52         2.73 o                         
   3   1   9        167.84        216.89         6.35 o                         
   4   1   9        275.16        282.65         7.95 o                         
   5   1   9        558.59        606.47        15.51 o                         
   6   1   9        397.16        412.22        11.07 o                         
   7   1   9        140.32        135.50         4.20 o                         
   8   1   9        909.22        885.52        22.17 o                         
   9   1   9       1795.94       1725.09        56.75 o                         
  10   1   9        114.24        113.13         6.78 o                         
  11   1   9        275.42        291.84        11.00 o                         
  12   1   9        204.14        217.22         9.60 o                         
  13   1   9          6.83         11.84         3.50 o                         
  14   1   9         14.44         15.56         4.01 o                         
  15   1   9        127.96        176.40         8.03 o                         
  16   1   9         50.19         39.01         5.34 o                         
   0   2   9        157.23        172.98         8.52 o                         
   1   2   9       2079.80       2090.78        53.95 o                         
   2   2   9        242.14        195.32         6.17 o                         
   3   2   9       1431.17       1449.59        41.04 o                         
   4   2   9        536.87        536.73        14.56 o                         
   5   2   9          7.08         11.09         1.48 o                         
   6   2   9         29.03         28.96         1.97 o                         
   7   2   9        160.35        143.29         4.66 o                         
   8   2   9         13.49         14.50         2.07 o                         
   9   2   9       2710.10       2657.03        91.13 o                         
  10   2   9       2452.25       2374.74        72.74 o                         
  11   2   9        151.07        154.77         7.71 o                         
  12   2   9         94.10         94.82         5.25 o                         
  13   2   9         49.87         64.02         4.70 o                         
  14   2   9          4.50          5.11         3.66 o                         
  15   2   9         11.06         17.01         4.07 o                         
  16   2   9        234.65        226.36        11.57 o                         
   1   3   9       1199.60       1176.56        29.91 o                         
   2   3   9        181.80        220.59         7.05 o                         
   3   3   9        225.69        239.22         7.34 o                         
   4   3   9       1963.67       2076.50        50.55 o                         
   5   3   9        546.08        591.12        14.70 o                         
   6   3   9         23.29         28.86         2.05 o                         
   7   3   9         50.45         53.81         2.70 o                         
   8   3   9       1444.81       1444.88        34.40 o                         
   9   3   9          9.43          7.49         2.14 o                         
  10   3   9         23.31         32.08         3.21 o                         
  11   3   9       1507.65       1729.00        57.72 o                         
  12   3   9         85.03         97.29         5.52 o                         
  13   3   9         70.03         56.65         4.60 o                         
  14   3   9          2.53          1.92         3.42 o                         
  15   3   9         98.32         95.44        10.55 o                         
  16   3   9         65.58         62.27        11.36 o                         
   0   4   9       1694.56       1978.08        73.71 o                         
   1   4   9       2543.04       2636.01        66.48 o                         
   2   4   9        478.20        471.68        13.29 o                         
   3   4   9          0.41          2.20         1.34 o                         
   4   4   9         42.93         39.06         2.04 o                         
   5   4   9        577.00        569.46        15.62 o                         
   6   4   9        551.78        518.67        13.39 o                         
   7   4   9        393.37        386.61        10.23 o                         
   8   4   9         49.29         54.19         2.81 o                         
   9   4   9         75.10         78.68         3.87 o                         
  10   4   9         11.86         10.99         3.54 o                         
  11   4   9          1.78          6.42         3.25 o                         
  12   4   9          4.99          9.03         3.45 o                         
  13   4   9          1.39          1.58         3.49 o                         
  14   4   9        214.00        257.31        10.44 o                         
  15   4   9         11.35          7.58         3.84 o                         
  16   4   9         37.02         26.06         7.55 o                         
   1   5   9          1.77          4.04         0.98 o                         
   2   5   9        194.36        200.65         6.13 o                         
   3   5   9        138.80        143.04         4.84 o                         
   4   5   9        291.66        331.83        10.03 o                         
   5   5   9        149.10        165.44         5.05 o                         
   6   5   9          3.93          4.50         1.83 o                         
   7   5   9        674.93        634.26        16.19 o                         
   8   5   9         69.62         68.52         3.23 o                         
   9   5   9          0.03          1.15         2.76 o                         
  10   5   9         46.14         61.54         4.34 o                         
  11   5   9          9.76         13.84         3.68 o                         
  12   5   9         69.05         78.83         5.22 o                         
  13   5   9         76.35         76.09         9.25 o                         
  14   5   9         17.56         17.40         3.86 o                         
  15   5   9         28.38         17.07         4.46 o                         
  16   5   9          4.33          7.82        11.84 o                         
   0   6   9        107.08         96.01         4.95 o                         
   1   6   9        927.45        993.97        25.21 o                         
   2   6   9         30.91         36.20         1.91 o                         
   3   6   9         30.26         41.02         2.34 o                         
   4   6   9         22.96         26.78         2.12 o                         
   5   6   9          6.26          5.52         1.70 o                         
   6   6   9         12.39         15.13         2.16 o                         
   7   6   9        103.17         96.67         4.21 o                         
   8   6   9        376.55        363.91        11.84 o                         
   9   6   9         22.35         36.17         3.77 o                         
  10   6   9       1826.28       1924.83        61.97 o                         
  11   6   9        522.24        527.69        19.21 o                         
  12   6   9        229.68        287.46        10.74 o                         
  13   6   9         11.31          7.05         3.73 o                         
  14   6   9          8.21          7.02         3.84 o                         
  15   6   9         16.15         15.44         5.92 o                         
   1   7   9        385.74        396.27        12.81 o                         
   2   7   9         20.18         18.58         2.46 o                         
   3   7   9        541.21        545.80        14.81 o                         
   4   7   9         46.56         42.82         2.54 o                         
   5   7   9         11.41         14.15         2.15 o                         
   6   7   9          2.24          0.91         1.97 o                         
   7   7   9         87.51         82.75         3.90 o                         
   8   7   9        244.35        240.87        10.42 o                         
   9   7   9        529.81        559.71        19.33 o                         
  10   7   9        794.00        856.34        28.47 o                         
  11   7   9         59.72         74.47         5.93 o                         
  12   7   9          7.67          9.12         4.01 o                         
  13   7   9          0.60         -0.82         3.86 o                         
  14   7   9         57.77         45.51         8.43 o                         
  15   7   9         92.64         89.17         9.87 o                         
   0   8   9       2299.74       2379.14        93.60 o                         
   1   8   9         20.55         19.99         2.65 o                         
   2   8   9         18.70         17.39         2.69 o                         
   3   8   9         12.27         12.50         2.66 o                         
   4   8   9          0.34          0.13         1.60 o                         
   5   8   9        251.15        236.23         9.21 o                         
   6   8   9         77.61         82.15         4.26 o                         
   7   8   9         19.15         19.60         2.78 o                         
   8   8   9        153.08        139.35         6.83 o                         
   9   8   9         88.97         82.62         5.43 o                         
  10   8   9        227.96        221.05         9.79 o                         
  11   8   9         36.06         38.46         5.77 o                         
  12   8   9        235.29        229.43        10.82 o                         
  13   8   9          0.82          0.64         4.90 o                         
  14   8   9         56.62         41.29         8.89 o                         
   1   9   9       1670.86       1599.46        67.30 o                         
   2   9   9        250.79        258.71        12.31 o                         
   3   9   9        536.43        553.21        24.64 o                         
   4   9   9         78.48         82.71         6.23 o                         
   5   9   9          1.51          4.22         3.73 o                         
   6   9   9         20.81         18.85         3.32 o                         
   7   9   9        172.99        172.52         8.94 o                         
   8   9   9         50.33         62.40         4.69 o                         
   9   9   9         68.60         68.34         5.08 o                         
  10   9   9         99.05         77.25         7.89 o                         
  11   9   9        313.85        292.46        31.59 o                         
  12   9   9        436.79        429.90        26.83 o                         
  13   9   9        148.78        153.00        11.11 o                         
   0  10   9        776.54        804.77        44.44 o                         
   1  10   9          0.27          2.21         3.85 o                         
   2  10   9         12.92         16.70         3.89 o                         
   3  10   9         33.04         34.69         5.40 o                         
   4  10   9        259.51        304.01        16.72 o                         
   5  10   9          8.90         11.77         5.09 o                         
   6  10   9        111.72        112.83         9.72 o                         
   7  10   9        201.76        214.84        15.88 o                         
   8  10   9         82.53         96.26         7.16 o                         
   9  10   9         30.36         23.33         5.13 o                         
  10  10   9         52.55         49.57         8.51 o                         
  11  10   9         61.23         42.89         7.28 o                         
  12  10   9        280.74        240.88        15.06 o                         
  13  10   9          3.60          6.61         7.72 o                         
   1  11   9        209.40        233.19        15.55 o                         
   2  11   9         92.76         98.08         7.94 o                         
   3  11   9        149.00        161.49        11.17 o                         
   4  11   9        695.37        781.38        36.41 o                         
   5  11   9          9.77         10.90         4.73 o                         
   6  11   9         19.24         15.93         5.02 o                         
   7  11   9         16.31         15.68         6.52 o                         
   8  11   9         50.17         53.09        12.15 o                         
   9  11   9         10.30         15.88         7.30 o                         
  10  11   9          2.36         11.88         7.52 o                         
  11  11   9         46.35         36.46         8.02 o                         
  12  11   9        239.88        201.09        38.24 o                         
   0  12   9       2882.35       3159.05       183.70 o                         
   1  12   9        256.30        280.20        17.42 o                         
   2  12   9         41.85         48.60         6.49 o                         
   3  12   9         75.75         88.16         7.93 o                         
   4  12   9          0.05         -1.79         5.74 o                         
   5  12   9         12.57         15.73         6.65 o                         
   6  12   9         11.02         10.36         5.83 o                         
   7  12   9        270.31        300.09        16.67 o                         
   8  12   9        159.40        154.07        26.70 o                         
   9  12   9         20.91         17.90         7.15 o                         
  10  12   9          0.85         -0.91         7.54 o                         
  11  12   9         30.03         27.84        32.34 o                         
   1  13   9          0.31          5.10         6.11 o                         
   2  13   9         37.89         27.83         7.38 o                         
   3  13   9        240.21        274.17        15.70 o                         
   4  13   9          0.02         -0.31         5.62 o                         
   5  13   9         10.01          8.06         5.78 o                         
   6  13   9        149.04        117.94        24.43 o                         
   7  13   9          5.32          6.51         6.95 o                         
   8  13   9        330.62        319.49        18.26 o                         
   9  13   9        122.72        115.12        14.41 o                         
  10  13   9        392.63        205.78        46.16 o                         
   0  14   9       2491.57       2616.76       152.36 o                         
   1  14   9         35.53         41.74         9.27 o                         
   2  14   9          7.45          6.60         6.60 o                         
   3  14   9         29.86         29.05         6.58 o                         
   4  14   9          1.58          0.62         6.08 o                         
   5  14   9          3.52          9.98         6.47 o                         
   6  14   9         63.28         57.30        10.25 o                         
   7  14   9        408.52        349.79        34.72 o                         
   8  14   9         10.73          9.62        12.92 o                         
   1  15   9       1151.06       1023.27        53.13 o                         
   2  15   9         15.42         15.96         6.70 o                         
   3  15   9         24.10         20.54        17.59 o                         
   4  15   9          3.29         15.65        18.24 o                         
   5  15   9         26.99         36.87        16.81 o                         
   6  15   9         84.01         33.11        28.39 o                         
   0  16   9        855.40        730.20        82.55 o                         
   1  16   9        521.90        486.45        44.15 o                         
   2  16   9          0.08         -1.80        16.14 o                         
   0   0  10       5607.92       5369.52       330.39 o                         
   1   0  10        414.02        440.90        17.81 o                         
   2   0  10       3012.83       2987.51       112.16 o                         
   3   0  10         24.05         34.11         3.28 o                         
   4   0  10        292.70        297.17        12.99 o                         
   5   0  10         15.56         15.36         2.20 o                         
   6   0  10        250.65        245.07         9.76 o                         
   7   0  10          3.60          4.46         2.56 o                         
   8   0  10      10029.11      10018.04       436.21 o                         
   9   0  10       2230.58       2287.57        91.35 o                         
  10   0  10        380.96        398.05        23.18 o                         
  11   0  10       1021.93       1065.19        55.36 o                         
  12   0  10         85.94         94.46         7.34 o                         
  13   0  10        103.11        121.35         9.25 o                         
  14   0  10         78.58        112.15         7.99 o                         
  15   0  10        126.69         88.79        14.62 o                         
  16   0  10         66.05         45.78        12.36 o                         
   1   1  10        287.24        262.84         7.79 o                         
   2   1  10        409.13        435.50        14.02 o                         
   3   1  10         40.36         32.36         1.98 o                         
   4   1  10         27.79         36.85         2.05 o                         
   5   1  10         38.31         38.16         2.11 o                         
   6   1  10        225.66        221.79         6.35 o                         
   7   1  10       1122.75       1119.77        27.18 o                         
   8   1  10       1372.88       1359.97        39.45 o                         
   9   1  10       3549.21       3516.25       106.95 o                         
  10   1  10         45.47         51.15         4.06 o                         
  11   1  10         83.87         93.83         5.35 o                         
  12   1  10         74.62         85.61         4.89 o                         
  13   1  10         67.38         80.13         5.15 o                         
  14   1  10         12.01         13.80         3.68 o                         
  15   1  10          7.55          9.74         4.04 o                         
  16   1  10         34.87         35.81         9.53 o                         
   0   2  10        172.47        185.07         8.15 o                         
   1   2  10       3581.59       3891.21       106.30 o                         
   2   2  10       3030.63       3023.10        81.48 o                         
   3   2  10        626.53        576.37        16.93 o                         
   4   2  10        349.71        346.45        10.00 o                         
   5   2  10        127.78        150.65         4.73 o                         
   6   2  10        576.37        599.23        15.01 o                         
   7   2  10         38.89         34.08         2.31 o                         
   8   2  10       1598.43       1525.44        37.66 o                         
   9   2  10         76.87         86.44         4.93 o                         
  10   2  10        140.35        136.71         6.14 o                         
  11   2  10          0.02         -0.24         3.04 o                         
  12   2  10         79.75        101.36         6.21 o                         
  13   2  10         10.06          8.26         3.44 o                         
  14   2  10         29.64         31.42         4.27 o                         
  15   2  10         22.30         16.78         4.40 o                         
  16   2  10        102.93         90.52        23.10 o                         
   1   3  10        414.68        391.69        11.30 o                         
   2   3  10          5.69          2.84         1.30 o                         
   3   3  10         34.77         50.57         2.61 o                         
   4   3  10          7.46         12.85         1.63 o                         
   5   3  10        112.03        109.62         3.93 o                         
   6   3  10         14.27         15.07         1.79 o                         
   7   3  10        452.42        423.46        11.36 o                         
   8   3  10        531.22        529.46        15.10 o                         
   9   3  10        483.32        519.22        18.82 o                         
  10   3  10        160.30        167.64         7.59 o                         
  11   3  10        218.59        220.51         9.08 o                         
  12   3  10        455.72        481.50        17.26 o                         
  13   3  10          8.72          9.47         3.51 o                         
  14   3  10          4.03          5.60         3.62 o                         
  15   3  10         80.41         76.68        11.68 o                         
  16   3  10         42.89         42.06         9.64 o                         
   0   4  10        216.78        242.62        10.95 o                         
   1   4  10         29.17         21.81         1.76 o                         
   2   4  10       1456.09       1412.77        35.87 o                         
   3   4  10        108.48         98.96         4.07 o                         
   4   4  10         34.83         39.69         2.43 o                         
   5   4  10          7.51          7.33         1.63 o                         
   6   4  10         32.49         36.17         2.32 o                         
   7   4  10        236.99        252.38         7.43 o                         
   8   4  10          7.33          5.98         2.07 o                         
   9   4  10        265.44        293.45        11.38 o                         
  10   4  10       2468.25       2577.60        82.04 o                         
  11   4  10         41.25         31.14         3.65 o                         
  12   4  10          1.91          2.29         3.36 o                         
  13   4  10        345.50        366.10        13.34 o                         
  14   4  10        125.09        143.33         7.43 o                         
  15   4  10         25.40         17.30         4.68 o                         
   1   5  10         46.71         60.57         2.59 o                         
   2   5  10       1681.86       1867.39        47.98 o                         
   3   5  10          0.45          0.90         1.67 o                         
   4   5  10         63.30         49.51         2.89 o                         
   5   5  10        258.69        232.54         6.96 o                         
   6   5  10         68.44         50.16         2.66 o                         
   7   5  10         39.68         36.79         2.80 o                         
   8   5  10         79.18         75.87         4.00 o                         
   9   5  10        509.26        452.23        17.76 o                         
  10   5  10        112.69        125.02         6.71 o                         
  11   5  10        127.80        129.43         6.76 o                         
  12   5  10        517.41        526.09        17.36 o                         
  13   5  10         15.67         14.96         3.83 o                         
  14   5  10          4.90          4.05         3.73 o                         
  15   5  10         24.41         31.82         7.46 o                         
   0   6  10          1.51          4.07         1.56 o                         
   1   6  10        707.65        760.63        20.31 o                         
   2   6  10       1953.84       1951.70        52.65 o                         
   3   6  10       1299.84       1292.63        32.02 o                         
   4   6  10        525.95        553.45        16.90 o                         
   5   6  10         27.07         26.71         2.48 o                         
   6   6  10          7.78          5.59         2.06 o                         
   7   6  10        123.03        125.95         5.70 o                         
   8   6  10        142.83        126.89         5.50 o                         
   9   6  10         31.59         38.77         3.89 o                         
  10   6  10        154.98        137.64         6.55 o                         
  11   6  10        102.46        114.47         6.58 o                         
  12   6  10         82.66         75.56        12.37 o                         
  13   6  10        124.65        110.62        13.62 o                         
  14   6  10          5.40          3.49         4.15 o                         
  15   6  10         80.79         79.05         9.29 o                         
   1   7  10        393.80        399.89        12.85 o                         
   2   7  10          0.02          1.48         2.31 o                         
   3   7  10        602.69        551.42        14.12 o                         
   4   7  10        693.79        602.95        17.27 o                         
   5   7  10       1386.80       1333.80        37.41 o                         
   6   7  10        510.73        501.90        18.19 o                         
   7   7  10          8.06         18.18         2.86 o                         
   8   7  10        675.48        682.97        23.58 o                         
   9   7  10         59.29         53.83         4.60 o                         
  10   7  10        679.51        672.09        23.52 o                         
  11   7  10        360.00        370.66        12.96 o                         
  12   7  10          4.37         -1.43         3.56 o                         
  13   7  10         21.30         13.66         4.35 o                         
  14   7  10          1.35          2.85         6.41 o                         
   0   8  10       2174.02       1929.12        75.73 o                         
   1   8  10        146.03        135.75         5.89 o                         
   2   8  10          1.92          1.03         2.51 o                         
   3   8  10        212.42        208.00         9.50 o                         
   4   8  10         86.35         71.40         5.84 o                         
   5   8  10        327.67        268.33        13.87 o                         
   6   8  10          4.94          2.39         2.50 o                         
   7   8  10         27.54         22.87         3.20 o                         
   8   8  10        182.76        147.63         7.56 o                         
   9   8  10        405.53        442.82        17.54 o                         
  10   8  10        246.80        270.98        13.60 o                         
  11   8  10         94.10         75.93        10.62 o                         
  12   8  10         15.11         12.59         4.36 o                         
  13   8  10        181.91        194.98        12.30 o                         
  14   8  10          1.37         -1.89         7.14 o                         
   1   9  10         21.26         29.89         4.03 o                         
   2   9  10        235.97        271.76        12.96 o                         
   3   9  10        478.72        517.31        25.68 o                         
   4   9  10        273.93        289.92        16.30 o                         
   5   9  10          1.28         -0.22         4.04 o                         
   6   9  10          6.96         11.20         3.42 o                         
   7   9  10         25.75         18.37         3.61 o                         
   8   9  10          0.78          0.25         4.24 o                         
   9   9  10         81.16         65.66         5.76 o                         
  10   9  10         88.02         86.38        14.60 o                         
  11   9  10        106.88         97.13        17.16 o                         
  12   9  10          0.75          4.94         4.87 o                         
  13   9  10          9.64         19.95         7.48 o                         
   0  10  10       1727.93       1864.80       135.17 o                         
   1  10  10       4594.11       4602.38       237.62 o                         
   2  10  10       1761.05       1780.24        84.09 o                         
   3  10  10         23.55         31.17         5.03 o                         
   4  10  10         12.53         16.99         4.33 o                         
   5  10  10        918.90        968.80        42.98 o                         
   6  10  10        104.34        115.49         8.96 o                         
   7  10  10         15.19          9.88         4.06 o                         
   8  10  10         11.18          5.06         4.13 o                         
   9  10  10        149.84        131.00        24.39 o                         
  10  10  10        768.41        791.54        49.83 o                         
  11  10  10        106.81         94.05        22.81 o                         
  12  10  10        121.42        111.57        10.55 o                         
   1  11  10         34.29         44.33         6.19 o                         
   2  11  10        139.04        156.86        10.13 o                         
   3  11  10         75.85         93.55         7.91 o                         
   4  11  10          0.07          0.89         4.41 o                         
   5  11  10         27.54         27.30         6.19 o                         
   6  11  10         78.00         77.60        10.33 o                         
   7  11  10        308.52        329.60        16.57 o                         
   8  11  10          2.77          2.06         5.72 o                         
   9  11  10        366.55        370.28        21.29 o                         
  10  11  10        318.48        284.18        19.16 o                         
  11  11  10         11.81          9.44         8.46 o                         
   0  12  10        466.71        508.55        34.98 o                         
   1  12  10         85.33        106.79         9.44 o                         
   2  12  10         23.87         31.99         6.03 o                         
   3  12  10        100.56        106.01        12.99 o                         
   4  12  10         95.22         85.31        18.60 o                         
   5  12  10        160.07        132.39        27.16 o                         
   6  12  10        156.22        128.85        19.60 o                         
   7  12  10         36.50         38.23         8.33 o                         
   8  12  10         62.31         35.56        10.06 o                         
   9  12  10          0.81          3.16         8.25 o                         
  10  12  10         77.46         48.98         8.64 o                         
   1  13  10         96.46        104.82        14.91 o                         
   2  13  10        355.28        408.05        26.89 o                         
   3  13  10        230.43        192.33        37.47 o                         
   4  13  10         85.29         74.89        13.26 o                         
   5  13  10         34.23         34.82         8.80 o                         
   6  13  10         26.53         21.04         7.14 o                         
   7  13  10        375.42        387.94        22.79 o                         
   8  13  10        113.69        100.01        10.58 o                         
   9  13  10        318.91        268.37        41.01 o                         
   0  14  10         71.27         65.84        22.19 o                         
   1  14  10          3.93         14.48         6.37 o                         
   2  14  10        222.87        230.21        27.29 o                         
   3  14  10        377.38        409.70        22.66 o                         
   4  14  10         23.41         23.95         7.27 o                         
   5  14  10         80.72         53.69         8.23 o                         
   6  14  10         15.12         13.44         9.36 o                         
   7  14  10          6.39          3.36        14.04 o                         
   1  15  10         59.78         46.47        18.75 o                         
   2  15  10         95.22         77.04        17.28 o                         
   3  15  10         14.13         18.72        17.11 o                         
   4  15  10         23.96         24.97        16.99 o                         
   1   1  11          3.47          4.44         1.64 o                         
   2   1  11        252.58        280.65         8.72 o                         
   3   1  11        429.58        396.04        11.78 o                         
   4   1  11         51.26         34.73         2.51 o                         
   5   1  11       1688.14       1648.69        40.22 o                         
   6   1  11        119.10        119.07         4.20 o                         
   7   1  11        201.14        188.72         5.63 o                         
   8   1  11       1454.81       1409.44        39.52 o                         
   9   1  11        730.25        720.72        24.90 o                         
  10   1  11        677.36        798.52        27.04 o                         
  11   1  11        299.24        327.86        12.84 o                         
  12   1  11          8.75         19.36         3.55 o                         
  13   1  11          7.12          5.49         3.62 o                         
  14   1  11         55.97         60.30         9.36 o                         
  15   1  11         30.09         25.58         7.35 o                         
   0   2  11        793.59        727.53        29.26 o                         
   1   2  11       2100.53       2143.53        61.38 o                         
   2   2  11       1076.53        951.50        26.29 o                         
   3   2  11       1936.44       2093.13        57.12 o                         
   4   2  11        655.92        673.52        19.80 o                         
   5   2  11         65.90         62.62         2.85 o                         
   6   2  11          1.73          6.02         1.72 o                         
   7   2  11        141.02        121.70         4.20 o                         
   8   2  11          0.70         -0.31         2.23 o                         
   9   2  11        240.60        261.85        10.70 o                         
  10   2  11         35.53         30.03         3.84 o                         
  11   2  11        548.07        559.98        20.23 o                         
  12   2  11        223.54        241.96        10.08 o                         
  13   2  11        260.08        274.81        11.17 o                         
  14   2  11         73.66         59.36        11.06 o                         
  15   2  11         31.58         30.86         7.68 o                         
   1   3  11        104.87        119.18         4.56 o                         
   2   3  11         25.82         22.83         1.96 o                         
   3   3  11       1210.72       1307.19        37.26 o                         
   4   3  11        584.41        614.43        17.30 o                         
   5   3  11        183.41        222.38         6.68 o                         
   6   3  11         42.09         47.98         2.75 o                         
   7   3  11        856.36        822.84        24.26 o                         
   8   3  11        372.55        314.01        11.00 o                         
   9   3  11       2503.67       2662.51        81.34 o                         
  10   3  11        309.19        349.02        14.03 o                         
  11   3  11         48.50         41.42         4.46 o                         
  12   3  11        223.84        210.60         9.26 o                         
  13   3  11         44.03         44.04         5.91 o                         
  14   3  11        160.53        116.82        16.99 o                         
  15   3  11         45.08         25.93         9.82 o                         
   0   4  11       1331.50       1410.58        53.33 o                         
   1   4  11        186.00        200.42         6.56 o                         
   2   4  11        655.16        696.40        20.21 o                         
   3   4  11          4.73          5.86         1.60 o                         
   4   4  11        562.10        590.72        18.33 o                         
   5   4  11         18.14         24.76         2.72 o                         
   6   4  11        111.29        124.10         4.49 o                         
   7   4  11          9.00          8.19         2.12 o                         
   9   4  11       1948.45       1978.42        64.69 o                         
  10   4  11          0.06          0.76         2.76 o                         
  11   4  11          1.88          6.00         3.43 o                         
  12   4  11         19.88         18.49         3.97 o                         
  13   4  11         79.19         63.42         9.25 o                         
  14   4  11          0.15          3.25         4.00 o                         
  15   4  11         43.67         43.25        11.16 o                         
   1   5  11       1225.28       1209.80        33.18 o                         
   2   5  11        108.76        114.68         4.18 o                         
   3   5  11          5.82          6.87         1.73 o                         
   4   5  11       1272.60       1285.33        37.73 o                         
   5   5  11        114.03        127.41         5.85 o                         
   6   5  11         14.88         18.29         2.55 o                         
   7   5  11          1.26          0.20         2.41 o                         
   8   5  11          7.93          3.14         2.81 o                         
   9   5  11        253.15        278.76        11.03 o                         
  10   5  11        720.43        778.87        30.08 o                         
  11   5  11        233.98        208.59        16.05 o                         
  12   5  11        340.49        371.22        13.29 o                         
  13   5  11         27.65         20.55         4.20 o                         
  14   5  11          1.68          2.78         4.39 o                         
  15   5  11          1.22          2.25         8.34 o                         
   0   6  11         44.16         45.99         3.52 o                         
   1   6  11         15.67         14.76         1.63 o                         
   2   6  11        442.53        401.36        11.86 o                         
   3   6  11        885.39        866.54        23.90 o                         
   4   6  11          0.88          2.58         1.97 o                         
   5   6  11        515.39        485.09        16.35 o                         
   6   6  11        560.19        536.09        18.90 o                         
   7   6  11       1633.07       1566.82        53.31 o                         
   8   6  11          2.00          1.71         3.11 o                         
   9   6  11         46.71         35.42         4.00 o                         
  10   6  11         25.64         40.53         4.77 o                         
  11   6  11          0.42          3.97         3.90 o                         
  12   6  11         35.91         23.49         4.40 o                         
  13   6  11        162.33        144.86        12.30 o                         
  14   6  11         15.92         19.85         8.12 o                         
   1   7  11        442.05        418.66        13.51 o                         
   2   7  11         30.73         32.78         2.58 o                         
   3   7  11        211.81        212.81         7.98 o                         
   4   7  11         21.67         21.58         2.47 o                         
   5   7  11        107.11        105.92         5.75 o                         
   6   7  11        379.01        359.03        13.87 o                         
   7   7  11          6.94          6.14         3.20 o                         
   8   7  11         35.25         18.68         3.63 o                         
   9   7  11        296.81        312.40        12.87 o                         
  10   7  11          0.68          1.65         3.69 o                         
  11   7  11         27.02         16.99         4.19 o                         
  12   7  11          3.39          2.43         3.91 o                         
  13   7  11         67.74         62.70         9.72 o                         
  14   7  11          0.11          0.76         6.81 o                         
   0   8  11       3244.64       3145.01       144.59 o                         
   1   8  11        870.28        853.68        34.78 o                         
   2   8  11        190.20        203.02        12.02 o                         
   3   8  11        439.59        442.87        20.01 o                         
   4   8  11         20.02         19.22         3.31 o                         
   5   8  11        145.31        139.60         7.85 o                         
   6   8  11        120.55        114.43         5.26 o                         
   7   8  11        929.21        898.91        37.04 o                         
   8   8  11          0.70          1.15         3.92 o                         
   9   8  11         13.36         11.36         3.81 o                         
  10   8  11         78.23         77.04        10.45 o                         
  11   8  11        421.87        377.77        19.10 o                         
  12   8  11         13.64          3.97         5.81 o                         
  13   8  11         35.62         28.46         9.91 o                         
   1   9  11        254.23        254.14        12.87 o                         
   2   9  11          5.81          7.77         3.49 o                         
   3   9  11        833.40        896.45        47.10 o                         
   4   9  11         18.99         14.73         4.84 o                         
   5   9  11         56.51         67.87         6.95 o                         
   6   9  11         11.02         12.28         3.09 o                         
   7   9  11        180.29        162.48         9.67 o                         
   8   9  11         10.48          8.80         4.25 o                         
   9   9  11          3.44          1.57         4.97 o                         
  10   9  11        150.01         99.72        26.89 o                         
  11   9  11        292.65        345.67        17.74 o                         
  12   9  11         13.21          3.61         6.56 o                         
   0  10  11        485.70        541.31        37.13 o                         
   1  10  11        558.31        610.33        30.40 o                         
   2  10  11         69.80         77.33         7.43 o                         
   3  10  11         35.10         45.24         6.23 o                         
   4  10  11         12.03         11.60         4.51 o                         
   5  10  11         15.93         14.76         5.82 o                         
   6  10  11        305.79        294.78        15.50 o                         
   7  10  11         20.70         18.98         6.19 o                         
   8  10  11          9.98         12.39         5.28 o                         
   9  10  11        314.24        313.17        17.54 o                         
  10  10  11          3.93          4.47         7.09 o                         
  11  10  11        236.19        247.54        18.88 o                         
  12  10  11        158.58         94.11        22.70 o                         
   1  11  11        144.25        160.19        10.78 o                         
   2  11  11          0.38          0.83         4.44 o                         
   3  11  11        537.01        604.34        28.03 o                         
   4  11  11        257.26        308.90        17.70 o                         
   5  11  11         17.16         21.16         5.51 o                         
   6  11  11        329.65        304.15        17.25 o                         
   7  11  11         22.59         12.85         5.43 o                         
   8  11  11        160.00        194.43        26.96 o                         
   9  11  11          2.71         -2.67         7.28 o                         
  10  11  11        113.11        112.05        12.70 o                         
   0  12  11        509.20        480.84        37.66 o                         
   1  12  11        196.58        208.22        12.85 o                         
   2  12  11         10.59         15.59         5.08 o                         
   3  12  11        451.15        474.19        24.37 o                         
   4  12  11          5.17         -3.82         5.73 o                         
   5  12  11         90.56         87.22         9.46 o                         
   6  12  11          5.01          4.49         7.25 o                         
   7  12  11         28.15         29.68         7.29 o                         
   8  12  11          4.14         27.25         8.08 o                         
   9  12  11         43.92         28.60         8.03 o                         
   1  13  11        319.93        390.92        24.38 o                         
   2  13  11        311.04        390.59        32.65 o                         
   3  13  11         14.69          8.57         6.19 o                         
   4  13  11         36.91         30.11         6.55 o                         
   5  13  11         72.40         63.95        15.28 o                         
   6  13  11         53.16         70.69        10.95 o                         
   7  13  11          9.81         19.51         7.31 o                         
   8  13  11          7.44         17.81        28.58 o                         
   0  14  11        101.35         65.80        15.06 o                         
   1  14  11        115.30        136.01        14.63 o                         
   2  14  11          0.03          1.25         7.71 o                         
   3  14  11        224.75        198.96        14.83 o                         
   4  14  11         51.38         46.60         8.19 o                         
   5  14  11          1.32          0.79        15.86 o                         
   6  14  11         82.92         71.60        21.12 o                         
   1  15  11        194.08        125.85        22.82 o                         
   2  15  11        123.27         99.17        17.96 o                         
   0   0  12         79.22         85.56         7.02 o                         
   1   0  12         59.18         51.59         3.95 o                         
   2   0  12          1.71          3.32         2.35 o                         
   3   0  12         33.53         38.71         3.48 o                         
   4   0  12        134.76        145.40        11.30 o                         
   5   0  12       3699.12       3585.47       139.55 o                         
   6   0  12          9.37         12.79         2.97 o                         
   7   0  12       1006.99       1081.27        76.89 o                         
   8   0  12       3454.33       3348.57       162.00 o                         
   9   0  12         31.23         25.69         4.42 o                         
  10   0  12        171.78        204.26        14.39 o                         
  11   0  12        823.90        822.67        43.63 o                         
  12   0  12        762.63        847.35        43.02 o                         
  13   0  12        172.49        202.10        18.88 o                         
  14   0  12       1172.35       1242.79        53.49 o                         
  15   0  12         17.47          3.92         7.26 o                         
   1   1  12         17.63         16.83         1.92 o                         
   2   1  12         80.93         82.12         3.38 o                         
   3   1  12         38.51         41.16         2.66 o                         
   4   1  12       1228.31       1197.68        33.03 o                         
   5   1  12          0.01          1.85         1.89 o                         
   6   1  12        841.02        824.62        21.86 o                         
   7   1  12        430.88        407.11        14.59 o                         
   8   1  12        103.93        118.80         5.29 o                         
   9   1  12          0.24          2.37         2.81 o                         
  10   1  12        650.33        679.58        23.95 o                         
  11   1  12         93.49        103.87         6.06 o                         
  12   1  12        285.39        284.80        11.61 o                         
  13   1  12        163.87        137.34        11.32 o                         
  14   1  12          6.99          4.50         4.47 o                         
  15   1  12          4.02          4.04         5.57 o                         
   0   2  12        653.90        621.93        24.20 o                         
   1   2  12         17.20         20.69         1.88 o                         
   2   2  12       1177.83       1270.80        35.30 o                         
   3   2  12          0.77          0.39         1.53 o                         
   4   2  12       1057.25       1033.28        26.94 o                         
   5   2  12       1655.41       1595.42        45.17 o                         
   6   2  12       1397.10       1313.09        34.03 o                         
   7   2  12        584.91        572.61        25.12 o                         
   8   2  12        461.24        474.93        15.58 o                         
   9   2  12          4.85          7.57         3.04 o                         
  10   2  12        131.30        133.28         7.21 o                         
  11   2  12        560.70        608.28        24.30 o                         
  12   2  12         30.50         26.86         4.65 o                         
  13   2  12          0.41          1.70         3.98 o                         
  14   2  12        105.41         76.72        19.60 o                         
  15   2  12         10.90         -0.96         7.10 o                         
   1   3  12        160.57        173.71         5.95 o                         
   2   3  12        103.70        108.22         4.27 o                         
   3   3  12        169.35        179.63         6.45 o                         
   4   3  12        787.88        746.39        20.55 o                         
   5   3  12         83.94         88.30         4.08 o                         
   6   3  12          4.87          4.55         2.08 o                         
   7   3  12        216.07        219.70         8.03 o                         
   8   3  12        227.95        259.95        10.39 o                         
   9   3  12          5.17          5.57         3.32 o                         
  10   3  12         10.24         16.44         3.56 o                         
  11   3  12        121.17        136.92         6.63 o                         
  12   3  12        258.69        253.80        15.16 o                         
  13   3  12         99.52         72.22        14.88 o                         
  14   3  12          0.04          1.87         4.23 o                         
  15   3  12         40.23         21.60        10.35 o                         
   0   4  12         95.20         97.56         5.92 o                         
   1   4  12         26.62         36.13         2.44 o                         
   2   4  12          4.21          6.37         1.77 o                         
   3   4  12         31.16         37.97         2.40 o                         
   4   4  12          1.05         -0.25         2.07 o                         
   5   4  12          2.04          2.47         2.52 o                         
   6   4  12        440.20        409.30        14.55 o                         
   7   4  12         52.33         58.11         4.02 o                         
   8   4  12          8.39          6.68         3.26 o                         
   9   4  12         30.10         44.95         3.93 o                         
  10   4  12        401.77        446.39        17.90 o                         
  11   4  12         69.99         44.46         8.38 o                         
  12   4  12         54.53         32.27         7.13 o                         
  14   4  12        210.45        194.49        12.06 o                         
  15   4  12         35.21         24.50        13.08 o                         
   1   5  12        616.26        585.00        17.05 o                         
   2   5  12        266.97        253.02         8.02 o                         
   3   5  12        156.18        125.58         4.65 o                         
   4   5  12        203.50        200.32         7.95 o                         
   5   5  12          1.02          1.75         2.36 o                         
   6   5  12         11.08          4.58         2.69 o                         
   7   5  12        331.47        360.23        14.86 o                         
   8   5  12        416.92        476.94        19.94 o                         
   9   5  12          0.15          0.77         3.69 o                         
  10   5  12         93.82         82.03         5.48 o                         
  11   5  12         73.32         62.99        10.49 o                         
  12   5  12          8.32          4.16         4.42 o                         
  13   5  12          0.03         12.89         4.86 o                         
  14   5  12          0.44         -1.51         6.72 o                         
   0   6  12        648.40        543.59        23.26 o                         
   1   6  12         58.33         65.12         3.17 o                         
   2   6  12         13.36         26.39         2.40 o                         
   3   6  12         25.94         22.74         2.48 o                         
   4   6  12         29.78         35.03         2.93 o                         
   5   6  12         41.91         45.08         3.65 o                         
   6   6  12          9.27          6.65         3.10 o                         
   7   6  12          0.23         -0.77         3.33 o                         
   8   6  12         18.49         10.52         3.30 o                         
   9   6  12        204.51        207.50         9.11 o                         
  10   6  12         55.39         39.19         7.94 o                         
  11   6  12         85.50         85.12        11.68 o                         
  12   6  12          5.57          4.59         4.68 o                         
  13   6  12         32.23         13.23         7.05 o                         
  14   6  12         10.56         12.93         8.71 o                         
   1   7  12         41.07         43.42         4.63 o                         
   2   7  12        244.93        234.63        10.12 o                         
   3   7  12       1815.96       1790.17        61.54 o                         
   4   7  12        906.37        963.89        42.76 o                         
   5   7  12         13.52         21.35         2.93 o                         
   6   7  12        347.15        308.84        13.51 o                         
   7   7  12         70.06         62.40         5.81 o                         
   8   7  12        354.08        316.24        14.73 o                         
   9   7  12         67.99         78.36         7.96 o                         
  10   7  12          0.01          2.19         3.59 o                         
  11   7  12        140.87         87.77        22.34 o                         
  12   7  12        198.93        195.51        10.87 o                         
  13   7  12         31.54         18.89         7.63 o                         
   0   8  12        436.89        424.70        30.83 o                         
   1   8  12          1.11          3.26         4.18 o                         
   2   8  12        321.13        339.09        17.65 o                         
   3   8  12        317.45        355.61        24.37 o                         
   4   8  12         94.22         79.20         7.82 o                         
   5   8  12        139.53        114.65        10.54 o                         
   6   8  12        185.80        167.18        13.29 o                         
   7   8  12         21.19         12.09         4.27 o                         
   8   8  12         82.05         66.64         6.06 o                         
   9   8  12         18.51         16.53         4.82 o                         
  10   8  12          0.42         -0.51         4.87 o                         
  11   8  12          9.80          6.25         4.66 o                         
  12   8  12          4.37          2.83         5.61 o                         
  13   8  12        119.38        124.54        14.14 o                         
   1   9  12         27.15         28.45         4.28 o                         
   2   9  12          0.00          2.64         4.57 o                         
   3   9  12        292.16        328.02        19.99 o                         
   4   9  12        421.88        446.17        26.86 o                         
   5   9  12         75.30         75.52         7.23 o                         
   6   9  12        141.50        140.35        11.44 o                         
   7   9  12         16.17         12.62         4.76 o                         
   8   9  12         66.83         59.32         6.58 o                         
   9   9  12         33.68         35.65         6.87 o                         
  10   9  12        253.11        275.75        15.93 o                         
  11   9  12        239.06        294.82        22.15 o                         
  12   9  12         32.93         35.51        10.61 o                         
   0  10  12        256.47        232.00        20.61 o                         
   1  10  12         30.53         36.54         6.56 o                         
   2  10  12        717.27        720.42        34.18 o                         
   3  10  12        314.50        348.59        20.86 o                         
   4  10  12        402.21        396.35        21.00 o                         
   5  10  12         35.90         47.19         7.64 o                         
   6  10  12         92.38         94.50        15.82 o                         
   7  10  12         14.35         23.21         5.73 o                         
   8  10  12        109.39         83.91        13.72 o                         
   9  10  12        190.71        160.23        25.04 o                         
  10  10  12         44.34         28.47         7.01 o                         
  11  10  12        216.86        158.28        17.08 o                         
   1  11  12          3.19         12.29         5.41 o                         
   2  11  12          0.09          1.69         4.58 o                         
   3  11  12        313.35        325.85        18.19 o                         
   4  11  12        362.75        359.40        25.02 o                         
   5  11  12          9.93         11.90         5.09 o                         
   6  11  12        102.90        103.53         9.56 o                         
   7  11  12         73.34         77.38        16.06 o                         
   8  11  12         44.39         55.00        11.20 o                         
   9  11  12         34.57         31.97         7.85 o                         
  10  11  12         65.92         56.30         8.95 o                         
   0  12  12        141.16        148.84        16.70 o                         
   1  12  12         43.57         43.54         8.25 o                         
   2  12  12        384.12        387.34        21.62 o                         
   3  12  12         72.72         69.44        13.07 o                         
   4  12  12        148.63        138.87        18.74 o                         
   5  12  12         41.75         42.74         8.54 o                         
   6  12  12         21.65         21.70         6.93 o                         
   7  12  12          6.81         10.87         7.69 o                         
   8  12  12         81.65         73.66         9.55 o                         
   1  13  12          3.69         14.44         7.57 o                         
   2  13  12        106.93         96.06         9.71 o                         
   3  13  12         81.76         87.99         9.94 o                         
   4  13  12         18.88          8.25         8.09 o                         
   5  13  12         59.13         50.21         7.36 o                         
   6  13  12        162.49        175.40        13.98 o                         
   7  13  12         47.75         42.59        19.42 o                         
   0  14  12         57.04         47.64        10.91 o                         
   1  14  12          9.67          3.54         7.42 o                         
   2  14  12         81.43         67.14        10.01 o                         
   3  14  12          5.16          8.11         7.60 o                         
   4  14  12         24.96          6.59        22.31 o                         
   1   1  13         31.31         34.57         2.51 o                         
   2   1  13         94.99        103.67         4.05 o                         
   3   1  13         39.55         45.89         2.76 o                         
   4   1  13       2983.42       2821.04        83.67 o                         
   5   1  13        495.97        433.52        14.88 o                         
   6   1  13         10.01          6.68         2.49 o                         
   7   1  13         26.36         31.96         3.11 o                         
   8   1  13         41.34         44.38         3.62 o                         
   9   1  13        383.42        386.99        14.80 o                         
  10   1  13        118.07        151.32         7.56 o                         
  11   1  13        369.91        387.63        21.04 o                         
  12   1  13        256.60        307.18        17.94 o                         
  13   1  13          0.42         -0.77         4.62 o                         
  14   1  13         18.45         14.53         5.63 o                         
   0   2  13         31.63         32.55         3.10 o                         
   1   2  13        602.34        574.24        17.98 o                         
   2   2  13        545.32        505.59        15.29 o                         
   3   2  13       1496.47       1593.05        46.08 o                         
   4   2  13        537.86        501.50        16.04 o                         
   5   2  13        268.97        272.67        10.78 o                         
   6   2  13        394.86        393.95        17.89 o                         
   7   2  13        193.85        187.53         8.31 o                         
   8   2  13        127.78        144.43         7.17 o                         
   9   2  13        459.50        469.55        18.85 o                         
  10   2  13        305.08        285.83        11.30 o                         
  11   2  13        132.01        156.82         7.24 o                         
  12   2  13        523.84        518.28        26.36 o                         
  13   2  13         96.33         47.89        14.49 o                         
  14   2  13         22.74         11.79         5.40 o                         
   1   3  13          3.47          3.48         1.81 o                         
   2   3  13        687.71        641.33        18.42 o                         
   3   3  13        665.22        634.56        18.09 o                         
   4   3  13         30.75         21.81         2.73 o                         
   5   3  13        692.25        712.55        32.24 o                         
   6   3  13          0.14          0.01         2.74 o                         
   7   3  13         46.93         41.46         4.56 o                         
   8   3  13          2.59         -0.16         3.04 o                         
   9   3  13        610.15        696.54        24.76 o                         
  10   3  13          5.56          5.56         3.63 o                         
  13   3  13          1.54          0.53         4.64 o                         
  14   3  13          2.01          9.16         9.86 o                         
   0   4  13          4.33          5.01         2.79 o                         
   1   4  13        287.98        287.51         9.03 o                         
   2   4  13         79.92         79.29         3.69 o                         
   3   4  13         53.11         42.12         3.17 o                         
   4   4  13          1.22          2.81         2.54 o                         
   5   4  13        762.27        716.00        36.61 o                         
   6   4  13        453.04        443.17        18.82 o                         
   7   4  13         19.43         34.16         4.43 o                         
   8   4  13          1.20          0.81         3.22 o                         
   9   4  13         11.87         10.97         3.68 o                         
  10   4  13         52.44         53.11         9.77 o                         
  11   4  13         16.30          7.52         3.70 o                         
  12   4  13        331.35        332.39        13.96 o                         
  14   4  13        281.82        310.14        22.14 o                         
   1   5  13        938.39        922.61        29.13 o                         
   2   5  13         54.80         58.54         3.73 o                         
   3   5  13        883.53        867.58        29.03 o                         
   4   5  13        300.61        254.33         9.74 o                         
   5   5  13        100.51        134.89         7.23 o                         
   6   5  13         95.61        113.52         7.26 o                         
   7   5  13        157.25        157.65         8.89 o                         
   8   5  13        221.24        225.54        10.54 o                         
   9   5  13         19.76         17.48         3.63 o                         
  10   5  13         82.36         58.66        15.39 o                         
  11   5  13         37.59         13.49         4.97 o                         
  12   5  13         69.46         58.43        12.85 o                         
  13   5  13         89.51         63.70        15.98 o                         
  14   5  13        238.37        197.15        18.42 o                         
   0   6  13        125.59        130.77         8.01 o                         
   1   6  13       1409.15       1352.09        43.62 o                         
   2   6  13       1069.52       1017.91        39.49 o                         
   3   6  13        238.84        253.28        12.12 o                         
   4   6  13        246.82        237.16         9.52 o                         
   5   6  13          6.10          5.48         2.91 o                         
   6   6  13        280.42        263.86        13.37 o                         
   7   6  13         49.14         53.59         5.30 o                         
   8   6  13        445.83        437.23        18.63 o                         
   9   6  13         91.22         57.37        11.29 o                         
  10   6  13          0.02          6.66         4.06 o                         
  11   6  13         36.56         42.80         8.74 o                         
  12   6  13          0.17          0.99         5.14 o                         
  13   6  13         12.10         10.33         6.81 o                         
   1   7  13         16.56         12.68         2.48 o                         
   2   7  13        887.32        862.23        34.32 o                         
   3   7  13        611.88        599.47        28.38 o                         
   4   7  13        453.35        399.88        15.40 o                         
   5   7  13        563.56        502.16        24.04 o                         
   6   7  13         30.59         10.91         4.15 o                         
   7   7  13         25.05         21.26         4.45 o                         
   8   7  13        148.90        134.33         8.71 o                         
   9   7  13        417.45        391.23        44.46 o                         
  10   7  13        188.89         81.13        35.91 o                         
  11   7  13          2.98          2.11         4.52 o                         
  12   7  13         21.85         25.01         7.78 o                         
  13   7  13          3.90          3.09         7.46 o                         
   0   8  13         20.56         16.49         7.56 o                         
   1   8  13         34.42         33.49         6.08 o                         
   2   8  13        630.63        611.13        34.53 o                         
   3   8  13        344.72        347.94        17.56 o                         
   4   8  13       1559.90       1718.36        79.51 o                         
   5   8  13        404.17        402.11        19.28 o                         
   6   8  13         87.05         88.29         8.81 o                         
   7   8  13         30.26         36.75         5.53 o                         
   8   8  13         63.21         73.77        11.36 o                         
   9   8  13         82.56         60.39        11.62 o                         
  10   8  13          6.56          1.13         5.19 o                         
  11   8  13         42.34         55.38        10.89 o                         
  12   8  13          0.07         -2.56         9.20 o                         
   1   9  13        695.33        710.29        39.61 o                         
   2   9  13         56.73         51.12         6.16 o                         
   3   9  13         80.62         94.27         8.40 o                         
   4   9  13        622.50        625.83        31.32 o                         
   5   9  13         71.72         53.06         6.47 o                         
   6   9  13          2.34          5.85         4.91 o                         
   7   9  13          6.65          6.47         4.92 o                         
   8   9  13        177.68        210.94        13.17 o                         
   9   9  13          4.36         -0.26         6.09 o                         
  10   9  13          1.62          4.96         7.62 o                         
  11   9  13         17.27         25.74         9.81 o                         
   0  10  13         70.51         75.13        16.64 o                         
   1  10  13         10.77         21.22         5.46 o                         
   2  10  13         46.92         44.29         6.27 o                         
   3  10  13        162.78        169.83        12.43 o                         
   4  10  13        114.99        102.38        10.84 o                         
   5  10  13          3.44          6.21         6.39 o                         
   6  10  13        300.08        317.66        16.85 o                         
   7  10  13          0.01         -1.11         5.53 o                         
   8  10  13         19.14         16.45         5.95 o                         
   9  10  13         84.62         81.29         9.30 o                         
  10  10  13          8.08         12.59         7.82 o                         
   1  11  13          5.12          9.92         5.82 o                         
   2  11  13         86.15         93.31         8.93 o                         
   3  11  13        167.43        177.02        13.35 o                         
   4  11  13         45.38         59.14        10.02 o                         
   5  11  13         59.83         73.56        14.65 o                         
   6  11  13        352.14        297.81        20.45 o                         
   7  11  13         24.61         12.22         6.46 o                         
   8  11  13        285.01        262.71        26.70 o                         
   9  11  13          4.25         -2.19        12.07 o                         
   0  12  13         37.47         56.57        11.33 o                         
   1  12  13         12.62         24.51         6.54 o                         
   2  12  13          9.16          7.82         5.29 o                         
   3  12  13         68.11         64.77         7.74 o                         
   4  12  13        222.02        236.92        15.27 o                         
   5  12  13        107.95        116.89        10.45 o                         
   6  12  13         78.77         86.81        10.59 o                         
   7  12  13         11.73          7.64         6.96 o                         
   1  13  13         16.10         18.68         8.35 o                         
   2  13  13        119.60        106.49         9.99 o                         
   3  13  13        413.59        400.65        25.06 o                         
   4  13  13         32.45         23.57         6.91 o                         
   5  13  13        315.71        263.62        19.93 o                         
   0   0  14        465.59        475.12        31.94 o                         
   1   0  14        183.67        175.61         9.30 o                         
   2   0  14        256.98        246.18        18.96 o                         
   3   0  14        157.50        133.92         7.79 o                         
   4   0  14        140.74        144.02        12.03 o                         
   5   0  14       1954.59       1907.60        98.35 o                         
   6   0  14         30.82         37.02         6.59 o                         
   7   0  14       1766.54       1770.20       103.26 o                         
   8   0  14        878.15        872.54        50.09 o                         
   9   0  14        352.74        328.21        30.93 o                         
  10   0  14        221.02        215.64        24.12 o                         
  11   0  14        319.38        354.06        29.95 o                         
  12   0  14         17.68         11.65         6.97 o                         
  13   0  14         85.71         95.04        35.76 o                         
  14   0  14          0.08         -2.22        10.32 o                         
   1   1  14       1434.32       1385.73        42.82 o                         
   2   1  14        766.82        768.79        23.11 o                         
   3   1  14       1158.66       1001.52        34.60 o                         
   4   1  14        450.73        421.94        24.01 o                         
   5   1  14        395.26        374.92        16.90 o                         
   6   1  14        223.41        230.57        11.19 o                         
   7   1  14        659.61        685.95        32.83 o                         
   8   1  14         20.80         20.95         3.62 o                         
   9   1  14        151.96        151.28         7.13 o                         
  10   1  14         51.06         48.19         8.39 o                         
  11   1  14         26.21         27.65         5.42 o                         
  12   1  14         38.88         26.16         8.85 o                         
  13   1  14          5.18          1.46         4.59 o                         
  14   1  14          0.55          3.18         7.12 o                         
   0   2  14        236.27        192.62         9.77 o                         
   1   2  14        870.51        808.49        26.55 o                         
   2   2  14        159.18        153.20         5.90 o                         
   3   2  14       1669.94       1642.44        56.66 o                         
   4   2  14         65.01         69.23         4.18 o                         
   5   2  14       1006.85        992.48        64.11 o                         
   6   2  14        237.17        273.36        15.11 o                         
   7   2  14        104.85        101.77         7.37 o                         
   8   2  14         76.48         89.34         6.01 o                         
   9   2  14         39.48         39.81         4.63 o                         
  10   2  14        166.30        157.64         7.80 o                         
  11   2  14         14.47          7.33         4.47 o                         
  12   2  14         20.95         10.11         4.71 o                         
  13   2  14          8.15          2.94         4.71 o                         
  14   2  14        224.68        184.59        17.06 o                         
   1   3  14       1435.42       1458.90        51.74 o                         
   2   3  14        309.96        299.68        15.95 o                         
   3   3  14        607.95        622.69        20.69 o                         
   4   3  14         22.97         23.15         3.15 o                         
   5   3  14        492.39        481.26        22.29 o                         
   6   3  14         96.89         92.54         6.23 o                         
   7   3  14        139.58        167.80         9.24 o                         
   8   3  14         85.09         81.01         6.05 o                         
   9   3  14        168.65        191.49        10.07 o                         
  10   3  14         41.85         25.92         6.92 o                         
  12   3  14          4.84          1.65         4.05 o                         
  13   3  14         20.57         17.40         5.61 o                         
   0   4  14       1007.81        941.84        46.92 o                         
   1   4  14          6.00         13.09         2.43 o                         
   2   4  14        105.93        104.55         5.37 o                         
   3   4  14         37.94         40.31         3.49 o                         
   4   4  14          1.79          1.51         2.80 o                         
   5   4  14         48.77         44.23         4.51 o                         
   6   4  14         97.13         91.02         6.70 o                         
   7   4  14        133.81        120.14         7.97 o                         
   8   4  14        207.23        201.02        10.41 o                         
   9   4  14        309.07        295.31        24.38 o                         
  10   4  14        153.65        111.61        22.01 o                         
  12   4  14         17.95          7.19         4.40 o                         
  13   4  14        105.31        104.72        12.85 o                         
   1   5  14        921.69        897.46        28.38 o                         
   2   5  14        398.37        396.89        15.40 o                         
   3   5  14         35.52         26.36         3.00 o                         
   4   5  14         14.60         19.61         3.45 o                         
   5   5  14        269.99        299.78        15.48 o                         
   6   5  14         48.01         70.19         6.66 o                         
   7   5  14          4.38          7.69         4.46 o                         
   8   5  14         68.80         84.59         7.05 o                         
   9   5  14         60.65         54.74        18.62 o                         
  10   5  14         39.17         24.46         6.20 o                         
  11   5  14        107.18         62.20        20.08 o                         
  12   5  14        168.31        235.01        15.34 o                         
  13   5  14          9.43         29.76         8.27 o                         
   0   6  14        397.91        382.71        23.65 o                         
   1   6  14          1.64          1.86         2.63 o                         
   2   6  14          0.00          1.88         2.73 o                         
   3   6  14         77.95        112.65         7.43 o                         
   4   6  14        385.18        415.89        19.55 o                         
   5   6  14         36.10         49.28         4.82 o                         
   6   6  14         22.12         18.08         4.28 o                         
   7   6  14         78.10         69.44         5.96 o                         
   8   6  14          4.80          9.04         4.38 o                         
   9   6  14          0.11         -2.38         5.10 o                         
  10   6  14        134.51         49.24        23.40 o                         
  11   6  14         12.36          7.69         5.69 o                         
  12   6  14         19.98         17.04         6.69 o                         
   1   7  14         83.85         83.06         6.49 o                         
   2   7  14         59.94         53.49         4.18 o                         
   3   7  14        433.62        415.82        31.27 o                         
   4   7  14        184.80        200.03        12.92 o                         
   5   7  14        428.54        418.98        19.83 o                         
   6   7  14          3.28         -1.22         4.07 o                         
   7   7  14        637.02        575.04        27.65 o                         
   8   7  14         11.63          4.55         4.33 o                         
  10   7  14        197.97        214.61        22.09 o                         
  11   7  14         49.15         83.27        12.25 o                         
  12   7  14         13.83         22.03         9.76 o                         
   0   8  14         19.09         24.67        10.24 o                         
   1   8  14        144.03        163.38        14.05 o                         
   2   8  14        738.05        806.61        44.71 o                         
   3   8  14          7.56         11.01         4.66 o                         
   4   8  14        114.61        130.68        10.45 o                         
   5   8  14        255.85        288.66        25.28 o                         
   6   8  14        239.22        277.88        17.01 o                         
   7   8  14         86.64         58.79         6.68 o                         
   8   8  14         94.99         80.35        11.95 o                         
   9   8  14        171.68        186.49        13.89 o                         
  10   8  14         23.23         19.42         7.11 o                         
  11   8  14          7.72          7.02         8.29 o                         
   1   9  14         62.72         78.84         7.93 o                         
   2   9  14        259.20        259.58        18.56 o                         
   3   9  14          7.23         12.96         4.64 o                         
   4   9  14         36.58         35.53         6.49 o                         
   5   9  14        207.49        234.04        16.25 o                         
   6   9  14          5.97          7.11         7.73 o                         
   7   9  14        103.36         95.02         9.37 o                         
   8   9  14          8.98         10.62         5.59 o                         
   9   9  14         43.85         62.51         8.54 o                         
  10   9  14         97.18        112.67        13.05 o                         
   0  10  14         33.43         37.10         9.66 o                         
   1  10  14         60.80         63.15         7.59 o                         
   2  10  14        119.85        130.16        14.15 o                         
   3  10  14          0.87          5.99         5.29 o                         
   4  10  14        219.88        234.21        16.13 o                         
   5  10  14        743.26        703.16        41.03 o                         
   6  10  14          6.53          8.68         5.41 o                         
   7  10  14        213.50        222.01        16.16 o                         
   8  10  14         26.02         36.55         8.23 o                         
   9  10  14          1.12          3.95         9.38 o                         
   1  11  14          6.91          5.58         6.19 o                         
   2  11  14         11.10          6.57         5.80 o                         
   3  11  14         13.88         24.61         5.74 o                         
   4  11  14          8.39          8.76         5.15 o                         
   5  11  14          1.30          1.44         5.25 o                         
   6  11  14         86.69         98.17        10.46 o                         
   7  11  14        319.13        340.12        37.52 o                         
   8  11  14        108.23         83.62        12.54 o                         
   0  12  14        118.07        104.88        27.78 o                         
   1  12  14         85.06         80.26         8.42 o                         
   2  12  14        102.16        105.29        10.77 o                         
   3  12  14        486.58        413.77        25.83 o                         
   4  12  14         31.58         34.19         6.60 o                         
   5  12  14         28.63         27.08         7.00 o                         
   6  12  14          8.43          7.44         6.52 o                         
   1  13  14         59.52         44.68         7.91 o                         
   2  13  14         17.21         11.13         7.05 o                         
   3  13  14        287.70        225.46        37.89 o                         
   1   1  15          2.80          1.53         2.90 o                         
   2   1  15        312.15        357.57        20.87 o                         
   3   1  15         17.39         17.58         3.36 o                         
   4   1  15         30.49         34.72         4.19 o                         
   5   1  15        111.09        126.46         9.41 o                         
   6   1  15         51.80         62.73         5.11 o                         
   7   1  15        124.72        143.55         8.26 o                         
   8   1  15          7.15          4.50         4.67 o                         
   9   1  15         17.26         12.86         4.57 o                         
  10   1  15         24.87         20.34         4.58 o                         
  11   1  15        169.24        198.64        10.19 o                         
  12   1  15         44.16         21.56         9.10 o                         
   0   2  15       1720.16       1527.86       173.54 o                         
   1   2  15          0.02          3.12         2.92 o                         
   2   2  15        546.42        591.93        28.08 o                         
   3   2  15         96.79        108.31         8.38 o                         
   4   2  15         14.59         10.51         3.35 o                         
   5   2  15          1.30          5.30         2.98 o                         
   6   2  15        156.40        174.53        10.71 o                         
   7   2  15          0.71          5.22         3.64 o                         
   8   2  15         83.02         83.47         8.06 o                         
   9   2  15          0.60          2.63         4.39 o                         
  10   2  15          0.70          2.15         3.98 o                         
  11   2  15         83.40         68.58        18.12 o                         
  12   2  15          1.43         -1.20         4.63 o                         
  13   2  15         20.95          7.44         9.65 o                         
   1   3  15         12.44         11.74         2.47 o                         
   2   3  15         85.39         92.93         8.97 o                         
   3   3  15        459.76        439.78        23.07 o                         
   4   3  15         10.39         11.57         3.38 o                         
   5   3  15         13.78          9.31         3.39 o                         
   6   3  15        141.14        128.25        11.41 o                         
   7   3  15        230.88        240.77        11.99 o                         
   8   3  15        539.25        477.20        58.46 o                         
   9   3  15         57.62         56.62        17.32 o                         
  10   3  15         13.46          4.13         4.84 o                         
  11   3  15         63.17         55.17        14.57 o                         
  12   3  15          0.00          0.25         4.37 o                         
  13   3  15        263.63        229.54        20.08 o                         
   0   4  15        129.43        143.85        21.22 o                         
   1   4  15         94.98         82.43         6.36 o                         
   2   4  15         70.70         63.52         4.97 o                         
   3   4  15         36.08         20.99         3.72 o                         
   4   4  15         46.08         36.06         4.31 o                         
   5   4  15         37.24         39.85         4.53 o                         
   6   4  15        177.08        187.16        10.60 o                         
   7   4  15        102.06        101.04        10.21 o                         
   9   4  15         26.47         18.79         7.58 o                         
  10   4  15          8.74          6.37         4.94 o                         
  11   4  15         33.22         14.48         8.87 o                         
  12   4  15         68.13        103.60        10.93 o                         
   1   5  15          0.38          2.26         3.13 o                         
   2   5  15          6.42          6.21         3.34 o                         
   3   5  15        122.41        131.02         8.38 o                         
   4   5  15        150.36        161.97         9.11 o                         
   5   5  15        169.39        160.43        10.39 o                         
   6   5  15        154.49        176.27        12.04 o                         
   7   5  15         88.76         93.52         8.92 o                         
   8   5  15        298.23        333.37        29.59 o                         
   9   5  15         32.90         23.19        11.69 o                         
  10   5  15          5.18          3.39         4.46 o                         
  11   5  15          2.72          9.50         6.91 o                         
  12   5  15          4.71         13.25        10.36 o                         
   0   6  15         25.28         14.13         4.28 o                         
   1   6  15        231.54        239.72        13.63 o                         
   2   6  15        134.83        161.37        10.17 o                         
   3   6  15        131.33        114.34         7.86 o                         
   4   6  15        744.36        748.83        33.20 o                         
   5   6  15          0.56          0.46         4.54 o                         
   6   6  15         66.15         63.52         6.00 o                         
   7   6  15          0.94          2.25         4.23 o                         
   8   6  15        122.86        119.20        24.12 o                         
   9   6  15         83.82         55.73        22.20 o                         
  10   6  15          9.89         11.19         6.54 o                         
  11   6  15         13.34          9.89         9.14 o                         
  12   6  15        138.73        180.86        28.76 o                         
   1   7  15        174.53        157.43        11.17 o                         
   2   7  15         57.14         56.00         9.40 o                         
   3   7  15         19.46         18.84         3.68 o                         
   4   7  15        172.49        190.00        11.94 o                         
   5   7  15         34.27         29.90         5.28 o                         
   6   7  15        153.91        157.82        14.04 o                         
   7   7  15          0.22         -2.12         4.26 o                         
   8   7  15        192.51        188.92        18.12 o                         
   9   7  15         32.54         37.66         9.26 o                         
  10   7  15         11.65         19.57         9.37 o                         
  11   7  15          0.23         11.02         9.80 o                         
   0   8  15        135.89        130.77        33.81 o                         
   1   8  15        149.76        155.11        12.24 o                         
   2   8  15         10.15         14.62         6.03 o                         
   3   8  15         18.97         24.38         5.24 o                         
   4   8  15        305.87        367.92        37.04 o                         
   5   8  15        106.30         87.22         8.79 o                         
   6   8  15        113.46        101.70        11.65 o                         
   7   8  15        354.02        344.54        24.88 o                         
   8   8  15         73.16         70.83         8.06 o                         
   9   8  15         22.81         16.60         9.33 o                         
  10   8  15         19.51         15.46         8.05 o                         
   1   9  15         92.71        112.55        10.13 o                         
   2   9  15         12.96         15.39         5.02 o                         
   3   9  15          0.00          0.94         4.54 o                         
   4   9  15        257.12        250.71        16.89 o                         
   5   9  15          7.88          2.22         5.00 o                         
   6   9  15         10.20          7.86         5.73 o                         
   7   9  15         70.75         71.75         8.89 o                         
   8   9  15         65.95         71.44        11.33 o                         
   9   9  15         10.77         11.43         9.32 o                         
   0  10  15          0.47          0.61         7.82 o                         
   1  10  15         59.40         44.84         7.69 o                         
   2  10  15         10.52          6.50         5.85 o                         
   3  10  15          1.21          2.90         5.49 o                         
   4  10  15         21.91         21.19         5.56 o                         
   5  10  15         49.21         52.76         7.69 o                         
   6  10  15          0.48          0.98         5.26 o                         
   7  10  15         56.76         61.47        13.42 o                         
   8  10  15         96.33        103.16        15.79 o                         
   1  11  15         23.94         19.31         8.03 o                         
   2  11  15          3.70          1.55         5.66 o                         
   3  11  15         50.15         40.42         6.47 o                         
   4  11  15         35.74         31.91         8.69 o                         
   5  11  15         76.40         93.29        17.45 o                         
   6  11  15         16.97         12.06        12.29 o                         
   7  11  15        178.19        137.26        17.08 o                         
   0  12  15         14.53         22.13        10.21 o                         
   1  12  15          0.11         -0.22         7.37 o                         
   2  12  15          5.61          3.55         7.62 o                         
   3  12  15         53.43         51.65        13.73 o                         
   4  12  15        234.39        231.66        22.98 o                         
   0   0  16        819.72        793.96        99.61 o                         
   1   0  16        659.37        816.88        65.12 o                         
   2   0  16       3189.22       3311.04       256.11 o                         
   3   0  16       1515.96       1633.84       142.19 o                         
   4   0  16        240.42        251.63        25.10 o                         
   5   0  16       1027.90       1095.57        69.96 o                         
   6   0  16       1372.03       1370.38       108.11 o                         
   7   0  16          5.60         10.94         6.54 o                         
   8   0  16         58.66         74.17        11.46 o                         
   9   0  16        176.92        170.70        13.55 o                         
  11   0  16          0.07          5.31        11.40 o                         
  12   0  16         23.46          0.53         8.56 o                         
   1   1  16        788.07        891.12        49.70 o                         
   2   1  16       2355.22       2849.27       147.33 o                         
   3   1  16        308.98        327.53        18.64 o                         
   4   1  16        120.47        122.65         9.08 o                         
   5   1  16        249.47        252.85        14.76 o                         
   6   1  16         42.50         45.97         4.93 o                         
   7   1  16        276.87        295.13        21.84 o                         
   8   1  16         13.69         13.03         4.30 o                         
   9   1  16         19.75         11.14         6.53 o                         
  10   1  16          2.25          0.84         5.10 o                         
  11   1  16          5.03          2.50         6.16 o                         
   0   2  16       1193.32       1280.68       127.96 o                         
   1   2  16          9.41         10.58         3.57 o                         
   2   2  16        899.43       1063.33        59.29 o                         
   3   2  16        342.21        375.41        25.05 o                         
   4   2  16         91.71         84.32         8.51 o                         
   5   2  16         25.70         31.96         5.32 o                         
   6   2  16         84.56         87.37         7.38 o                         
   7   2  16          2.81          0.99         4.36 o                         
   8   2  16         61.94         28.88        10.58 o                         
  10   2  16         37.12         23.37         9.27 o                         
  11   2  16         50.16         10.81         9.69 o                         
  12   2  16          2.27          3.03        12.72 o                         
   1   3  16        134.50        153.09        10.73 o                         
   2   3  16       1735.40       1762.12       105.99 o                         
   3   3  16        182.72        206.81        14.90 o                         
   4   3  16          0.26          1.22         3.70 o                         
   5   3  16          3.82          4.79         4.54 o                         
   6   3  16        133.02        115.00        15.57 o                         
   7   3  16         25.04         19.19         4.98 o                         
   8   3  16          0.69          2.30         5.03 o                         
  10   3  16         25.31          7.75         5.31 o                         
  11   3  16          6.81          7.86         6.49 o                         
  12   3  16        306.17        307.32        26.97 o                         
   0   4  16         14.57          9.57         4.29 o                         
   1   4  16        135.97        146.10        14.37 o                         
   2   4  16         55.73         65.59         5.61 o                         
   3   4  16        585.17        543.54        38.33 o                         
   4   4  16         94.43         94.07         6.98 o                         
   5   4  16        548.54        579.34        32.24 o                         
   6   4  16        124.12        107.76        11.54 o                         
   7   4  16         75.89         57.16        14.35 o                         
   8   4  16          9.92          6.52         4.87 o                         
   9   4  16          3.07          2.60         5.04 o                         
  10   4  16         20.10          9.27         5.58 o                         
  11   4  16          1.10          6.49         9.06 o                         
  12   4  16         17.30         15.56        10.69 o                         
   1   5  16        259.41        295.52        15.43 o                         
   2   5  16        338.76        355.75        18.69 o                         
   3   5  16        243.46        279.46        16.71 o                         
   4   5  16         87.50        108.68         8.57 o                         
   5   5  16         36.56         22.95         4.52 o                         
   6   5  16        137.35        140.50        17.29 o                         
   7   5  16          2.45          3.06         4.42 o                         
   8   5  16         82.45         60.95        18.31 o                         
   9   5  16          0.25         -0.10         5.41 o                         
  10   5  16         17.09         21.94         7.06 o                         
  11   5  16         20.54         25.25         9.90 o                         
   0   6  16         76.51         74.44        12.01 o                         
   1   6  16         17.46         30.20         4.86 o                         
   2   6  16          4.70          1.95         4.90 o                         
   3   6  16          0.23          0.93         4.01 o                         
   4   6  16          9.43         18.05         4.39 o                         
   5   6  16         65.84         69.50         6.67 o                         
   6   6  16        677.50        668.39        46.38 o                         
   7   6  16         51.00         65.36        15.47 o                         
   8   6  16        134.89        143.64        14.53 o                         
   9   6  16         12.62         10.88         6.25 o                         
  10   6  16        275.41        299.86        25.10 o                         
  11   6  16         11.46         11.39         8.59 o                         
   1   7  16          8.05          4.07         4.10 o                         
   2   7  16         27.99         24.98         4.44 o                         
   3   7  16        116.08        104.60        10.41 o                         
   4   7  16         41.35         31.21         4.59 o                         
   5   7  16          2.54          1.82         5.62 o                         
   6   7  16        338.32        336.73        28.43 o                         
   7   7  16         49.04         47.63         7.46 o                         
   8   7  16         40.53         46.84         7.65 o                         
   9   7  16        334.17        420.34        36.16 o                         
  10   7  16         25.89         45.26         9.25 o                         
   0   8  16         21.20         20.25        11.47 o                         
   1   8  16        142.84        172.67        24.89 o                         
   2   8  16          3.71          7.62         5.28 o                         
   3   8  16        300.28        346.93        41.02 o                         
   4   8  16         12.11          7.57         4.72 o                         
   5   8  16         61.02         66.75         8.03 o                         
   6   8  16         13.88          7.79         6.57 o                         
   7   8  16         74.54         51.49         7.57 o                         
   8   8  16          4.71          3.35         8.75 o                         
   9   8  16         43.31         43.91        10.46 o                         
   1   9  16          0.72          6.82         7.43 o                         
   2   9  16        298.35        291.70        23.63 o                         
   3   9  16          2.53          4.26         4.72 o                         
   4   9  16         12.27         13.18         4.91 o                         
   5   9  16        126.85        112.89        11.12 o                         
   6   9  16         95.00         92.59         9.97 o                         
   7   9  16        340.61        360.70        29.35 o                         
   8   9  16        125.21        121.45        15.71 o                         
   0  10  16         24.55         15.01        11.36 o                         
   1  10  16         27.13         36.91         9.24 o                         
   2  10  16        364.48        340.47        23.16 o                         
   3  10  16         63.91         62.96         7.60 o                         
   4  10  16         43.57         40.39         6.49 o                         
   5  10  16          7.56         16.05         9.66 o                         
   6  10  16        191.36        224.99        20.01 o                         
   7  10  16         46.92         44.95        11.81 o                         
   1  11  16         22.67         24.84         7.94 o                         
   2  11  16          3.01          1.60         8.01 o                         
   3  11  16          0.06          3.70         8.87 o                         
   4  11  16          0.19         -8.35        10.70 o                         
   5  11  16        213.28        209.23        19.08 o                         
   0  12  16        254.56        219.04        32.93 o                         
   1  12  16        563.49        606.66        45.63 o                         
   1   1  17          2.62          5.14         4.34 o                         
   2   1  17        715.84        797.80        47.05 o                         
   3   1  17         30.10         34.16         4.75 o                         
   4   1  17          1.08          1.82         3.67 o                         
   5   1  17        109.19        102.99        10.70 o                         
   6   1  17        362.25        343.72        25.20 o                         
   7   1  17         27.83         12.55         5.76 o                         
   9   1  17         11.81          6.97         5.51 o                         
  11   1  17          1.49         -2.15         9.46 o                         
   0   2  17        846.91        908.69        77.01 o                         
   1   2  17         28.98         31.59         4.96 o                         
   2   2  17       1554.19       1723.22        91.60 o                         
   3   2  17          1.96          1.54         4.37 o                         
   4   2  17          0.02          0.73         3.62 o                         
   5   2  17        108.29        114.21         9.02 o                         
   6   2  17          0.26         -0.25         4.15 o                         
   7   2  17         54.71         28.54        13.41 o                         
   8   2  17          1.62          1.86         4.95 o                         
   9   2  17          4.01         -1.44         5.93 o                         
  10   2  17         66.67         41.56        19.89 o                         
  11   2  17          2.39          5.64        12.10 o                         
   1   3  17        562.36        653.25        35.53 o                         
   2   3  17         50.67         62.42         5.66 o                         
   3   3  17        301.81        300.51        25.88 o                         
   4   3  17         45.70         42.19         5.28 o                         
   6   3  17         65.85         42.43        12.72 o                         
   7   3  17         31.50         14.73        10.11 o                         
   8   3  17         13.14          0.26         5.07 o                         
   9   3  17         12.37          4.69         5.74 o                         
  10   3  17        457.66        496.31        28.36 o                         
  11   3  17         58.46         78.88        12.99 o                         
   0   4  17          6.30         10.24         5.66 o                         
   1   4  17         58.58         61.56         6.10 o                         
   2   4  17        127.93        131.66         8.79 o                         
   3   4  17         17.82         17.43         4.18 o                         
   4   4  17          0.97         15.49        12.52 o                         
   5   4  17        242.88        243.41        24.03 o                         
   6   4  17        117.72         26.93        49.19 o                         
   7   4  17         64.16         72.85        22.29 o                         
  10   4  17          1.16         -3.38         7.82 o                         
  11   4  17         27.79         47.37        11.31 o                         
   1   5  17         13.90         10.87         4.00 o                         
   2   5  17         35.42         43.16         5.63 o                         
   3   5  17         76.70         66.96         6.10 o                         
   4   5  17          4.66          4.93         3.86 o                         
   5   5  17          8.23          2.17         4.50 o                         
   6   5  17         17.94         15.04         5.02 o                         
   7   5  17        112.61         96.68        26.13 o                         
   8   5  17        260.77        253.61        62.39 o                         
   9   5  17         54.78         39.59        11.05 o                         
  10   5  17        186.04        181.56        19.15 o                         
   0   6  17         13.90         19.31         6.56 o                         
   1   6  17        371.62        327.94        17.04 o                         
   2   6  17        423.20        404.15        26.95 o                         
   3   6  17          4.27          6.54         4.17 o                         
   4   6  17         23.58         20.91         4.79 o                         
   5   6  17          1.15         -1.49         4.68 o                         
   6   6  17         42.49         44.21        14.71 o                         
   7   6  17        116.46        143.50        22.72 o                         
   8   6  17         52.83         79.18         9.81 o                         
   9   6  17         61.59         80.10        13.14 o                         
  10   6  17         89.47         70.40        10.77 o                         
   1   7  17        249.64        251.94        23.69 o                         
   2   7  17          0.09          1.56         5.52 o                         
   3   7  17         33.13         41.65         9.86 o                         
   4   7  17         45.86         37.75         6.06 o                         
   5   7  17         57.17         70.27         8.38 o                         
   6   7  17         17.38         15.39         5.85 o                         
   7   7  17         44.55         41.25         7.47 o                         
   8   7  17          5.28          1.35         8.96 o                         
   9   7  17          4.20          0.91         9.37 o                         
   0   8  17         13.45          9.10         9.00 o                         
   1   8  17         68.93         81.76        10.29 o                         
   2   8  17          2.16          0.51         5.52 o                         
   3   8  17        102.69         73.56        10.91 o                         
   4   8  17         14.55         17.97         5.81 o                         
   5   8  17         40.88         38.02        12.74 o                         
   6   8  17         46.76         41.46        10.58 o                         
   7   8  17        410.73        433.81        41.06 o                         
   8   8  17        153.45        147.42        23.18 o                         
   1   9  17         73.86         96.60        22.20 o                         
   2   9  17        273.69        298.34        41.98 o                         
   3   9  17          0.17          2.70         5.15 o                         
   4   9  17        178.00        181.77        15.72 o                         
   5   9  17         31.21         33.33        12.23 o                         
   6   9  17          0.01         -2.28         9.82 o                         
   7   9  17         28.51         23.63         9.30 o                         
   0  10  17          0.31          2.44         9.87 o                         
   1  10  17         10.07          3.85         7.23 o                         
   2  10  17         32.47         60.36        10.00 o                         
   3  10  17         41.21         58.34        10.23 o                         
   4  10  17          1.96          0.90         8.71 o                         
   5  10  17          0.47         -0.42         9.83 o                         
   1  11  17         12.92         10.53         8.45 o                         
   2  11  17         27.15         39.55        11.47 o                         
   3  11  17         32.08         33.21        15.94 o                         
   0   0  18        906.59       1099.29       113.23 o                         
   1   0  18        808.75        875.44        77.42 o                         
   2   0  18        272.64        296.08        25.76 o                         
   3   0  18         64.51         65.84        10.87 o                         
   4   0  18         62.29         76.89         9.52 o                         
   5   0  18        180.59        108.42        54.78 o                         
   6   0  18         21.41          5.12         8.03 o                         
   7   0  18          0.13          0.19         6.48 o                         
  10   0  18         23.19         -2.15         9.58 o                         
   1   1  18        165.00        190.25        13.20 o                         
   2   1  18          8.79         12.67         4.24 o                         
   3   1  18        103.51         97.81        12.32 o                         
   4   1  18         42.91         31.98        15.72 o                         
   5   1  18         40.86         17.64         8.34 o                         
   6   1  18          8.18          6.20         4.79 o                         
   8   1  18          1.61         -0.49         4.84 o                         
   9   1  18         11.85         -0.85         5.02 o                         
   0   2  18        220.26        190.45        55.09 o                         
   1   2  18        248.06        238.33        49.10 o                         
   2   2  18          7.90          4.03         4.31 o                         
   3   2  18          0.00          1.30         3.48 o                         
   4   2  18          3.60          4.53         4.01 o                         
   5   2  18          3.33          8.82         5.17 o                         
   6   2  18         63.65         48.54        17.96 o                         
   7   2  18         18.77         14.27         7.18 o                         
   8   2  18          8.07          5.80         5.06 o                         
  10   2  18          2.81          4.60         9.64 o                         
   2   3  18         11.15          4.07         3.93 o                         
   3   3  18          0.29          0.80         3.53 o                         
   5   3  18         11.85          3.16         4.63 o                         
   7   3  18         26.52         21.48        10.76 o                         
   8   3  18         63.78         37.70        20.27 o                         
   9   3  18         26.21         31.46        11.49 o                         
  10   3  18          7.96          4.20         7.82 o                         
   0   4  18        694.55        691.26       432.60 o                         
   1   4  18         16.04          6.53         4.83 o                         
   2   4  18          5.66          2.23         4.31 o                         
   3   4  18         82.08         59.57        23.60 o                         
   4   4  18        139.33        151.10        10.59 o                         
   5   4  18         12.83         10.53         4.55 o                         
   6   4  18         41.56         25.39        11.08 o                         
   7   4  18         35.11         19.62        10.02 o                         
   8   4  18         36.64         34.72         7.46 o                         
   9   4  18         11.70          3.63         9.40 o                         
   1   5  18          8.52          6.43         4.70 o                         
   2   5  18          4.57          2.67         3.93 o                         
   4   5  18          0.66          2.62         4.69 o                         
   5   5  18          1.04          0.54         4.69 o                         
   6   5  18         46.36         45.79         7.55 o                         
   7   5  18         47.21         55.98         9.15 o                         
   8   5  18         36.41         47.22        10.53 o                         
   9   5  18         10.70          5.97         9.52 o                         
   0   6  18        395.78        447.24       123.77 o                         
   1   6  18         27.05         35.58         6.55 o                         
   2   6  18          2.22          1.24         7.11 o                         
   3   6  18         13.53         30.00         6.13 o                         
   4   6  18         15.51         18.59         5.70 o                         
   5   6  18         35.84         35.23         6.65 o                         
   6   6  18         15.31         10.29         5.88 o                         
   7   6  18          0.02          1.78         8.53 o                         
   8   6  18        312.25        343.36        28.35 o                         
   1   7  18        198.04        271.90        30.60 o                         
   2   7  18         17.82         13.35         5.49 o                         
   3   7  18          9.02         12.05         6.12 o                         
   4   7  18        134.94        105.65        12.87 o                         
   5   7  18          5.85          8.56         5.43 o                         
   6   7  18         72.10         79.59        12.47 o                         
   7   7  18         76.76        106.63        13.02 o                         
   8   7  18         15.51          6.36        10.17 o                         
   0   8  18        328.37        473.78        50.88 o                         
   1   8  18        282.74        339.38        29.10 o                         
   2   8  18        156.42        161.53        15.65 o                         
   3   8  18          7.48         10.74         7.54 o                         
   4   8  18         14.75         21.36         8.95 o                         
   5   8  18         45.55         56.03         9.96 o                         
   6   8  18         19.04         40.31        10.81 o                         
   7   8  18          0.24         -3.44        10.40 o                         
   1   9  18         34.09         58.37        15.75 o                         
   2   9  18         13.73          7.70         7.92 o                         
   3   9  18          1.33         -2.59         8.19 o                         
   4   9  18          9.74         20.17         9.10 o                         
   5   9  18          4.89          2.59         9.70 o                         
   0  10  18         65.65         81.91        18.77 o                         
   1  10  18         93.64         88.72        11.99 o                         
   2  10  18         18.80         17.04         8.72 o                         
   3  10  18         14.40         16.53        10.95 o                         
   1   1  19        100.62        119.85        13.28 o                         
   2   1  19         24.35         18.94        10.96 o                         
   3   1  19         30.13         14.87         8.85 o                         
   5   1  19         15.67         -1.16         4.16 o                         
   7   1  19          5.65          0.20         5.38 o                         
   0   2  19        703.54        700.55       441.50 o                         
   2   2  19         97.94         82.44        24.04 o                         
   3   2  19          6.13          3.75         5.35 o                         
   4   2  19         70.55         42.34        21.04 o                         
   5   2  19         10.47          6.27         4.76 o                         
   6   2  19        108.50         32.46        19.14 o                         
   1   3  19          1.57          3.19         4.02 o                         
   2   3  19          3.61          4.81         3.91 o                         
   3   3  19        135.40        165.72        11.13 o                         
   4   3  19        101.15         69.68        27.52 o                         
   5   3  19        152.41        160.15        11.47 o                         
   6   3  19         81.56         53.73        22.23 o                         
   7   3  19        181.41        210.96        24.20 o                         
   8   3  19         10.01         13.38         8.74 o                         
   0   4  19         59.81         57.70        39.08 o                         
   1   4  19          4.93         -0.13         5.35 o                         
   4   4  19          6.66          4.70         4.73 o                         
   5   4  19         22.02         18.91         7.41 o                         
   6   4  19        185.22        181.66        27.07 o                         
   7   4  19         97.13        127.86        14.45 o                         
   8   4  19         10.16         21.19        10.03 o                         
   1   5  19        277.22        249.86        20.66 o                         
   2   5  19        216.58        258.86        21.08 o                         
   3   5  19         90.63         94.40        17.31 o                         
   4   5  19          0.26         -1.53         6.10 o                         
   5   5  19          2.92          8.44         7.58 o                         
   6   5  19         59.17         67.53        10.85 o                         
   7   5  19          1.92          6.31         9.03 o                         
   0   6  19         83.46         74.36        13.28 o                         
   1   6  19        223.23        236.17        21.07 o                         
   2   6  19         45.53         58.47         8.68 o                         
   3   6  19          0.44          1.58         5.87 o                         
   4   6  19         22.41         23.47         6.91 o                         
   5   6  19        110.60        141.23        14.56 o                         
   6   6  19         50.19         71.52        11.81 o                         
   7   6  19         79.61         90.41        18.44 o                         
   1   7  19         73.83         76.85        20.75 o                         
   2   7  19         53.65         52.15        12.85 o                         
   3   7  19          2.17          8.33         8.92 o                         
   4   7  19         69.00         74.94        11.37 o                         
   5   7  19        184.81        202.71        21.84 o                         
   6   7  19         35.72         33.86         9.30 o                         
   0   8  19          2.44          7.59        14.24 o                         
   1   8  19          3.46          2.35         8.13 o                         
   2   8  19        151.86        194.06        41.81 o                         
   3   8  19        116.69        121.82        15.71 o                         
   4   8  19          8.38         13.06         9.22 o                         
   1   9  19          6.69          0.92         6.98 o                         
   2   9  19         44.93         50.99         9.19 o                         
   0   0  20         23.70         -8.71        10.45 o                         
   2   0  20          9.73          2.75         8.36 o                         
   4   0  20         16.19          1.74         5.46 o                         
   6   0  20          2.51          4.63         7.71 o                         
   1   1  20          2.57         -0.06         4.00 o                         
   2   1  20          0.00          1.93         4.70 o                         
   5   1  20          9.77          2.13         4.82 o                         
   6   1  20         25.34          0.57         6.18 o                         
   1   2  20         19.16         -1.23         5.02 o                         
   3   2  20         21.27         -1.35         6.14 o                         
   4   2  20          1.75         -1.69         5.35 o                         
   5   2  20          5.19          0.22         4.54 o                         
   6   2  20          2.01         -0.60         5.53 o                         
   1   3  20         39.04         24.83        10.83 o                         
   2   3  20         25.65         10.01         8.23 o                         
   3   3  20         92.65         59.49        22.34 o                         
   4   3  20         26.75         14.20         6.67 o                         
   5   3  20          0.40          0.33         5.55 o                         
   6   3  20         24.56         -1.50         6.26 o                         
   0   4  20        176.71        150.03        19.84 o                         
   1   4  20        144.49        165.72        17.82 o                         
   2   4  20         13.02         10.03         5.58 o                         
   3   4  20        130.96        132.07        16.14 o                         
   4   4  20         15.09         19.86         7.06 o                         
   5   4  20        119.97        116.81        13.33 o                         
   6   4  20          6.03          4.32         8.64 o                         
   1   5  20         24.07         27.92         8.76 o                         
   2   5  20         41.80         29.02         7.26 o                         
   3   5  20          1.80          8.29        12.89 o                         
   4   5  20         18.64         17.68         9.48 o                         
   5   5  20         31.96         41.15         9.52 o                         
   0   6  20        740.69        882.11        91.58 o                         
   1   6  20        131.04        158.01        16.40 o                         
   2   6  20        171.35        201.56        17.99 o                         
   3   6  20         51.71         52.04        12.30 o                         
   4   6  20         78.09         80.73        13.22 o                         
   5   6  20         13.69         14.01        11.89 o                         
   1   7  20          8.21         14.44         8.61 o                         
   2   7  20          0.09         -0.51         7.36 o                         
   3   7  20         88.15        108.08        23.93 o                         
   1   1  21         15.07         -2.54         4.67 o                         
   2   1  21          1.22          1.62         5.22 o                         
   3   1  21          9.11          0.91         7.23 o                         
   0   2  21         13.75          2.67         7.17 o                         
   3   2  21         10.71          8.00         7.31 o                         
   2   3  21         18.99          1.29         7.31 o                         
   0   4  21          0.22          1.29         7.39 o                         
   1   4  21         42.54         14.15         7.12 o                         
   2   4  21         10.07          5.23         5.89 o                         
   3   4  21         18.41          5.92         9.27 o                         
   1   5  21        229.42        246.10        21.01 o                         
   2   5  21        140.46        125.12        25.69 o                         
                                                                                
