# Supplementary material for: Crystal structure of 3-benzyl-2-[(E)-2-(furan-2-yl)ethen­yl]-2,3-di­hydro­quinazolin-4(1H)-one and 3-benzyl-2-[(E)-2-(thio­phen-2-yl)ethen­yl]-2,3-di­hydro­quinazolin-4(1H)-one from synchrotron X-ray diffraction
Source: Acta Crystallogr E Crystallogr Commun. 2018 Jan 1;74(Pt 1):10–4. doi: 10.1107/S2056989017017479 (PMC5778476; doi:10.1107/S2056989017017479)
Supplement: Supplementary file 3 [file e-74-00010-IIsup3.hkl]

data_II                                                                         
_shelx_title ' II in Pbca'                                                      
_shelx_refln_list_code          4                                               
_shelx_F_calc_maximum      141.01                                               
_exptl_crystal_F_000      1456.00                                               
_reflns_d_resolution_high  0.7733                                               
                                                                                
loop_                                                                           
 _space_group_symop_operation_xyz                                               
 'x, y, z'                                                                      
 '-x+1/2, -y, z+1/2'                                                            
 '-x, y+1/2, -z+1/2'                                                            
 'x+1/2, -y+1/2, -z'                                                            
 '-x, -y, -z'                                                                   
 'x-1/2, y, -z-1/2'                                                             
 'x, -y-1/2, z-1/2'                                                             
 '-x-1/2, y-1/2, z'                                                             
                                                                                
_cell_length_a    14.2447                                                       
_cell_length_b    13.8547                                                       
_cell_length_c    17.6291                                                       
_cell_angle_alpha  90.000                                                       
_cell_angle_beta   90.000                                                       
_cell_angle_gamma  90.000                                                       
                                                                                
_shelx_F_squared_multiplier     1.000                                           
                                                                                
loop_                                                                           
 _refln_index_h                                                                 
 _refln_index_k                                                                 
 _refln_index_l                                                                 
 _refln_F_squared_calc                                                          
 _refln_F_squared_meas                                                          
 _refln_F_squared_sigma                                                         
 _refln_observed_status                                                         
   6   0   0         44.76         65.85         6.50 o                         
   8   0   0        122.74         89.71        10.37 o                         
  10   0   0          0.54          3.18         2.50 o                         
  12   0   0        874.58        868.81        55.64 o                         
  14   0   0        489.43        306.14        42.48 o                         
   2   1   0        587.12        624.41        28.21 o                         
   4   1   0          0.68         23.23         2.33 o                         
   6   1   0       2911.02       3082.68       141.26 o                         
   8   1   0      11794.09      13585.72       646.85 o                         
  10   1   0          4.74          2.98         1.61 o                         
  12   1   0        670.15        741.05        40.06 o                         
  14   1   0        358.54        314.65        26.49 o                         
   2   2   0       7154.22       6969.76       286.38 o                         
   4   2   0       1167.96        910.76        45.70 o                         
   6   2   0          2.86         21.65         2.09 o                         
   8   2   0        117.24        156.98         8.66 o                         
  10   2   0       1528.58       1505.89        72.65 o                         
  12   2   0         57.23         45.04         4.31 o                         
  14   2   0        388.94        237.86        40.25 o                         
   2   3   0       1370.55       1354.53        60.93 o                         
   4   3   0       4625.54       4812.77       202.75 o                         
   6   3   0      14218.64      13955.64       665.99 o                         
   8   3   0        815.30        677.27        33.55 o                         
  10   3   0      12874.47      13656.25       666.56 o                         
  12   3   0        460.26        478.16        26.04 o                         
  14   3   0        702.53        884.70       103.92 o                         
   6   4   0       7515.74       7698.34       365.43 o                         
   8   4   0        801.47        741.92        34.84 o                         
  10   4   0        185.44        177.81        10.96 o                         
  12   4   0          5.03          3.89         2.17 o                         
  14   4   0         79.37         59.30        12.77 o                         
   2   5   0        690.23        591.58        30.57 o                         
   4   5   0        212.54        296.89        17.12 o                         
   6   5   0       2980.20       3149.31       131.66 o                         
   8   5   0       1923.75       2365.75       106.86 o                         
  10   5   0        486.35        635.89        31.97 o                         
  12   5   0        405.22        373.21        27.64 o                         
  14   5   0        392.58        407.34        54.45 o                         
   0   6   0       1690.99       2086.11       125.88 o                         
   4   6   0       5616.47       5575.72       253.74 o                         
   6   6   0          9.89         50.26         4.52 o                         
   8   6   0          6.33          1.60         1.82 o                         
  10   6   0       1218.64       1203.74        65.73 o                         
  12   6   0       3547.98       3608.72       415.28 o                         
  14   6   0          4.50         -0.27         5.86 o                         
   2   7   0       1473.91       1939.93        95.68 o                         
   4   7   0       3180.51       3084.19       150.58 o                         
   6   7   0       1803.81       1817.89        89.93 o                         
   8   7   0        409.58        307.81        18.62 o                         
  10   7   0       6216.87       6194.17       356.49 o                         
  12   7   0       1297.22       1538.87       128.94 o                         
   0   8   0      18641.35      19821.69      1229.51 o                         
   4   8   0        625.33        565.89        30.00 o                         
   6   8   0         31.97         14.44         2.97 o                         
   8   8   0        125.17        124.10         9.12 o                         
  10   8   0        525.65        598.49        67.11 o                         
  12   8   0        323.38        319.35        30.62 o                         
  14   8   0         23.22         13.46        18.01 o                         
   2   9   0        211.67        196.05        10.67 o                         
   4   9   0          3.83         12.11         3.05 o                         
   6   9   0       1395.24       1315.93        65.47 o                         
   8   9   0       2217.51       2244.94       119.10 o                         
  10   9   0       3375.78       3669.30       303.25 o                         
  12   9   0         74.48         82.24        14.09 o                         
  14   9   0        970.51        675.29       416.49 o                         
   0  10   0       2154.13       1902.49       111.67 o                         
   2  10   0       3786.45       3456.34       147.32 o                         
   4  10   0       1414.86       1334.09        56.96 o                         
   6  10   0        172.57        159.87        13.23 o                         
   8  10   0        878.75       1129.65        75.46 o                         
  10  10   0        359.45        388.42        27.84 o                         
  12  10   0         49.65         60.41        25.08 o                         
  14  10   0        106.01         57.06        43.34 o                         
   2  11   0        728.81        688.12        33.96 o                         
   4  11   0        263.89        241.45        14.19 o                         
   6  11   0       1342.18       1471.68        80.38 o                         
   8  11   0        660.58        754.66        43.89 o                         
  10  11   0       4183.02       4247.62       245.44 o                         
  12  11   0        519.06        520.20       320.30 o                         
   0  12   0       2854.53       2880.21       207.77 o                         
   2  12   0         16.20         15.40         4.85 o                         
   4  12   0       2287.54       2402.15       127.25 o                         
   6  12   0          2.20          5.16         4.03 o                         
   8  12   0        129.49        137.93        11.22 o                         
  10  12   0       1914.11       2076.25        96.53 o                         
  12  12   0        230.18        140.02        94.12 o                         
   2  13   0        260.36        260.30        16.21 o                         
   4  13   0          5.09          1.38         3.48 o                         
   6  13   0        120.66        147.04        12.18 o                         
   8  13   0        813.49        945.71        45.65 o                         
  10  13   0       1859.16       1904.53       140.91 o                         
   0  14   0       5988.98       6263.07       438.24 o                         
   2  14   0        207.70        224.63        14.65 o                         
   4  14   0       2061.95       2169.02       113.30 o                         
   6  14   0        770.03        903.18        44.47 o                         
   8  14   0        476.67        524.38        28.18 o                         
  10  14   0         85.06         35.09        32.78 o                         
   2  15   0        380.90        369.28        22.28 o                         
   4  15   0        284.96        281.27        18.75 o                         
   6  15   0        127.75        132.47        11.13 o                         
   8  15   0         22.56          6.82         5.23 o                         
   0  16   0       1796.16       1855.92       153.01 o                         
   2  16   0        545.35        567.67        34.71 o                         
   4  16   0        743.83        686.50        37.05 o                         
   6  16   0        178.22        178.65        13.84 o                         
   8  16   0         19.99         24.08        17.27 o                         
   2  17   0          1.58          4.42         5.43 o                         
   4  17   0        252.21        164.46        13.32 o                         
   1   1   1        377.72        303.17        13.43 o                         
   2   1   1       5105.80       5103.26       210.38 o                         
   4   1   1        960.99       1172.09        39.74 o                         
   5   1   1        592.65        568.08        20.81 o                         
   6   1   1          8.16          8.00         0.98 o                         
   7   1   1          6.21         10.80         1.24 o                         
   8   1   1        886.17        762.58        28.10 o                         
   9   1   1       1210.82       1355.71        46.54 o                         
  10   1   1       1128.72       1179.60        41.66 o                         
  11   1   1        348.62        364.20        14.11 o                         
  12   1   1       2197.02       2308.88        77.68 o                         
  13   1   1        434.36        374.26        13.73 o                         
  14   1   1         11.70         29.74         4.23 o                         
  15   1   1        118.82        109.93        13.90 o                         
   0   2   1         23.23         11.70         1.53 o                         
   3   2   1       1906.51       1781.91        58.17 o                         
   4   2   1       6229.22       5182.33       171.23 o                         
   5   2   1       2298.02       2151.58        74.94 o                         
   6   2   1       3041.10       3232.39       113.57 o                         
   7   2   1       4407.65       4978.82       165.69 o                         
   8   2   1         93.79         67.43         3.25 o                         
   9   2   1          4.27         11.65         1.28 o                         
  10   2   1          1.80          5.57         1.27 o                         
  11   2   1        123.99        110.37         5.38 o                         
  12   2   1        376.38        270.84        11.00 o                         
  13   2   1        493.71        501.02        24.48 o                         
  14   2   1        341.01        305.36        23.56 o                         
  15   2   1        368.27        250.69        40.41 o                         
   2   3   1       6593.53       6507.24       207.62 o                         
   3   3   1        349.62        472.52        17.14 o                         
   4   3   1        728.34        511.80        18.52 o                         
   5   3   1        382.68        387.66        13.47 o                         
   6   3   1        935.31       1102.42        38.13 o                         
   7   3   1        627.77        818.56        29.45 o                         
   8   3   1         99.69         91.58         4.32 o                         
   9   3   1       1538.95       1837.44        61.26 o                         
  10   3   1       1074.06       1052.79        37.62 o                         
  11   3   1        829.04        827.33        31.30 o                         
  12   3   1         50.17         56.13         4.35 o                         
  13   3   1          8.45          5.63         2.38 o                         
  14   3   1        777.14        784.88        52.85 o                         
  15   3   1        671.10        561.18        34.29 o                         
   0   4   1      15808.92      14664.00       687.52 o                         
   1   4   1      14405.46      14160.13       484.32 o                         
   2   4   1          2.55          3.66         1.07 o                         
   3   4   1          2.14         10.17         2.07 o                         
   4   4   1       3588.21       3358.75       105.72 o                         
   5   4   1          3.31          2.32         0.96 o                         
   6   4   1        486.43        353.69        13.90 o                         
   7   4   1       2653.54       2654.58        91.49 o                         
   8   4   1          9.90          6.61         1.15 o                         
   9   4   1        158.76        114.00         5.54 o                         
  10   4   1        286.26        376.42        14.73 o                         
  11   4   1        371.77        353.32        14.19 o                         
  12   4   1        151.92        151.32         9.14 o                         
  13   4   1          7.59          6.22         2.77 o                         
  14   4   1         33.07         32.28         8.39 o                         
  15   4   1          0.08         -2.15         6.68 o                         
   1   5   1       3124.43       2832.32        93.70 o                         
   2   5   1        985.94        919.07        33.71 o                         
   3   5   1        182.99        201.42         8.29 o                         
   4   5   1        806.02        697.12        24.74 o                         
   5   5   1        335.47        292.63        11.16 o                         
   6   5   1        516.77        428.62        15.51 o                         
   7   5   1        269.22        342.91        13.09 o                         
   8   5   1       2144.98       1964.50        70.49 o                         
   9   5   1        341.25        413.24        16.92 o                         
  10   5   1       2171.03       2103.93        77.78 o                         
  11   5   1         59.38         50.94         3.15 o                         
  12   5   1        191.03        207.42        13.89 o                         
  13   5   1        155.88        154.19        12.62 o                         
  14   5   1        308.86        381.41        24.17 o                         
  15   5   1        132.86         66.56        30.93 o                         
   0   6   1       2685.40       3042.37       144.42 o                         
   1   6   1       7025.47       7784.55       240.58 o                         
   2   6   1       5474.75       5111.94       163.33 o                         
   3   6   1        726.61        768.58        27.58 o                         
   4   6   1        497.72        390.70        15.67 o                         
   5   6   1        772.32        797.07        27.73 o                         
   6   6   1       1870.95       1797.77        58.42 o                         
   7   6   1        290.81        250.05         9.50 o                         
   8   6   1       1130.53       1079.56        40.11 o                         
   9   6   1       2207.43       2253.98        80.45 o                         
  10   6   1         37.21         41.24         2.91 o                         
  11   6   1          3.72          2.13         1.93 o                         
  12   6   1        233.95        182.25        15.03 o                         
  13   6   1        122.15        152.19        12.14 o                         
  14   6   1         36.85         12.11         4.54 o                         
  15   6   1          7.72         -0.24         4.84 o                         
   1   7   1        239.11        225.08         9.39 o                         
   2   7   1        177.63        185.99         7.71 o                         
   3   7   1         13.46         20.96         2.35 o                         
   4   7   1        362.85        368.54        14.71 o                         
   5   7   1        289.26        281.20        12.11 o                         
   6   7   1       2573.89       2568.90        97.68 o                         
   7   7   1       1900.29       1991.96        67.88 o                         
   8   7   1         26.42         33.11         2.89 o                         
   9   7   1         39.37         37.98         3.22 o                         
  10   7   1        193.63        183.64        11.89 o                         
  11   7   1        494.58        506.09        24.52 o                         
  12   7   1         32.07         26.66         3.67 o                         
  13   7   1         73.19         89.35         7.83 o                         
  14   7   1         67.35         19.87        10.55 o                         
  15   7   1         17.55          2.71         5.71 o                         
   0   8   1       4545.33       3916.93       170.91 o                         
   1   8   1       1159.58       1330.63        43.74 o                         
   2   8   1       4890.64       4634.18       145.14 o                         
   3   8   1        296.90        357.53        13.11 o                         
   4   8   1        354.90        241.42        10.02 o                         
   5   8   1        466.30        464.47        18.02 o                         
   6   8   1        437.92        371.25        14.73 o                         
   7   8   1        177.49        179.31         8.21 o                         
   8   8   1        155.08        140.80         6.74 o                         
   9   8   1       2048.67       2012.02        96.46 o                         
  10   8   1          3.66          6.60         2.81 o                         
  11   8   1         12.28         17.54         3.19 o                         
  12   8   1        116.80        161.40        11.43 o                         
  13   8   1         64.24         33.20        17.57 o                         
  14   8   1          1.84          0.52         5.03 o                         
  15   8   1          5.19          2.63         8.54 o                         
   1   9   1         35.97         18.04         2.19 o                         
   2   9   1         30.94         18.91         2.39 o                         
   3   9   1        108.98        144.03         6.86 o                         
   4   9   1        490.20        483.43        17.39 o                         
   5   9   1         19.39         22.65         2.40 o                         
   6   9   1         61.20         69.89         4.18 o                         
   7   9   1         94.86        120.83         5.89 o                         
   8   9   1       3805.95       3858.03       136.33 o                         
   9   9   1       2291.75       2393.12       154.84 o                         
  10   9   1        483.31        522.12        26.70 o                         
  11   9   1       1743.65       1861.60        87.58 o                         
  12   9   1        331.45        358.95        45.20 o                         
  13   9   1          4.51          2.98         4.11 o                         
  14   9   1          0.89          4.85         6.44 o                         
   0  10   1         40.60         30.45         3.67 o                         
   1  10   1        458.81        501.10        17.20 o                         
   2  10   1        163.75        161.22         6.89 o                         
   3  10   1        324.34        327.94        11.85 o                         
   4  10   1         67.49         83.59         4.81 o                         
   5  10   1        129.90        157.53         7.10 o                         
   6  10   1         23.18         19.29         2.65 o                         
   7  10   1        232.41        240.40        10.43 o                         
   8  10   1        126.00        119.18         8.07 o                         
   9  10   1         28.51         36.48         5.04 o                         
  10  10   1         58.17         60.83         6.04 o                         
  11  10   1          0.02          0.80         3.31 o                         
  12  10   1         55.09         23.44        10.88 o                         
  13  10   1          0.40          1.20         4.90 o                         
  14  10   1         18.56          7.30        15.28 o                         
   1  11   1        265.84        286.66        11.41 o                         
   2  11   1        351.30        367.11        15.69 o                         
   3  11   1        120.37         86.83         4.90 o                         
   4  11   1        513.73        529.95        20.64 o                         
   5  11   1          7.39          7.34         2.37 o                         
   6  11   1        424.58        428.20        18.99 o                         
   7  11   1         15.09         15.91         3.40 o                         
   8  11   1        613.95        663.18        29.38 o                         
   9  11   1       1042.24       1056.17        43.16 o                         
  10  11   1         20.65         17.67         3.95 o                         
  11  11   1        103.14        104.39         8.28 o                         
  13  11   1         88.21         43.18        20.34 o                         
   0  12   1       5168.68       5067.51       273.16 o                         
   1  12   1         98.42         68.83         5.00 o                         
   2  12   1        967.53        924.61        38.35 o                         
   3  12   1         53.62         68.77         4.88 o                         
   4  12   1        179.10        185.76         9.53 o                         
   5  12   1          7.63          2.55         2.77 o                         
   6  12   1        404.13        430.64        18.68 o                         
   7  12   1        752.56        849.41        34.30 o                         
   8  12   1         73.74         91.16         6.36 o                         
   9  12   1        406.68        478.63        18.62 o                         
  10  12   1         37.22         24.18         7.86 o                         
  11  12   1          0.66          2.85         4.04 o                         
  12  12   1          2.07          0.28         5.83 o                         
   1  13   1        280.44        293.17        13.34 o                         
   2  13   1        552.30        617.73        25.20 o                         
   3  13   1          0.50          1.91         2.71 o                         
   4  13   1         22.78         20.39         3.28 o                         
   5  13   1         18.15         16.61         3.46 o                         
   6  13   1         12.61         19.97         3.75 o                         
   7  13   1        564.23        633.09        25.34 o                         
   8  13   1        711.71        808.01        27.93 o                         
   9  13   1        197.18        211.33        10.61 o                         
  10  13   1         49.02         25.94         9.02 o                         
  11  13   1         10.84          2.12         5.65 o                         
   0  14   1          4.48         10.65         4.38 o                         
   1  14   1        879.42        796.37        30.82 o                         
   2  14   1         40.89         31.30         3.80 o                         
   3  14   1        164.39        156.77         8.37 o                         
   4  14   1        138.90        166.71         8.75 o                         
   5  14   1         17.97         23.82         3.85 o                         
   6  14   1        105.93         94.41        11.59 o                         
   7  14   1          5.94          1.84         2.70 o                         
   8  14   1          5.21          2.84         3.05 o                         
   9  14   1        169.51        161.26         9.09 o                         
  10  14   1         14.53          7.60         5.18 o                         
   1  15   1        104.88        119.32         7.03 o                         
   2  15   1        416.87        438.18        18.30 o                         
   3  15   1        554.94        546.35        22.10 o                         
   4  15   1        163.23        171.65         8.90 o                         
   5  15   1        243.81        251.14        11.96 o                         
   6  15   1       1097.72       1052.64        37.31 o                         
   7  15   1         27.02         16.91         3.49 o                         
   8  15   1         65.24         64.29         8.31 o                         
   9  15   1         10.15          8.17         5.97 o                         
   0  16   1        254.42        294.39        18.60 o                         
   1  16   1          1.02          1.26         2.69 o                         
   2  16   1        358.04        432.72        18.96 o                         
   3  16   1         69.46         56.23         4.99 o                         
   4  16   1          3.29          6.41         3.10 o                         
   5  16   1          0.02          0.47         2.86 o                         
   6  16   1        403.72        412.39        17.31 o                         
   7  16   1        355.52        345.41        22.60 o                         
   8  16   1         60.22         29.93         9.33 o                         
   1  17   1          0.59          0.35         3.55 o                         
   2  17   1         72.94         52.11         4.99 o                         
   3  17   1         13.97          9.10         3.78 o                         
   4  17   1          0.24         -0.24         3.61 o                         
   5  17   1          0.01          3.64         5.50 o                         
   0   0   2        112.27         47.70         6.19 o                         
   4   0   2       4252.43       4021.24       233.11 o                         
   5   0   2       6504.60       7615.79       577.21 o                         
   6   0   2      14993.85      13942.04      1333.17 o                         
   7   0   2        640.11        686.97        37.00 o                         
   8   0   2        524.25        557.84        31.55 o                         
   9   0   2         31.07         30.69         2.77 o                         
  10   0   2        770.31        861.28        43.76 o                         
  11   0   2         15.44         21.81         2.60 o                         
  12   0   2        613.25        512.58        25.33 o                         
  13   0   2         56.65         71.52        11.28 o                         
  14   0   2         47.76         33.39        10.69 o                         
  15   0   2        148.49        197.16        31.33 o                         
   1   1   2         47.99         85.39         3.46 o                         
   2   1   2      10817.24       9911.33       716.83 o                         
   3   1   2        239.73        405.09        16.03 o                         
   4   1   2       1660.08       1844.72        80.71 o                         
   5   1   2       4971.64       5248.35       225.42 o                         
   6   1   2       7915.35       7955.92       344.42 o                         
   7   1   2        251.18        387.18        15.31 o                         
   8   1   2        531.98        487.26        17.99 o                         
   9   1   2        931.89        828.20        30.63 o                         
  10   1   2        630.82        545.96        19.11 o                         
  11   1   2          0.52          2.35         1.66 o                         
  12   1   2          3.10          6.35         1.60 o                         
  13   1   2        205.45        207.54        10.59 o                         
  14   1   2        291.99        394.64        35.24 o                         
  15   1   2        125.35        148.76        15.49 o                         
  16   1   2          5.09         -0.36         9.30 o                         
   0   2   2       1775.21       1804.59        77.96 o                         
   1   2   2       2050.69       1893.76        58.75 o                         
   3   2   2       4732.78       4479.17       136.21 o                         
   4   2   2       1219.12       1205.59        42.30 o                         
   5   2   2        103.55        150.97         6.16 o                         
   6   2   2        472.82        588.06        22.53 o                         
   7   2   2        504.42        463.98        18.50 o                         
   8   2   2         92.67         61.49         3.32 o                         
   9   2   2          8.44         28.11         2.01 o                         
  10   2   2        715.46        768.02        32.93 o                         
  11   2   2         47.67         47.34         3.56 o                         
  12   2   2        972.04       1086.68        46.93 o                         
  13   2   2        834.82        793.64        42.23 o                         
  14   2   2        105.95        103.11        12.67 o                         
  15   2   2        215.32        256.95        27.53 o                         
   1   3   2       7908.40       8570.48       266.59 o                         
   2   3   2      10632.96      10350.35       315.32 o                         
   3   3   2       1174.88        951.41        31.05 o                         
   4   3   2        564.33        478.31        17.47 o                         
   5   3   2         13.83         35.26         2.27 o                         
   6   3   2       4569.13       4322.09       149.35 o                         
   7   3   2      11236.66      12057.21       440.22 o                         
   8   3   2       2005.73       2016.66        72.29 o                         
   9   3   2        144.11        179.47         7.76 o                         
  10   3   2         11.08          3.29         1.71 o                         
  11   3   2        238.81        315.39        14.61 o                         
  12   3   2        598.38        629.55        27.19 o                         
  13   3   2        338.20        295.39        23.25 o                         
  14   3   2        364.52        441.35        27.85 o                         
  15   3   2         91.90         72.52        13.76 o                         
   1   4   2       6806.64       7359.15       225.36 o                         
   3   4   2        105.86        159.62         6.04 o                         
   4   4   2       2699.17       2442.50        80.40 o                         
   5   4   2         45.85         80.63         3.74 o                         
   6   4   2       1231.44       1186.58        41.16 o                         
   7   4   2         22.84         75.66         4.37 o                         
   8   4   2        524.07        519.39        20.77 o                         
   9   4   2       1166.26       1165.63        41.60 o                         
  10   4   2          0.24          0.96         0.78 o                         
  11   4   2        459.61        443.39        19.62 o                         
  12   4   2         13.47         12.34         2.49 o                         
  13   4   2         21.62         44.76         4.93 o                         
  14   4   2         11.42          6.94         4.01 o                         
  15   4   2          4.52         -1.33         3.63 o                         
  16   4   2          1.06          3.73         7.76 o                         
   1   5   2        831.68        902.37        30.48 o                         
   2   5   2        841.50        883.60        29.36 o                         
   3   5   2        500.92        373.14        12.98 o                         
   4   5   2        362.86        372.58        13.19 o                         
   5   5   2       1081.27       1235.44        40.91 o                         
   6   5   2        663.11        698.36        24.58 o                         
   7   5   2        173.06        176.77         7.11 o                         
   8   5   2       1384.61       1534.75        55.14 o                         
   9   5   2         12.09         20.20         2.12 o                         
  10   5   2          6.34         11.28         1.70 o                         
  11   5   2        538.25        532.56        23.54 o                         
  12   5   2        116.27        127.60         7.65 o                         
  13   5   2          5.04          0.20         2.97 o                         
  14   5   2         33.16         33.97         5.90 o                         
  15   5   2          6.90          7.79         6.57 o                         
   1   6   2        467.94        618.38        22.80 o                         
   3   6   2        178.65        188.03         7.37 o                         
   4   6   2        947.83        779.29        25.45 o                         
   5   6   2        294.70        359.76        12.81 o                         
   6   6   2         11.89          7.53         1.62 o                         
   7   6   2        676.73        608.58        21.84 o                         
   8   6   2         13.80         18.44         1.99 o                         
   9   6   2        495.27        449.27        17.96 o                         
  10   6   2        248.95        283.86        11.25 o                         
  11   6   2          3.05          3.12         1.37 o                         
  12   6   2        799.70        887.15        48.26 o                         
  13   6   2         31.79         25.29         4.75 o                         
  14   6   2        157.87        127.77        15.24 o                         
   1   7   2       2063.11       2502.03        83.55 o                         
   2   7   2       4827.94       5222.50       161.26 o                         
   3   7   2          4.53          4.49         1.45 o                         
   4   7   2        679.26        645.46        23.15 o                         
   5   7   2        409.87        360.50        12.41 o                         
   6   7   2        704.71        586.94        19.36 o                         
   7   7   2        369.13        298.16        10.94 o                         
   8   7   2       1222.57       1224.98        42.78 o                         
   9   7   2         28.54         41.49         3.09 o                         
  10   7   2        838.28        807.53        30.93 o                         
  11   7   2        226.78        241.38        12.79 o                         
  12   7   2          0.61          4.41         3.32 o                         
  13   7   2        625.60        592.37        32.90 o                         
  15   7   2         32.97          0.45         6.82 o                         
   0   8   2          5.28         14.96         3.22 o                         
   1   8   2       1897.08       1978.08        63.72 o                         
   2   8   2        881.91        872.56        29.10 o                         
   3   8   2       2428.49       2579.88        84.99 o                         
   4   8   2        130.42        162.64         7.09 o                         
   5   8   2        474.54        540.00        19.37 o                         
   6   8   2          0.29          0.89         1.40 o                         
   7   8   2         44.53         35.74         2.88 o                         
   8   8   2        759.65        754.97        26.83 o                         
   9   8   2        160.33        157.91         8.15 o                         
  10   8   2        808.77        890.31        39.94 o                         
  11   8   2         19.72         17.49         3.14 o                         
  12   8   2         14.53         12.08         2.65 o                         
  13   8   2         31.63         13.09         9.19 o                         
  14   8   2          1.84         -1.76         5.08 o                         
  15   8   2         31.41          1.25         7.29 o                         
   1   9   2        963.04        918.10        30.36 o                         
   2   9   2        183.38        208.94         8.85 o                         
   3   9   2         10.48          6.88         1.85 o                         
   4   9   2        214.70        200.37         8.22 o                         
   5   9   2        508.82        613.41        21.39 o                         
   6   9   2          0.16          1.42         1.64 o                         
   7   9   2        230.57        231.08         9.25 o                         
   8   9   2        525.15        522.39        20.32 o                         
   9   9   2        978.04       1036.76        41.38 o                         
  10   9   2        442.63        484.99        24.98 o                         
  11   9   2        768.47        792.85        39.40 o                         
  12   9   2         44.57         45.00         9.98 o                         
  14   9   2          6.55          2.83         5.31 o                         
   0  10   2        451.37        381.23        18.58 o                         
   1  10   2        859.90        869.79        27.77 o                         
   2  10   2          8.88         35.01         2.99 o                         
   3  10   2       1102.41       1123.98        36.84 o                         
   4  10   2       2841.91       2769.75        86.61 o                         
   5  10   2       2030.30       1961.97        62.77 o                         
   6  10   2        147.54        170.49         8.13 o                         
   7  10   2        786.03        810.58        31.35 o                         
   8  10   2       3000.02       3182.94       133.14 o                         
   9  10   2        291.68        291.13        15.60 o                         
  10  10   2          8.33          9.17         3.76 o                         
  11  10   2        154.88        147.21         9.44 o                         
  13  10   2         25.74          6.22         5.97 o                         
  14  10   2          0.15         -1.60         5.79 o                         
   1  11   2         43.07         54.90         3.67 o                         
   2  11   2        237.36        229.44         8.77 o                         
   3  11   2        141.86        123.59         5.80 o                         
   4  11   2        314.66        362.32        18.48 o                         
   5  11   2       1141.71       1179.19        51.76 o                         
   6  11   2         44.22         51.62         4.56 o                         
   7  11   2        903.70        926.05        39.60 o                         
   8  11   2       1689.12       1840.76        78.19 o                         
   9  11   2        383.52        432.41        21.33 o                         
  10  11   2          7.98          5.27         3.72 o                         
  11  11   2        331.76        346.17        20.40 o                         
  13  11   2         90.02         44.56        24.06 o                         
   0  12   2          0.14          5.41         3.42 o                         
   1  12   2        457.81        428.83        18.99 o                         
   2  12   2        262.72        277.24        13.02 o                         
   3  12   2        485.19        499.59        21.07 o                         
   4  12   2        311.23        329.43        14.44 o                         
   5  12   2         85.90         83.47         5.63 o                         
   6  12   2         61.98         67.95         4.99 o                         
   7  12   2        390.68        378.20        17.45 o                         
   8  12   2        876.07        910.21        39.13 o                         
   9  12   2        399.45        397.07        19.38 o                         
  10  12   2          0.12          3.33         3.68 o                         
  11  12   2         86.20         56.47        19.14 o                         
  12  12   2        111.17         61.12        26.47 o                         
   1  13   2        283.91        304.41        13.66 o                         
   2  13   2        446.74        402.60        17.36 o                         
   3  13   2         23.06         38.87         4.09 o                         
   4  13   2         51.21         47.43         4.53 o                         
   5  13   2        623.05        605.80        24.62 o                         
   6  13   2       1060.75       1215.75        46.69 o                         
   7  13   2        205.77        226.58        11.10 o                         
   8  13   2        239.57        281.84        12.66 o                         
   9  13   2          2.55          6.21         3.60 o                         
  10  13   2        425.26        490.73        20.53 o                         
  11  13   2          2.45         -0.11         4.86 o                         
   0  14   2         43.36         47.78         5.97 o                         
   1  14   2          9.65          9.16         2.87 o                         
   2  14   2       1142.14       1156.46        45.53 o                         
   3  14   2       1115.37       1165.72        43.90 o                         
   4  14   2        176.12        216.69        11.12 o                         
   5  14   2          4.46          5.82         2.81 o                         
   6  14   2        532.75        603.93        23.86 o                         
   7  14   2        424.12        409.65        16.28 o                         
   8  14   2          2.48          0.73         3.41 o                         
   9  14   2         88.93         95.02        11.13 o                         
  10  14   2        645.75        575.04        31.01 o                         
   1  15   2        260.04        249.65        11.65 o                         
   2  15   2        129.65        113.31         6.84 o                         
   3  15   2        261.78        261.63        12.15 o                         
   4  15   2         27.14         20.36         3.58 o                         
   5  15   2         77.30         69.55         9.85 o                         
   6  15   2          0.05          2.09         2.95 o                         
   7  15   2          2.43          0.91         2.73 o                         
   8  15   2        124.43        124.53         8.83 o                         
   9  15   2        144.00         87.80        21.86 o                         
   0  16   2        438.45        462.26        28.47 o                         
   1  16   2        121.08        110.56         7.09 o                         
   2  16   2         66.58         65.47         4.99 o                         
   3  16   2         12.91          7.09         3.22 o                         
   4  16   2        453.02        440.26        18.35 o                         
   5  16   2        376.92        347.61        15.25 o                         
   6  16   2        197.30        205.73        10.96 o                         
   7  16   2          0.40         -0.52         5.09 o                         
   8  16   2        117.77        109.35        23.82 o                         
   1  17   2         44.95         58.94         5.31 o                         
   2  17   2         42.16         48.39         5.10 o                         
   3  17   2        110.30         93.44        15.25 o                         
   4  17   2         71.02         64.75        11.17 o                         
   5  17   2         12.60         11.97         5.58 o                         
   2   1   3      10793.29      10213.99       562.03 o                         
   3   1   3       4621.10       5692.13       216.26 o                         
   4   1   3       2754.94       2671.92       102.33 o                         
   5   1   3       4315.36       4330.21       161.54 o                         
   6   1   3       4172.23       4228.50       169.31 o                         
   7   1   3       2332.21       2559.48        98.16 o                         
   8   1   3        228.52        156.17         7.31 o                         
   9   1   3          3.62          1.57         1.07 o                         
  10   1   3       3908.17       3822.47       146.12 o                         
  11   1   3        175.12        145.94         6.65 o                         
  12   1   3         16.29         14.25         2.94 o                         
  13   1   3        373.85        377.04        34.49 o                         
  14   1   3        168.18        213.65        20.88 o                         
  15   1   3        699.17        814.75        67.28 o                         
  16   1   3        100.91         58.77        43.48 o                         
   0   2   3       5505.73       4912.10       210.60 o                         
   1   2   3       2471.37       2590.39        77.20 o                         
   2   2   3       4793.34       5408.95       156.03 o                         
   3   2   3        124.96        172.22         7.03 o                         
   4   2   3       2662.28       2591.80        85.18 o                         
   5   2   3       5440.44       4897.16       175.33 o                         
   6   2   3        604.53        488.16        19.09 o                         
   7   2   3       5143.34       5643.51       198.60 o                         
   8   2   3         38.36         32.72         2.53 o                         
   9   2   3       4282.09       4530.44       170.21 o                         
  10   2   3        193.63        156.41         7.13 o                         
  11   2   3          2.47         13.05         1.91 o                         
  12   2   3       2965.72       2949.66       116.76 o                         
  13   2   3        160.36        212.72        21.18 o                         
  14   2   3        240.38        317.56        28.70 o                         
  15   2   3        293.24        247.82        48.68 o                         
   2   3   3       3600.07       3880.54       120.79 o                         
   3   3   3        609.87        828.56        27.22 o                         
   4   3   3       2737.39       2936.65        93.27 o                         
   5   3   3         35.67         24.10         1.68 o                         
   6   3   3        486.20        651.11        23.42 o                         
   7   3   3        508.77        541.70        23.55 o                         
   8   3   3        765.70        658.88        26.75 o                         
   9   3   3          9.23          9.92         1.86 o                         
  10   3   3        431.95        378.22        15.38 o                         
  11   3   3        257.07        296.14        12.45 o                         
  12   3   3       1266.59       1368.14        54.39 o                         
  13   3   3        139.09        136.28         9.15 o                         
  14   3   3         23.95         16.70         4.50 o                         
  15   3   3          0.23          6.03         4.68 o                         
  16   3   3          4.61         -2.24         9.73 o                         
   1   4   3         44.03         87.58         4.21 o                         
   2   4   3      10137.51       9497.04       295.17 o                         
   3   4   3        759.43        735.18        24.82 o                         
   4   4   3        317.83        437.86        14.81 o                         
   5   4   3       3974.79       4172.61       126.64 o                         
   6   4   3       2279.54       2559.62        82.32 o                         
   7   4   3       2599.97       3091.21       100.25 o                         
   8   4   3         17.80         20.32         1.73 o                         
   9   4   3       1704.29       1752.08        65.96 o                         
  10   4   3       1680.56       1737.09        66.07 o                         
  11   4   3        821.08        908.81        35.49 o                         
  12   4   3        220.85        210.54        12.54 o                         
  13   4   3         57.12         71.25         6.47 o                         
  14   4   3        185.34        149.12        15.97 o                         
  15   4   3        185.48        136.71        86.72 o                         
   1   5   3       8271.88       7279.74       230.31 o                         
   2   5   3        878.56        794.26        26.74 o                         
   3   5   3        786.35        601.66        21.00 o                         
   4   5   3         74.89         50.36         2.69 o                         
   5   5   3        475.72        362.14        12.45 o                         
   6   5   3       6231.50       6291.56       198.69 o                         
   7   5   3        875.08        832.26        28.31 o                         
   8   5   3       1561.98       1666.59        58.01 o                         
   9   5   3          8.34          7.65         1.49 o                         
  10   5   3       3486.02       3431.50       124.40 o                         
  11   5   3        782.81        835.46        31.83 o                         
  12   5   3        532.25        645.10        38.60 o                         
  13   5   3          1.47          2.76         3.66 o                         
  14   5   3        358.52        328.64        29.61 o                         
  15   5   3         42.43         10.87        21.09 o                         
   0   6   3      11695.15      12281.68       576.28 o                         
   1   6   3        263.60        276.14        10.75 o                         
   3   6   3        107.87         74.25         3.74 o                         
   4   6   3       3105.17       3205.43        97.44 o                         
   5   6   3       1722.61       1757.96        54.18 o                         
   6   6   3        372.21        382.47        12.80 o                         
   7   6   3       4151.68       4081.53       133.01 o                         
   8   6   3        376.15        332.63        12.45 o                         
   9   6   3         11.89         14.38         1.77 o                         
  10   6   3        165.15        170.55        10.09 o                         
  11   6   3        378.39        353.73        24.69 o                         
  12   6   3        147.77        168.68        13.28 o                         
  13   6   3         30.61         48.88         6.19 o                         
  14   6   3          2.96          7.66         4.31 o                         
   1   7   3       4300.33       4796.58       157.36 o                         
   2   7   3        436.61        446.66        17.06 o                         
   3   7   3       2371.25       2601.22        80.08 o                         
   4   7   3       3152.41       3130.25        96.93 o                         
   5   7   3         13.86         19.77         2.04 o                         
   6   7   3        567.78        544.39        18.79 o                         
   7   7   3          4.89          2.13         1.45 o                         
   8   7   3        521.02        490.24        16.69 o                         
   9   7   3          8.45          6.95         1.63 o                         
  10   7   3        726.92        730.14        40.87 o                         
  11   7   3         97.35        121.83        10.74 o                         
  12   7   3          0.59          2.92         3.42 o                         
  13   7   3         64.31         97.44         9.13 o                         
  14   7   3         77.86         31.70        13.51 o                         
  15   7   3          0.36         -4.99         9.10 o                         
   0   8   3      19885.06      19567.34       944.35 o                         
   1   8   3        113.08        102.81         5.59 o                         
   2   8   3       1936.79       1666.33        53.04 o                         
   3   8   3        119.97         93.98         5.02 o                         
   4   8   3       4066.59       3957.60       121.65 o                         
   5   8   3       1644.37       1681.47        56.98 o                         
   6   8   3        246.88        215.51         8.08 o                         
   7   8   3         22.25         19.32         2.42 o                         
   8   8   3        892.06        888.71        29.92 o                         
   9   8   3         99.69         78.51         5.01 o                         
  10   8   3        337.91        379.54        18.11 o                         
  11   8   3       3788.77       4279.86       215.95 o                         
  12   8   3        911.31       1080.46        57.43 o                         
  13   8   3        140.40         51.38        31.66 o                         
  14   8   3         41.28         13.74         7.47 o                         
   1   9   3        845.55        744.11        25.18 o                         
   2   9   3        202.91        223.58         9.35 o                         
   3   9   3         62.36        119.24         5.69 o                         
   4   9   3        110.23         80.23         4.43 o                         
   5   9   3       2539.24       2488.15        78.59 o                         
   6   9   3       4712.79       4609.68       140.84 o                         
   7   9   3          1.67          1.98         1.76 o                         
   8   9   3        711.90        829.02        32.52 o                         
   9   9   3          5.63          6.02         2.58 o                         
  10   9   3       1770.52       1820.76        84.92 o                         
  11   9   3        625.81        747.60        38.27 o                         
  12   9   3          5.75          1.10         3.60 o                         
  13   9   3         82.10         21.13        17.77 o                         
   0  10   3       1611.71       1650.77        71.04 o                         
   1  10   3         78.20         84.23         4.64 o                         
   2  10   3       1313.81       1207.04        39.96 o                         
   3  10   3        179.80        188.15         8.07 o                         
   4  10   3        167.70        203.98         8.38 o                         
   5  10   3        692.07        764.80        32.12 o                         
   6  10   3       1362.42       1491.28        55.07 o                         
   7  10   3         76.44         91.97         5.71 o                         
   8  10   3        315.25        333.31        14.10 o                         
   9  10   3        149.50        139.41         9.07 o                         
  10  10   3         88.98         98.60         7.47 o                         
  11  10   3         12.47          5.79         3.32 o                         
  12  10   3        121.91         27.28        19.90 o                         
  13  10   3          3.11          0.17         4.94 o                         
  14  10   3          0.55         -1.48         6.15 o                         
   1  11   3        125.10         89.15         4.56 o                         
   2  11   3         13.38         18.28         2.51 o                         
   3  11   3         66.72         66.18         4.39 o                         
   4  11   3         52.99         49.96         4.15 o                         
   5  11   3       3517.06       3850.19       157.60 o                         
   6  11   3       2000.89       2114.32        88.94 o                         
   7  11   3         15.20         13.96         3.19 o                         
   8  11   3          2.58          4.46         2.99 o                         
   9  11   3         96.67         93.63         6.93 o                         
  10  11   3       1161.98       1221.19        52.30 o                         
  11  11   3        184.83        187.00        11.91 o                         
  12  11   3          0.10          2.27         4.63 o                         
  13  11   3         41.73          9.43        11.17 o                         
   0  12   3       2121.80       2147.15       112.83 o                         
   1  12   3         11.73         10.23         2.78 o                         
   2  12   3       1009.41       1061.93        41.06 o                         
   3  12   3        187.85        191.52         9.50 o                         
   4  12   3        582.67        553.22        24.27 o                         
   5  12   3       1032.75       1127.12        46.95 o                         
   6  12   3        733.55        826.01        34.47 o                         
   7  12   3         65.22         52.54         4.90 o                         
   8  12   3        219.36        225.56        11.50 o                         
   9  12   3        787.51        784.18        59.54 o                         
  10  12   3        106.49         56.13        23.97 o                         
  11  12   3       1304.44       1424.15        53.12 o                         
  12  12   3          3.31          1.17         5.30 o                         
   1  13   3          1.13          2.33         2.39 o                         
   2  13   3          0.13          2.14         2.74 o                         
   3  13   3        258.66        261.99        12.08 o                         
   4  13   3        251.76        271.82        12.37 o                         
   5  13   3         77.67         72.01         5.56 o                         
   6  13   3        375.51        372.76        16.63 o                         
   7  13   3        616.79        618.35        38.55 o                         
   8  13   3       1204.57       1220.96        44.25 o                         
   9  13   3          9.95          6.61         3.65 o                         
  10  13   3        884.32        814.82        30.36 o                         
  11  13   3        815.31        698.70        31.30 o                         
   0  14   3         20.08         13.94         4.32 o                         
   1  14   3        144.69        152.25         8.44 o                         
   2  14   3        639.21        579.86        23.53 o                         
   3  14   3          7.90          6.19         3.06 o                         
   4  14   3        558.50        610.86        25.50 o                         
   5  14   3          3.53          0.14         2.57 o                         
   6  14   3        611.29        651.56        26.11 o                         
   7  14   3        225.20        256.75        13.09 o                         
   8  14   3        252.41        281.88        12.43 o                         
   9  14   3         68.72         50.57        15.45 o                         
  10  14   3          1.94          5.36         5.96 o                         
   1  15   3        675.69        691.40        27.58 o                         
   2  15   3        129.11        141.94         7.88 o                         
   3  15   3        833.55        917.95        35.31 o                         
   4  15   3        363.20        341.65        15.21 o                         
   5  15   3        237.48        212.72        10.58 o                         
   6  15   3        149.92        170.79         9.36 o                         
   7  15   3        481.83        479.14        18.83 o                         
   8  15   3        205.50        225.72        16.60 o                         
   9  15   3        131.82         99.91        21.71 o                         
   0  16   3        564.26        543.64        31.21 o                         
   1  16   3        178.73        163.41         8.99 o                         
   2  16   3        202.00        183.32        10.49 o                         
   3  16   3         41.12         34.57         4.13 o                         
   4  16   3          1.56         -0.31         2.87 o                         
   5  16   3         96.79        119.34         7.61 o                         
   6  16   3          6.25         15.05         4.58 o                         
   7  16   3          2.21          1.36         5.12 o                         
   1  17   3          1.46          0.32         3.39 o                         
   2  17   3          0.16          3.37         3.80 o                         
   3  17   3        245.24        258.99        13.67 o                         
   4  17   3        117.65        105.41         8.42 o                         
   5  17   3        280.12        250.72        17.79 o                         
   1   0   4       1418.73       1590.40        73.99 o                         
   2   0   4          1.85          3.86         1.11 o                         
   4   0   4       3560.14       3796.30       208.16 o                         
   5   0   4       4727.36       4161.05       282.60 o                         
   6   0   4       5017.50       5304.62       456.14 o                         
   7   0   4          1.93         13.29         2.93 o                         
   8   0   4        107.49         77.43         7.22 o                         
   9   0   4      14225.66      14472.28       978.73 o                         
  10   0   4       1638.04       1890.31       129.58 o                         
  11   0   4       3971.45       3932.65       237.97 o                         
  12   0   4          3.74          3.75         3.92 o                         
  13   0   4       1131.53       1430.13       156.44 o                         
  14   0   4       1274.90       1309.07       144.82 o                         
  15   0   4       1041.09        774.26        91.44 o                         
  16   0   4         67.66          4.83        15.94 o                         
   1   1   4         38.91         77.08         3.42 o                         
   2   1   4       2682.60       2978.46        91.71 o                         
   3   1   4      16251.08      14701.41      1253.40 o                         
   4   1   4          0.93          2.77         0.93 o                         
   5   1   4        628.09        749.92        33.18 o                         
   6   1   4        792.30        673.92        29.60 o                         
   7   1   4       3251.02       3134.09       123.79 o                         
   8   1   4         80.36         26.47         2.11 o                         
   9   1   4        481.95        525.04        21.57 o                         
  10   1   4       1175.90       1161.31        61.94 o                         
  11   1   4         14.03          3.06         2.39 o                         
  12   1   4        123.93        129.11        12.82 o                         
  13   1   4        857.41        804.22        65.45 o                         
  14   1   4        435.21        430.00        37.02 o                         
  15   1   4         59.43         33.30        25.85 o                         
   0   2   4        634.21        783.22        34.82 o                         
   1   2   4       3024.22       3310.07        98.60 o                         
   2   2   4       3931.22       4232.80       129.97 o                         
   3   2   4        195.41        193.82         6.99 o                         
   4   2   4         18.75          7.70         1.01 o                         
   5   2   4        512.76        454.40        17.97 o                         
   6   2   4       3648.85       4113.73       155.63 o                         
   7   2   4          8.88         18.81         1.89 o                         
   8   2   4        277.31        355.21        14.50 o                         
   9   2   4        807.95        827.99        34.12 o                         
  10   2   4         30.48         36.87         2.70 o                         
  11   2   4        181.33        164.35         7.73 o                         
  12   2   4         14.27         13.37         2.11 o                         
  13   2   4       1619.06       1814.45       138.65 o                         
  14   2   4         42.34         48.26         8.36 o                         
  15   2   4         63.61         38.00        26.64 o                         
  16   2   4          0.18          3.06         9.93 o                         
   1   3   4      15954.35      14128.22       459.72 o                         
   2   3   4        808.57        761.57        24.27 o                         
   3   3   4      13407.63      12890.63       442.35 o                         
   4   3   4       1932.20       1958.54        65.20 o                         
   5   3   4       1261.01       1062.77        35.40 o                         
   7   3   4        560.30        705.37        26.76 o                         
   8   3   4        257.34        228.48        10.15 o                         
   9   3   4        326.84        292.84        11.87 o                         
  10   3   4          3.86          1.63         1.74 o                         
  11   3   4        281.01        293.68        12.60 o                         
  12   3   4         19.37         28.02         4.04 o                         
  13   3   4          1.00          3.43         2.04 o                         
  14   3   4        237.21        236.84        23.33 o                         
  15   3   4        346.43        262.58       165.86 o                         
   0   4   4         20.98          2.22         1.39 o                         
   1   4   4        286.52        254.62         9.38 o                         
   2   4   4         90.01        108.49         4.93 o                         
   3   4   4       2630.74       2331.00        75.15 o                         
   4   4   4         26.35         12.68         1.39 o                         
   5   4   4       1016.44       1344.56        44.21 o                         
   6   4   4        406.76        470.60        16.61 o                         
   7   4   4       1480.24       1377.19        51.29 o                         
   8   4   4        224.20        227.40         9.57 o                         
   9   4   4       2991.89       3004.31       113.81 o                         
  10   4   4        180.03        191.63         9.17 o                         
  11   4   4       2480.02       2583.61       102.43 o                         
  12   4   4         99.90        107.51         9.05 o                         
  14   4   4         18.80         25.47         4.78 o                         
   1   5   4        236.42        265.17         9.70 o                         
   2   5   4       2863.36       3062.11        98.55 o                         
   3   5   4       1373.93       1518.23        50.10 o                         
   4   5   4          0.34          1.64         1.02 o                         
   5   5   4        273.45        299.37        10.66 o                         
   6   5   4         97.28         86.45         4.37 o                         
   7   5   4         25.23         39.15         2.42 o                         
   8   5   4        572.95        482.35        18.13 o                         
   9   5   4        410.32        432.83        17.36 o                         
  10   5   4         94.93        114.85         5.91 o                         
  11   5   4        267.05        276.11        13.87 o                         
  12   5   4          6.17          8.48         3.11 o                         
  13   5   4        266.68        216.85        16.33 o                         
  14   5   4        219.52        215.37        14.33 o                         
  15   5   4         11.08          1.88         6.81 o                         
  16   5   4         46.59          4.65        10.33 o                         
   0   6   4       1494.38       1662.33        82.22 o                         
   1   6   4       2292.49       2443.00        79.70 o                         
   2   6   4        166.73        248.49         9.55 o                         
   3   6   4        120.60        115.05         5.31 o                         
   4   6   4        348.18        241.44         8.96 o                         
   5   6   4        653.03        538.41        18.10 o                         
   6   6   4        518.22        590.93        19.44 o                         
   7   6   4       1623.22       1604.54        53.32 o                         
   8   6   4          1.76          1.95         1.24 o                         
   9   6   4        826.37        855.34        29.76 o                         
  10   6   4        495.09        551.04        22.59 o                         
  11   6   4        317.87        371.82        21.76 o                         
  12   6   4         61.46         71.92         7.36 o                         
  13   6   4        739.70        901.08        50.99 o                         
  14   6   4         82.05         47.40        21.96 o                         
   1   7   4      16573.87      16148.38       530.46 o                         
   2   7   4       2537.29       2463.86        78.07 o                         
   3   7   4       2796.96       2342.28        72.72 o                         
   4   7   4        616.45        580.13        19.56 o                         
   5   7   4        679.20        556.98        19.25 o                         
   6   7   4         14.18          7.65         1.65 o                         
   7   7   4        573.20        552.28        18.86 o                         
   8   7   4          7.38         10.29         1.66 o                         
   9   7   4          4.73          8.42         1.63 o                         
  10   7   4         33.49         40.59         4.27 o                         
  11   7   4          2.80          3.82         3.66 o                         
  12   7   4        244.63        282.65        18.35 o                         
  13   7   4         79.54         89.26         8.31 o                         
  14   7   4         26.76          1.31         5.68 o                         
  15   7   4          1.30          1.45         6.53 o                         
   0   8   4       1613.17       1703.23        82.17 o                         
   1   8   4       1424.32       1470.56        51.07 o                         
   2   8   4        104.77         99.84         5.78 o                         
   3   8   4         10.69         36.92         2.78 o                         
   4   8   4        927.28       1097.98        34.97 o                         
   5   8   4        412.31        449.99        16.11 o                         
   6   8   4       2315.28       2498.73        76.37 o                         
   7   8   4        189.52        188.60         7.38 o                         
   8   8   4        587.33        607.25        24.13 o                         
   9   8   4        875.55        963.03        42.78 o                         
  10   8   4         99.18        100.22         7.81 o                         
  11   8   4       1084.06       1270.56        66.70 o                         
  12   8   4        247.86        268.17        17.27 o                         
  13   8   4          1.01          2.50         4.17 o                         
   1   9   4       3127.98       3098.98       101.06 o                         
   2   9   4         29.24         30.35         2.74 o                         
   3   9   4         76.99        103.95         5.25 o                         
   4   9   4        651.79        676.79        22.82 o                         
   5   9   4       2238.92       2186.09        71.57 o                         
   6   9   4        154.64        149.94         6.72 o                         
   7   9   4        231.79        257.00        12.42 o                         
   8   9   4          0.14          2.20         2.16 o                         
   9   9   4         11.20         12.94         2.98 o                         
  10   9   4         30.73         31.03         3.60 o                         
  11   9   4        355.04        397.75        24.50 o                         
  12   9   4        287.00        307.29        22.94 o                         
  13   9   4         12.83          0.56         3.69 o                         
   0  10   4         68.16         82.60         7.57 o                         
   1  10   4        156.53        152.27         7.02 o                         
   2  10   4         57.66         82.04         4.61 o                         
   3  10   4       1622.30       1651.40        52.09 o                         
   4  10   4         60.64         62.50         3.95 o                         
   5  10   4       1158.25       1182.01        42.28 o                         
   6  10   4       4923.88       5018.97       176.30 o                         
   7  10   4       5091.59       5271.25       193.43 o                         
   8  10   4        240.94        242.26        12.23 o                         
   9  10   4       1583.98       1781.76        77.23 o                         
  10  10   4         11.55         14.64         3.55 o                         
  11  10   4        943.72       1071.98        43.23 o                         
  12  10   4         84.90         44.91        19.42 o                         
   1  11   4       3401.83       3273.79       137.29 o                         
   2  11   4        307.53        338.30        14.30 o                         
   3  11   4        816.41        842.82        32.12 o                         
   4  11   4       1100.28       1067.81        42.02 o                         
   5  11   4       1817.13       1818.46        73.60 o                         
   6  11   4        419.27        484.93        21.40 o                         
   7  11   4          0.23          1.66         2.53 o                         
   8  11   4        169.37        191.69        10.59 o                         
   9  11   4        167.08        197.10        11.04 o                         
  10  11   4         80.09         71.87        13.93 o                         
  11  11   4        422.90        441.16        20.25 o                         
   0  12   4          0.64          4.29         4.28 o                         
   1  12   4        248.04        263.94        12.32 o                         
   2  12   4        240.52        228.30        11.77 o                         
   3  12   4         41.36         41.71         4.25 o                         
   4  12   4        276.32        277.94        14.14 o                         
   5  12   4         33.17         37.27         4.23 o                         
   6  12   4        108.97        104.11         7.22 o                         
   7  12   4        154.42        154.52         8.69 o                         
   8  12   4         62.71         78.12         6.41 o                         
   9  12   4        487.84        482.67        26.29 o                         
  10  12   4        436.92        426.37        38.97 o                         
  11  12   4        435.36        399.08        33.58 o                         
  12  12   4        116.75         28.45        28.06 o                         
   1  13   4       1872.93       1922.14        74.61 o                         
   2  13   4         74.04         69.01         5.16 o                         
   3  13   4       1524.84       1535.27        56.90 o                         
   4  13   4        973.50        980.75        40.69 o                         
   5  13   4         11.49          9.67         3.13 o                         
   6  13   4        516.32        622.90        26.96 o                         
   7  13   4         90.40        108.99         7.54 o                         
   8  13   4        148.49        143.90         9.39 o                         
  10  13   4         35.19         14.09         8.84 o                         
  11  13   4         46.91         27.35        12.74 o                         
   0  14   4         45.30         43.46         6.00 o                         
   1  14   4        590.89        608.02        24.81 o                         
   2  14   4        245.56        284.03        13.02 o                         
   3  14   4          6.80         11.13         3.01 o                         
   4  14   4         34.18         39.55         4.07 o                         
   5  14   4       1065.59       1149.01        41.63 o                         
   6  14   4         23.04         19.48         3.88 o                         
   7  14   4        244.89        278.34        12.74 o                         
   8  14   4        218.74        201.85        13.12 o                         
   9  14   4        954.10        992.00        77.97 o                         
  10  14   4        193.69        179.91        17.07 o                         
   1  15   4        140.65        167.45         8.67 o                         
   2  15   4         48.90         41.24         4.29 o                         
   3  15   4         73.67         92.64         6.45 o                         
   4  15   4         89.10        123.65         7.09 o                         
   5  15   4        151.52        170.66         9.29 o                         
   6  15   4        187.28        172.67         9.21 o                         
   7  15   4        101.83         70.25        12.05 o                         
   8  15   4         21.18         13.44         5.05 o                         
   9  15   4        118.58        126.73        16.28 o                         
   0  16   4        534.00        519.51        38.53 o                         
   1  16   4        142.97        140.82         8.08 o                         
   2  16   4          1.04          1.56         2.84 o                         
   3  16   4         21.32         25.28         3.68 o                         
   4  16   4          9.71          6.78         3.17 o                         
   5  16   4        711.89        737.41        35.74 o                         
   6  16   4        186.62        200.27        12.32 o                         
   7  16   4          2.09          1.68         5.15 o                         
   1  17   4        693.98        709.82        28.25 o                         
   2  17   4         90.57         86.71         7.07 o                         
   3  17   4        964.77       1055.48        47.78 o                         
   4  17   4        423.77        359.91        22.92 o                         
   1   1   5       3568.94       2885.71        94.50 o                         
   2   1   5        127.95        196.71         6.72 o                         
   3   1   5      11747.98      11309.40       385.92 o                         
   4   1   5        104.46         80.56         3.41 o                         
   5   1   5       1221.93       1572.98        65.48 o                         
   6   1   5       6226.57       6489.24       249.75 o                         
   7   1   5       1329.23       1233.21        48.06 o                         
   8   1   5       1415.78       1423.57        56.88 o                         
   9   1   5        137.51        168.27         9.52 o                         
  10   1   5          7.04          6.58         2.72 o                         
  11   1   5        609.74        561.48        27.62 o                         
  12   1   5        110.21         97.17        11.55 o                         
  13   1   5          2.10          4.87         4.46 o                         
  14   1   5        612.90        710.99        59.26 o                         
  15   1   5          3.84          1.91         4.06 o                         
   0   2   5       1870.07       1494.16        61.82 o                         
   1   2   5         78.65         75.60         3.29 o                         
   2   2   5       1779.15       1681.33        53.38 o                         
   3   2   5       6028.06       5679.75       178.37 o                         
   4   2   5        362.62        413.61        14.68 o                         
   5   2   5       1565.15       1817.71        68.70 o                         
   6   2   5       5986.32       6980.82       262.56 o                         
   7   2   5       3283.47       3035.04       120.16 o                         
   8   2   5         20.12         18.72         1.92 o                         
   9   2   5       1956.31       1847.87        74.35 o                         
  10   2   5        329.70        303.21        13.20 o                         
  11   2   5         11.19         11.37         3.17 o                         
  12   2   5        572.81        754.08        63.92 o                         
  13   2   5        710.59        947.86        80.52 o                         
  14   2   5         22.20         31.26         7.05 o                         
  16   2   5          0.20          2.57         5.22 o                         
   1   3   5        250.05        192.45         7.09 o                         
   2   3   5        271.22        231.58         8.32 o                         
   3   3   5       2599.43       2696.24        82.93 o                         
   4   3   5        194.31        331.52        12.56 o                         
   5   3   5       5928.76       5988.10       193.48 o                         
   6   3   5        390.30        479.33        19.28 o                         
   7   3   5         79.64         52.38         3.24 o                         
   8   3   5        150.50        154.93         7.04 o                         
   9   3   5          5.11         14.89         2.10 o                         
  10   3   5         52.88         44.39         3.28 o                         
  11   3   5        133.67        137.59         7.60 o                         
  12   3   5         88.37         84.91         8.19 o                         
  13   3   5        261.81        252.70        22.06 o                         
  14   3   5          0.81          2.20         4.71 o                         
  15   3   5         24.22          0.24         4.66 o                         
  16   3   5         46.71          3.38        10.51 o                         
   0   4   5       3216.14       3565.77       143.71 o                         
   1   4   5        560.43        595.50        19.44 o                         
   2   4   5       1435.17       1570.59        50.24 o                         
   3   4   5       1116.47       1057.51        33.89 o                         
   4   4   5      12750.44      13716.60       445.71 o                         
   5   4   5        238.44        194.64         7.35 o                         
   6   4   5         16.40         17.08         1.90 o                         
   7   4   5         15.88         29.83         2.68 o                         
   8   4   5       1128.39       1109.23        41.97 o                         
   9   4   5        278.08        316.15        13.67 o                         
  10   4   5         57.40         68.53         4.30 o                         
  11   4   5         18.63         26.25         3.01 o                         
  12   4   5         36.78         53.33         4.86 o                         
  13   4   5        487.38        502.82        44.06 o                         
  14   4   5         26.25          7.59        10.81 o                         
  16   4   5         16.59          2.62         7.65 o                         
   1   5   5       5036.94       4186.68       124.13 o                         
   2   5   5         19.71         28.41         2.45 o                         
   3   5   5        608.51        379.55        13.59 o                         
   4   5   5        455.18        535.97        19.56 o                         
   5   5   5       2190.53       1842.50        62.35 o                         
   6   5   5        705.74        700.48        23.63 o                         
   7   5   5       1190.53       1143.50        40.06 o                         
   8   5   5         13.43         21.41         2.62 o                         
   9   5   5         91.00        125.54         6.18 o                         
  10   5   5          1.21          2.14         1.81 o                         
  11   5   5          6.60          9.14         2.79 o                         
  12   5   5         13.88         32.98         5.13 o                         
  13   5   5        826.64        932.86        50.53 o                         
  14   5   5         58.80         20.80        10.32 o                         
   0   6   5       2959.51       3218.43       136.02 o                         
   1   6   5       2671.24       2861.89        86.42 o                         
   2   6   5         58.30         88.86         4.40 o                         
   3   6   5       2762.48       3031.01        99.51 o                         
   4   6   5       1347.21       1576.95        50.18 o                         
   5   6   5        201.40        277.34         9.97 o                         
   6   6   5        451.15        385.62        14.02 o                         
   7   6   5       1553.34       1667.20        55.17 o                         
   8   6   5         15.10         23.10         2.16 o                         
   9   6   5          6.94          9.95         2.15 o                         
  10   6   5          3.17         12.19         4.16 o                         
  11   6   5          5.28          7.48         3.38 o                         
  12   6   5        762.35        812.47        46.43 o                         
  14   6   5        165.24         84.87        38.07 o                         
   1   7   5        845.88        952.48        31.85 o                         
   2   7   5         85.75         95.77         4.84 o                         
   3   7   5        112.27        105.29         5.06 o                         
   4   7   5         16.52         34.94         2.50 o                         
   5   7   5       1120.37       1119.18        35.76 o                         
   6   7   5        375.24        460.42        15.65 o                         
   7   7   5        415.43        404.54        14.59 o                         
   8   7   5         25.69         25.76         2.26 o                         
   9   7   5        228.85        224.12        11.35 o                         
  10   7   5         56.08         58.26         5.61 o                         
  11   7   5          7.21         13.28         3.94 o                         
  12   7   5        168.63        141.12        10.39 o                         
  13   7   5        662.06        617.59        35.09 o                         
  14   7   5          9.03         -0.26         4.65 o                         
   0   8   5       2992.12       3108.04       143.93 o                         
   1   8   5        422.16        482.08        18.32 o                         
   2   8   5         22.28         38.84         3.08 o                         
   3   8   5        436.46        414.91        15.28 o                         
   4   8   5       1001.05       1014.58        32.47 o                         
   5   8   5         30.53         26.47         2.54 o                         
   6   8   5        705.33        812.71        26.25 o                         
   7   8   5       1126.14       1007.22        34.06 o                         
   8   8   5        146.49        135.24         6.35 o                         
   9   8   5        107.81        118.79         7.20 o                         
  10   8   5        905.19        987.99        55.63 o                         
  11   8   5        549.53        597.68        33.33 o                         
  12   8   5        309.82        233.84        62.83 o                         
   1   9   5       1490.65       1255.94        44.28 o                         
   2   9   5        277.48        276.15        11.28 o                         
   3   9   5       2720.23       2429.87        81.57 o                         
   4   9   5        369.69        454.14        16.06 o                         
   5   9   5          0.64          4.43         1.92 o                         
   6   9   5        184.30        191.23         9.22 o                         
   7   9   5        880.61        945.43        37.98 o                         
   8   9   5         14.48         24.79         3.16 o                         
   9   9   5        169.28        178.22        13.05 o                         
  10   9   5         36.05         18.03         3.01 o                         
  11   9   5         30.17         32.36         5.57 o                         
  12   9   5          0.02          2.96         4.07 o                         
   0  10   5       1245.55       1179.11        60.26 o                         
   1  10   5        562.83        592.43        22.27 o                         
   2  10   5        445.59        468.12        16.54 o                         
   3  10   5        204.30        235.77         9.72 o                         
   4  10   5         56.02         52.89         3.48 o                         
   5  10   5        157.43        199.40         9.40 o                         
   6  10   5          2.91          5.89         2.64 o                         
   7  10   5          1.81          3.57         2.40 o                         
   8  10   5        220.60        234.84        12.97 o                         
   9  10   5        101.63        130.13         8.27 o                         
  10  10   5         66.66         70.82         6.51 o                         
  11  10   5         77.97         41.40        19.11 o                         
  12  10   5        175.42        169.98        13.13 o                         
  13  10   5         36.93         10.92         9.83 o                         
  14  10   5          7.28         -2.84         5.79 o                         
   1  11   5          5.60          3.61         2.39 o                         
   2  11   5        743.56        765.66        32.04 o                         
   3  11   5       2831.42       2752.47        99.87 o                         
   4  11   5        527.58        553.34        25.41 o                         
   5  11   5          0.30          2.76         2.83 o                         
   6  11   5          6.81         12.04         3.06 o                         
   7  11   5        163.38        170.15         9.60 o                         
   8  11   5        279.64        298.93        15.16 o                         
   9  11   5        161.52        169.54         9.58 o                         
  10  11   5        702.25        715.35        61.28 o                         
  11  11   5          2.00          1.06         4.06 o                         
  12  11   5         13.74          5.51         5.07 o                         
   0  12   5          8.57          8.29         4.01 o                         
   1  12   5         10.24         12.67         3.22 o                         
   2  12   5          0.09          0.98         2.52 o                         
   3  12   5          6.41          6.42         2.82 o                         
   4  12   5        789.19        877.54        36.08 o                         
   5  12   5         12.11         26.65         3.90 o                         
   6  12   5         50.77         48.93         4.88 o                         
   7  12   5        328.04        320.90        16.13 o                         
   8  12   5        237.08        231.05        12.13 o                         
   9  12   5        830.26        894.09        74.07 o                         
  10  12   5         65.26         38.43        19.45 o                         
  11  12   5        310.42        339.64        19.00 o                         
   1  13   5          0.67          1.38         2.57 o                         
   2  13   5        397.27        429.80        18.72 o                         
   3  13   5        280.56        335.23        16.66 o                         
   4  13   5        544.87        517.49        23.01 o                         
   5  13   5         76.62         74.39         5.91 o                         
   6  13   5         89.52         84.80        10.50 o                         
   7  13   5        864.35        873.74        38.55 o                         
   8  13   5         50.31         27.14         7.36 o                         
   9  13   5          1.39          2.64         4.45 o                         
  10  13   5        130.85         85.99        36.81 o                         
  11  13   5         88.38         91.06        21.13 o                         
   0  14   5        641.63        670.90        37.65 o                         
   1  14   5         57.44         54.77         4.93 o                         
   2  14   5         59.52         61.70         5.05 o                         
   3  14   5        132.28        143.35         7.81 o                         
   4  14   5        127.59        141.40         8.12 o                         
   5  14   5         37.70         51.06         4.85 o                         
   6  14   5          3.57          3.72         3.47 o                         
   7  14   5        137.79        145.40         9.49 o                         
   8  14   5         92.59         95.78        10.83 o                         
   9  14   5          3.21          4.41         4.93 o                         
  10  14   5          0.06          1.37         7.63 o                         
   1  15   5        183.06        212.96        10.48 o                         
   2  15   5          2.35          3.30         2.67 o                         
   3  15   5        763.83        785.50        30.92 o                         
   4  15   5         19.28         15.42         3.39 o                         
   5  15   5        132.68        160.35         8.92 o                         
   6  15   5          4.56          0.81         3.19 o                         
   7  15   5         29.33         34.20         6.21 o                         
   8  15   5         11.09          1.99         4.36 o                         
   9  15   5        255.73        204.60        22.04 o                         
   0  16   5        494.70        466.70        28.67 o                         
   1  16   5        107.80         93.41         6.17 o                         
   2  16   5         90.27         84.65         6.21 o                         
   3  16   5        271.00        259.61        12.40 o                         
   4  16   5        434.47        393.55        17.06 o                         
   5  16   5          2.77          2.73         3.68 o                         
   6  16   5        303.46        289.56        16.46 o                         
   7  16   5         22.50         39.83         9.83 o                         
   1  17   5          1.91          6.49         3.57 o                         
   2  17   5         75.97         61.78         6.38 o                         
   3  17   5         15.63         25.55         5.79 o                         
   4  17   5         10.87          1.02         5.87 o                         
   0   0   6      13007.96      11604.13      1110.02 o                         
   1   0   6        245.98        324.25        17.16 o                         
   2   0   6       1759.45       1795.81        81.85 o                         
   3   0   6       7857.48       7689.87       346.17 o                         
   4   0   6      15643.30      17880.64      1709.46 o                         
   5   0   6       3671.02       3844.33       202.75 o                         
   6   0   6      13777.24      14486.08      1084.92 o                         
   7   0   6        195.60        364.12        26.59 o                         
   8   0   6        395.32        367.95        29.39 o                         
   9   0   6       4917.41       4985.63       435.86 o                         
  10   0   6        396.39        397.06        29.25 o                         
  11   0   6       5007.69       4975.44       301.53 o                         
  12   0   6         55.43        101.86        19.12 o                         
  13   0   6        317.77        454.68        56.84 o                         
  14   0   6       2033.89       2328.97       248.37 o                         
   1   1   6         17.74          2.43         0.79 o                         
   2   1   6        679.23        728.35        24.97 o                         
   3   1   6        240.52        186.40         7.06 o                         
   4   1   6        226.70        241.33         8.88 o                         
   5   1   6       1106.89        991.45        38.24 o                         
   6   1   6       3764.12       4080.19       156.15 o                         
   7   1   6         36.80         26.51         2.29 o                         
   8   1   6        257.79        262.48        13.95 o                         
   9   1   6          2.77          7.27         2.46 o                         
  10   1   6          1.23          1.23         2.34 o                         
  11   1   6       3366.08       3501.52       169.31 o                         
  12   1   6        917.26       1079.65        80.31 o                         
  13   1   6         49.45         50.87         8.27 o                         
  14   1   6          9.39          3.39         5.43 o                         
  15   1   6         28.13          0.66         4.32 o                         
   0   2   6       3549.38       3387.88       148.43 o                         
   1   2   6        226.76        239.67         8.29 o                         
   2   2   6       3744.91       3877.11       116.38 o                         
   3   2   6        483.14        575.38        18.28 o                         
   4   2   6       1028.52        998.22        32.42 o                         
   5   2   6        238.96        280.83        10.93 o                         
   6   2   6        834.99        925.86        35.97 o                         
   7   2   6        406.31        429.34        17.51 o                         
   8   2   6         46.61         50.71         3.09 o                         
   9   2   6       1611.80       1722.70        67.79 o                         
  10   2   6        974.25        962.15        51.11 o                         
  11   2   6        125.30        106.97        11.21 o                         
  12   2   6          9.31         20.33         5.23 o                         
  13   2   6         36.22         36.29         6.42 o                         
  14   2   6         12.65         17.86         6.21 o                         
  16   2   6         10.75         -0.55         4.95 o                         
   1   3   6      13371.52      12597.31       360.55 o                         
   2   3   6         14.23         18.98         1.69 o                         
   4   3   6       9172.98      10179.00       329.93 o                         
   5   3   6       2897.50       2604.97        90.00 o                         
   6   3   6          3.01          9.35         1.70 o                         
   7   3   6       2122.27       2105.76        77.33 o                         
   8   3   6        110.81        143.96         7.03 o                         
   9   3   6         56.81         44.93         3.29 o                         
  10   3   6       1905.71       1944.34        75.39 o                         
  11   3   6       1125.05       1031.35        45.93 o                         
  12   3   6         14.43         19.00         5.45 o                         
  13   3   6         34.23         40.91         6.78 o                         
  16   3   6          0.66         -1.79        10.13 o                         
   0   4   6        133.04        153.90        13.23 o                         
   1   4   6        691.15        710.57        22.18 o                         
   2   4   6        356.89        402.02        14.07 o                         
   3   4   6       1334.29       1220.33        38.00 o                         
   4   4   6       2532.64       2760.84        89.01 o                         
   5   4   6       4847.26       5188.68       169.37 o                         
   6   4   6        175.28        176.20         6.85 o                         
   7   4   6        331.99        276.30        12.17 o                         
   8   4   6        416.55        497.32        20.05 o                         
   9   4   6        751.43        736.86        29.63 o                         
  10   4   6        977.98        980.24        38.68 o                         
  11   4   6       2308.43       2418.81       113.54 o                         
  12   4   6         61.80         55.12         5.17 o                         
  13   4   6        693.56        817.45       113.71 o                         
  16   4   6         39.46         -2.77         7.20 o                         
   1   5   6       3230.66       3562.87       107.77 o                         
   2   5   6        137.48        173.07         6.62 o                         
   3   5   6          4.07          2.68         1.24 o                         
   4   5   6        128.53        100.84         4.83 o                         
   5   5   6        173.80        195.25         7.65 o                         
   6   5   6          0.02          3.13         1.13 o                         
   7   5   6        320.80        394.32        14.82 o                         
   8   5   6        275.99        265.89        11.46 o                         
   9   5   6        155.91        147.51         7.46 o                         
  10   5   6        291.64        315.29        15.97 o                         
  11   5   6        962.21       1030.59        47.56 o                         
  12   5   6        311.82        346.61        23.61 o                         
  13   5   6        268.38        303.88        32.78 o                         
  14   5   6          4.65          0.01         5.11 o                         
   0   6   6       3675.42       4203.41       198.35 o                         
   1   6   6        357.67        403.45        13.75 o                         
   2   6   6       2664.34       2699.71        85.06 o                         
   3   6   6         51.81         23.01         2.10 o                         
   4   6   6         88.97        108.50         4.93 o                         
   5   6   6        181.54        132.45         5.40 o                         
   6   6   6         30.31         24.81         2.08 o                         
   7   6   6       4864.33       5033.85       160.17 o                         
   8   6   6       1127.80       1157.61        43.87 o                         
   9   6   6       1185.29       1216.36        55.86 o                         
  10   6   6         27.56         30.66         4.34 o                         
  11   6   6        407.62        417.79        25.88 o                         
  12   6   6        428.27        380.53        24.44 o                         
  13   6   6        104.85        127.01        11.81 o                         
  14   6   6         33.00          1.33         5.39 o                         
   1   7   6      17379.77      17608.43       560.99 o                         
   2   7   6         77.12         78.53         4.16 o                         
   3   7   6        586.61        403.15        14.56 o                         
   4   7   6       2283.87       2392.23        77.35 o                         
   5   7   6       6038.98       5964.19       175.98 o                         
   6   7   6         51.40         71.11         3.81 o                         
   7   7   6        681.89        651.95        22.35 o                         
   8   7   6        243.60        244.55        10.71 o                         
   9   7   6        395.40        356.32        18.87 o                         
  10   7   6          8.59          5.27         3.30 o                         
  11   7   6         79.78        129.13         9.81 o                         
  12   7   6        314.36        303.85        19.52 o                         
  13   7   6         62.65         23.99         9.06 o                         
  14   7   6          3.84          3.44         4.99 o                         
   0   8   6       1584.83       1788.23        83.35 o                         
   1   8   6        757.60        885.38        31.04 o                         
   2   8   6          0.13          1.40         1.43 o                         
   3   8   6        627.15        654.00        21.97 o                         
   4   8   6       1150.31       1234.28        37.79 o                         
   5   8   6       1188.46       1128.07        35.82 o                         
   6   8   6        403.50        454.99        15.02 o                         
   7   8   6         36.19         48.41         3.20 o                         
   8   8   6         12.93         18.08         2.52 o                         
   9   8   6       1147.54       1172.00        63.46 o                         
  10   8   6         15.04         14.59         3.97 o                         
  11   8   6         66.71         78.59         8.58 o                         
  12   8   6        101.88         34.43        30.69 o                         
  14   8   6          2.90          1.85         6.74 o                         
   1   9   6        989.30        890.33        31.72 o                         
   2   9   6       1029.17       1128.35        38.43 o                         
   3   9   6        565.54        574.07        19.85 o                         
   4   9   6        706.41        722.35        22.73 o                         
   5   9   6        626.46        554.58        24.11 o                         
   6   9   6       2163.06       2156.78        86.20 o                         
   7   9   6         18.74         18.36         2.95 o                         
   8   9   6        811.37        811.77        33.79 o                         
   9   9   6         47.38         56.48         6.20 o                         
  10   9   6         13.20         14.05         3.98 o                         
  11   9   6        303.68        265.65        55.61 o                         
  12   9   6        164.61        173.52        14.27 o                         
  13   9   6         39.59          9.42         7.16 o                         
  14   9   6         60.06          2.33         6.42 o                         
   0  10   6        157.40        168.20        11.63 o                         
   1  10   6       1127.22       1079.01        37.39 o                         
   2  10   6       2930.22       2773.94        90.58 o                         
   3  10   6       2082.74       2103.58        68.06 o                         
   4  10   6        795.52        819.53        31.86 o                         
   5  10   6       3881.13       3970.57       143.81 o                         
   6  10   6        860.65        845.97        32.07 o                         
   7  10   6       1054.50       1163.77        59.72 o                         
   8  10   6       1345.59       1452.51        63.39 o                         
   9  10   6       3170.13       3430.52       248.99 o                         
  10  10   6         43.00         46.60         9.39 o                         
  11  10   6        550.99        576.00        25.55 o                         
  12  10   6         23.28         13.76         5.06 o                         
   1  11   6       7755.61       8084.12       352.36 o                         
   2  11   6        273.44        270.53        13.37 o                         
   3  11   6        431.85        403.69        18.24 o                         
   4  11   6        665.56        727.28        31.33 o                         
   5  11   6        511.74        536.78        23.87 o                         
   6  11   6         92.60         91.69         6.45 o                         
   7  11   6       1237.92       1358.64        59.81 o                         
   8  11   6         59.16         53.98         5.51 o                         
   9  11   6        182.80        199.07        12.95 o                         
  10  11   6         80.69         52.71        23.27 o                         
  11  11   6        104.55         91.44        35.97 o                         
  12  11   6         41.69         12.11         6.49 o                         
   0  12   6       2016.71       2185.11       131.56 o                         
   1  12   6         55.24         63.51         5.21 o                         
   2  12   6         59.24         69.26         5.22 o                         
   3  12   6        247.41        254.64        12.30 o                         
   4  12   6        284.39        292.45        14.68 o                         
   5  12   6       1027.62       1081.12        45.82 o                         
   6  12   6        106.55        112.28         7.62 o                         
   7  12   6        691.14        709.03        31.47 o                         
   8  12   6          1.15          0.60         3.18 o                         
   9  12   6          0.15          2.04         3.25 o                         
  11  12   6         21.79         25.11        11.07 o                         
   1  13   6        370.42        410.31        23.21 o                         
   2  13   6         64.13         53.19         5.04 o                         
   3  13   6        621.81        709.31        29.99 o                         
   4  13   6         78.18         69.43         5.55 o                         
   5  13   6        385.61        345.45        19.95 o                         
   6  13   6         14.36         17.21         3.65 o                         
   7  13   6        170.55        161.44         9.42 o                         
   8  13   6        272.94        222.74        17.18 o                         
   9  13   6          0.12          0.28         3.92 o                         
  10  13   6        130.19         91.87        27.33 o                         
  11  13   6         80.02         79.68        19.75 o                         
   0  14   6       1592.81       1672.09        87.00 o                         
   1  14   6         78.38         82.14         6.05 o                         
   2  14   6         36.08         30.26         3.96 o                         
   3  14   6        557.66        572.61        36.31 o                         
   4  14   6         56.78         58.84         6.27 o                         
   5  14   6        162.14        196.83        11.50 o                         
   6  14   6        178.98        174.21         9.92 o                         
   7  14   6        879.22        847.92        45.31 o                         
   8  14   6         13.24          9.61         4.91 o                         
   9  14   6        643.38        635.57        42.91 o                         
  10  14   6         36.30         26.48        12.88 o                         
   1  15   6       1105.80       1092.85        43.68 o                         
   2  15   6         30.19         25.20         3.59 o                         
   3  15   6         19.21         23.71         3.75 o                         
   4  15   6        182.55        150.97         8.79 o                         
   5  15   6          4.73          8.32         3.21 o                         
   6  15   6         42.01         43.21        10.73 o                         
   7  15   6        219.08        204.73        12.26 o                         
   8  15   6        143.42        112.42        30.07 o                         
   0  16   6         48.75         49.99         6.44 o                         
   1  16   6         23.93         19.57         3.48 o                         
   2  16   6          2.23          3.36         2.89 o                         
   3  16   6        587.13        592.83        24.19 o                         
   4  16   6         25.10         22.09         4.57 o                         
   5  16   6         89.46        112.28         8.79 o                         
   6  16   6          2.53          3.52         5.40 o                         
   1  17   6        156.64        157.86        20.47 o                         
   2  17   6         36.38         25.87         5.41 o                         
   3  17   6         92.96         82.76        12.82 o                         
   1   1   7       4305.24       3599.93       124.38 o                         
   2   1   7        312.37        311.87        11.55 o                         
   3   1   7       4055.85       3707.37       120.05 o                         
   5   1   7        269.31        207.40         7.88 o                         
   6   1   7       2562.70       2540.69       103.89 o                         
   7   1   7       1456.04       1551.92        64.71 o                         
   8   1   7        762.11        621.15        28.80 o                         
   9   1   7        317.47        352.86        19.15 o                         
  10   1   7        633.37        636.84        32.51 o                         
  11   1   7       2155.49       2332.16       193.74 o                         
  12   1   7        204.55        190.73        19.74 o                         
  13   1   7        364.23        437.20        38.12 o                         
  14   1   7         69.61         23.45         9.77 o                         
  16   1   7          7.51         -0.47         4.41 o                         
   0   2   7        120.86         66.20         4.31 o                         
   1   2   7        151.48        236.73         8.58 o                         
   2   2   7        673.60        582.63        19.25 o                         
   3   2   7       1071.00       1038.33        35.97 o                         
   4   2   7       2370.81       2679.58        83.23 o                         
   5   2   7       1070.53        987.34        31.66 o                         
   6   2   7        717.04        798.18        32.17 o                         
   7   2   7       3077.99       2806.75       100.36 o                         
   8   2   7       2471.92       2541.15        94.49 o                         
   9   2   7       3356.73       3324.19       132.71 o                         
  10   2   7        391.09        395.94        20.65 o                         
  11   2   7       2154.47       2360.81       196.39 o                         
  12   2   7         93.14         98.48        16.20 o                         
  13   2   7          5.76          2.53         5.02 o                         
   1   3   7       3019.83       2638.66        82.60 o                         
   2   3   7       6014.55       6547.57       198.38 o                         
   3   3   7       1768.85       1967.01        64.19 o                         
   4   3   7          1.10         11.25         1.41 o                         
   5   3   7       1658.14       1863.28        66.55 o                         
   6   3   7        486.61        503.92        21.07 o                         
   7   3   7        133.45        130.57         6.53 o                         
   8   3   7       1821.12       1772.06        64.14 o                         
   9   3   7        315.01        329.80        13.93 o                         
  10   3   7       2479.75       2392.51        89.73 o                         
  11   3   7        330.38        284.25        29.17 o                         
  12   3   7          9.25         10.97         5.35 o                         
  13   3   7         79.99         62.85         8.84 o                         
  14   3   7         21.87          1.22         4.83 o                         
   0   4   7       3292.90       3389.76       139.03 o                         
   1   4   7       1584.29       1560.09        46.76 o                         
   2   4   7          0.96          1.46         1.09 o                         
   3   4   7       2981.77       3238.31       100.44 o                         
   4   4   7       1904.46       1884.11        64.54 o                         
   5   4   7         34.60         32.56         4.81 o                         
   6   4   7        106.97        123.15         5.29 o                         
   7   4   7       1720.43       1812.91        66.64 o                         
   8   4   7         65.93         77.69         4.62 o                         
   9   4   7        252.02        222.79         9.79 o                         
  10   4   7        101.66        123.71         7.13 o                         
  11   4   7        521.52        508.64        27.01 o                         
  12   4   7        341.16        342.37        18.82 o                         
  13   4   7        455.42        593.16        45.98 o                         
  15   4   7          0.81          0.20         5.02 o                         
   1   5   7       2674.96       2414.24        73.60 o                         
   2   5   7        700.17        820.14        26.06 o                         
   3   5   7       1871.04       1477.37        45.80 o                         
   4   5   7          5.93          1.16         1.12 o                         
   5   5   7       1933.31       1742.02        58.20 o                         
   6   5   7         12.59         17.58         1.71 o                         
   7   5   7       1470.68       1456.17        55.82 o                         
   8   5   7       2933.87       3367.34       123.43 o                         
   9   5   7         17.30         24.98         2.86 o                         
  10   5   7       1091.20       1145.88        53.84 o                         
  11   5   7        103.60         86.37         6.25 o                         
  12   5   7        187.06        255.05        19.94 o                         
  13   5   7         19.66         23.79         5.03 o                         
   0   6   7        189.40        231.00        12.66 o                         
   1   6   7       1089.91       1170.79        37.59 o                         
   2   6   7       1477.38       1491.50        46.45 o                         
   3   6   7         33.51         25.12         2.24 o                         
   4   6   7         60.41         76.79         3.76 o                         
   5   6   7          2.77          8.21         1.68 o                         
   6   6   7          0.50          1.22         1.45 o                         
   7   6   7        802.04        737.73        24.99 o                         
   8   6   7        641.20        587.76        23.64 o                         
   9   6   7       3545.46       3469.98       166.83 o                         
  10   6   7         60.74         47.47         5.03 o                         
  11   6   7        617.41        659.34        38.21 o                         
  12   6   7         82.52         76.89         7.25 o                         
  13   6   7          6.05          7.92         4.14 o                         
  15   6   7          3.09         -0.36         6.93 o                         
   1   7   7        200.42        166.67         6.57 o                         
   2   7   7          0.48          1.58         1.45 o                         
   3   7   7        228.48        195.77         7.90 o                         
   4   7   7        185.67        216.37         8.63 o                         
   5   7   7          1.58          4.38         1.63 o                         
   6   7   7          7.90         17.70         2.20 o                         
   7   7   7        296.71        282.04        10.35 o                         
   8   7   7        263.42        264.11        19.63 o                         
   9   7   7         19.37         13.23         3.29 o                         
  10   7   7        133.64        165.98        11.73 o                         
  11   7   7        509.56        480.31        28.77 o                         
  12   7   7        203.52        199.74        15.03 o                         
  13   7   7        243.46        214.94        16.56 o                         
  14   7   7         29.14         -0.90         4.53 o                         
  15   7   7          3.10          1.27         9.15 o                         
   0   8   7        656.44        619.36        29.83 o                         
   1   8   7        118.26        143.44         6.31 o                         
   2   8   7       2682.40       2621.54        82.11 o                         
   3   8   7       2841.30       2565.20        83.89 o                         
   4   8   7        115.85         83.79         4.16 o                         
   5   8   7        529.49        478.49        16.09 o                         
   6   8   7        657.71        677.94        24.09 o                         
   7   8   7        648.42        669.84        27.25 o                         
   8   8   7         32.80         35.78         3.19 o                         
   9   8   7        925.39        999.86        58.83 o                         
  10   8   7        443.16        484.14        29.16 o                         
  11   8   7        585.01        638.23        40.25 o                         
  12   8   7         13.11          9.76         3.74 o                         
   1   9   7       1568.85       1403.16        48.08 o                         
   2   9   7       3912.78       3807.17       120.56 o                         
   3   9   7         11.57          3.65         1.77 o                         
   4   9   7          5.12          8.45         1.98 o                         
   5   9   7       2328.34       2228.52       101.67 o                         
   6   9   7        373.56        386.55        16.93 o                         
   7   9   7       1168.21       1259.64        50.85 o                         
   8   9   7        636.81        697.42        30.49 o                         
   9   9   7        569.75        586.98        51.47 o                         
  10   9   7        394.58        474.67        28.72 o                         
  11   9   7         31.33         16.14         8.96 o                         
  12   9   7          2.91          1.30         4.02 o                         
   0  10   7        898.23        873.26        42.31 o                         
   1  10   7        143.20        143.96         7.68 o                         
   2  10   7        475.99        506.64        20.24 o                         
   3  10   7        381.56        354.82        19.37 o                         
   4  10   7        164.70        170.99         8.58 o                         
   5  10   7        204.80        230.47        10.90 o                         
   6  10   7        142.01        167.38         8.57 o                         
   7  10   7         68.79         80.05         6.29 o                         
   8  10   7          3.17          7.68         3.05 o                         
   9  10   7        219.96        246.15        13.22 o                         
  10  10   7         49.71         35.95        11.33 o                         
  11  10   7         13.03          4.83         4.38 o                         
  12  10   7          5.47          3.08         4.55 o                         
  13  10   7          4.57         -0.40         8.14 o                         
   1  11   7       1827.73       1910.44        81.51 o                         
   2  11   7        324.40        342.72        17.89 o                         
   3  11   7        186.29        181.28        10.19 o                         
   4  11   7        408.46        506.04        23.36 o                         
   5  11   7         92.09         87.18         6.32 o                         
   6  11   7        209.89        193.31        10.96 o                         
   7  11   7        274.67        289.22        15.19 o                         
   8  11   7        241.91        257.07        13.58 o                         
   9  11   7         32.52         27.15         6.06 o                         
  10  11   7         60.00         50.77        23.67 o                         
  11  11   7        101.85         32.41        31.58 o                         
  12  11   7         23.43         12.29        16.83 o                         
   0  12   7        991.65        997.37        77.55 o                         
   1  12   7         89.87         80.81         6.20 o                         
   2  12   7        306.75        354.05        16.69 o                         
   3  12   7       2012.71       2194.24        88.57 o                         
   4  12   7        638.75        652.24        28.19 o                         
   5  12   7       1004.32       1023.92        42.35 o                         
   6  12   7        406.38        393.55        18.90 o                         
   7  12   7        283.24        311.36        15.44 o                         
   8  12   7         15.79         14.30         4.19 o                         
  10  12   7         32.94         16.79         7.69 o                         
  12  12   7         54.80         11.47         8.39 o                         
   1  13   7        150.80        153.37         8.79 o                         
   2  13   7        529.45        584.66        26.22 o                         
   3  13   7        388.88        401.39        19.84 o                         
   4  13   7        245.47        234.87        12.42 o                         
   5  13   7        315.10        326.99        16.16 o                         
   6  13   7        372.74        358.23        16.69 o                         
   7  13   7         39.98         22.42         4.16 o                         
   8  13   7        145.15        151.25        12.00 o                         
   9  13   7         27.65         13.50         8.17 o                         
  10  13   7         83.02         45.79        20.67 o                         
  11  13   7        192.48        164.96        25.92 o                         
   0  14   7          3.48          5.01         3.90 o                         
   1  14   7         51.67         41.68         4.15 o                         
   2  14   7        410.44        412.73        18.17 o                         
   3  14   7        527.80        599.70        26.37 o                         
   4  14   7         44.67         44.23         5.92 o                         
   5  14   7        588.92        626.03        27.56 o                         
   6  14   7        176.23        144.44         9.31 o                         
   7  14   7         51.36         36.33         9.31 o                         
   8  14   7          7.32          3.94         4.70 o                         
   9  14   7        238.85        242.50        54.06 o                         
   1  15   7        842.69        886.23        35.42 o                         
   2  15   7         10.26         14.73         3.60 o                         
   3  15   7       1307.20       1350.33        48.72 o                         
   4  15   7         48.29         40.31         5.58 o                         
   5  15   7          0.26          1.45         2.91 o                         
   6  15   7        566.17        535.15        27.18 o                         
   8  15   7        212.35        231.11        36.76 o                         
   0  16   7       1592.89       1509.81        97.60 o                         
   1  16   7        198.96        211.81        10.96 o                         
   2  16   7          7.20          3.77         3.51 o                         
   3  16   7        176.18        198.76        10.20 o                         
   4  16   7        716.64        682.87        32.73 o                         
   5  16   7        236.29        233.92        14.40 o                         
   6  16   7        141.01         90.59        14.33 o                         
   1  17   7          1.28         -1.68         5.85 o                         
   1   0   8       1304.66       1297.01        57.95 o                         
   2   0   8        786.93        683.54        31.19 o                         
   3   0   8       8798.58       9759.17       444.89 o                         
   4   0   8        441.34        529.11        25.03 o                         
   5   0   8       5450.63       5554.09       262.16 o                         
   6   0   8        341.86        497.17        27.24 o                         
   7   0   8       2601.73       2620.20       200.95 o                         
   8   0   8         14.89         11.05         3.91 o                         
   9   0   8         94.25        130.26        17.16 o                         
  10   0   8       1232.73       1057.45        71.08 o                         
  11   0   8       1386.41       1354.91       166.22 o                         
  12   0   8        505.98        597.60        60.78 o                         
  13   0   8        933.44       1163.89       129.61 o                         
  14   0   8         51.17          0.94         5.41 o                         
  15   0   8          0.71          2.26         7.69 o                         
  16   0   8          5.31          0.27        12.10 o                         
   1   1   8       1042.10        791.90        25.74 o                         
   2   1   8       1427.02       1333.35        44.35 o                         
   3   1   8        352.86        451.01        15.42 o                         
   4   1   8       1918.29       1907.76        61.14 o                         
   5   1   8         53.10         12.34         1.29 o                         
   6   1   8       1432.18       1522.68        55.27 o                         
   7   1   8        339.82        352.96        16.45 o                         
   8   1   8       3191.57       3052.07       157.46 o                         
   9   1   8        550.19        558.72        26.58 o                         
  10   1   8        392.40        351.14        28.37 o                         
  11   1   8        502.80        604.22        46.90 o                         
  12   1   8        367.99        399.60        35.38 o                         
  13   1   8          2.17          9.57         5.61 o                         
  14   1   8          3.64         -1.45         4.01 o                         
  15   1   8         19.63         -0.18         5.57 o                         
   0   2   8         76.08         76.33         4.84 o                         
   1   2   8       3989.01       4060.71       130.15 o                         
   2   2   8       3546.56       3429.65       110.32 o                         
   3   2   8        590.70        645.81        22.57 o                         
   4   2   8        291.78        378.79        12.74 o                         
   5   2   8       1387.60       1326.06        42.67 o                         
   6   2   8        982.04        931.34        36.28 o                         
   7   2   8         20.10         16.28         2.61 o                         
   8   2   8        735.87        693.98        29.13 o                         
   9   2   8          0.05          1.47         1.18 o                         
  10   2   8         62.13         59.61         5.27 o                         
  11   2   8          8.43          9.03         4.01 o                         
  12   2   8         20.19         34.38         7.00 o                         
  13   2   8          1.19          0.84         5.28 o                         
  15   2   8          0.26         -1.95         4.60 o                         
   2   3   8       2923.35       3123.77        97.45 o                         
   3   3   8       1044.79        973.05        31.57 o                         
   4   3   8         48.97         82.01         3.87 o                         
   5   3   8         17.42          2.48         1.07 o                         
   6   3   8         36.44         56.19         3.40 o                         
   7   3   8       2231.29       2088.09        80.23 o                         
   8   3   8       3572.48       3461.63       137.27 o                         
   9   3   8        193.69        187.03         8.95 o                         
  10   3   8         85.27         90.68         6.87 o                         
  11   3   8          2.66         -1.09         2.97 o                         
  12   3   8        267.28        374.30        29.53 o                         
  13   3   8        374.70        439.12        39.07 o                         
  14   3   8         36.82          2.55         4.30 o                         
  15   3   8          4.60         -0.17         4.15 o                         
   0   4   8         61.87         45.09         3.76 o                         
   1   4   8        121.55        111.77         4.80 o                         
   2   4   8       3032.01       2931.25        90.21 o                         
   3   4   8        781.39        837.74        27.86 o                         
   4   4   8        229.25        309.79        11.02 o                         
   5   4   8       1229.03       1185.15        40.93 o                         
   6   4   8        111.94        103.77         4.66 o                         
   7   4   8       1724.65       1752.00        64.10 o                         
   8   4   8        529.79        575.91        23.00 o                         
   9   4   8        223.82        189.76         9.55 o                         
  10   4   8        740.91        730.96        41.57 o                         
  11   4   8         14.35          7.35         2.80 o                         
  12   4   8          9.37          5.50         4.07 o                         
  13   4   8         10.48         24.08         5.86 o                         
   1   5   8        576.93        602.76        19.06 o                         
   2   5   8         11.44          7.69         1.49 o                         
   3   5   8        325.97        402.53        14.63 o                         
   4   5   8        246.58        300.64        11.36 o                         
   5   5   8        730.24        819.64        28.43 o                         
   6   5   8          5.17          5.15         1.27 o                         
   7   5   8          6.33         13.73         3.55 o                         
   8   5   8          0.47          2.51         1.89 o                         
   9   5   8        217.68        216.41        12.33 o                         
  10   5   8          1.57          1.29         2.03 o                         
  11   5   8        254.96        295.96        16.88 o                         
  12   5   8        140.37        173.07        14.09 o                         
  13   5   8          1.04         -0.43         3.80 o                         
  14   5   8         37.04         -5.33         5.91 o                         
  15   5   8         26.33         -1.29         6.04 o                         
   0   6   8       3632.28       3427.36       140.27 o                         
   1   6   8        178.69        192.96         7.30 o                         
   2   6   8       2628.63       2333.94        68.56 o                         
   3   6   8        175.73        132.73         5.93 o                         
   4   6   8       1114.46       1046.09        36.94 o                         
   5   6   8          0.27          4.30         1.47 o                         
   6   6   8        930.71        974.00        31.18 o                         
   7   6   8        606.04        597.97        21.11 o                         
   8   6   8        379.06        346.61        18.79 o                         
   9   6   8        927.37        895.77        43.09 o                         
  10   6   8          3.08          0.88         2.64 o                         
  11   6   8         67.44         49.04         5.42 o                         
  12   6   8        284.46        297.25        18.40 o                         
  13   6   8         61.59        100.18        18.23 o                         
  15   6   8          0.07         -1.99         6.55 o                         
   1   7   8        231.24        183.08         7.12 o                         
   2   7   8         12.31         10.39         1.86 o                         
   3   7   8        233.05        182.91         7.53 o                         
   4   7   8        736.38        589.00        20.81 o                         
   5   7   8        861.48        765.68        27.10 o                         
   6   7   8        201.87        229.18         8.90 o                         
   7   7   8       1293.23       1232.94        50.57 o                         
   8   7   8       3689.95       3823.00       184.79 o                         
   9   7   8        922.50        885.88        50.00 o                         
  10   7   8          7.53         17.50         4.10 o                         
  11   7   8        132.25         99.36         8.30 o                         
  12   7   8        298.36        292.85        25.74 o                         
  13   7   8         20.81          9.75         6.25 o                         
   0   8   8         42.38         45.24         4.40 o                         
   1   8   8         14.46          9.26         1.93 o                         
   2   8   8        951.85        885.71        30.64 o                         
   3   8   8        658.01        602.30        20.14 o                         
   4   8   8          0.34          1.80         1.70 o                         
   5   8   8         29.12         29.59         2.58 o                         
   6   8   8        632.06        680.40        27.48 o                         
   7   8   8       1001.56       1015.43        41.39 o                         
   8   8   8         14.06         19.69         2.56 o                         
   9   8   8          2.07          0.86         2.95 o                         
  10   8   8          4.61          2.73         3.49 o                         
  11   8   8        169.53        131.39        18.22 o                         
  12   8   8         46.71         30.29        13.62 o                         
  13   8   8          0.60          2.55         5.42 o                         
   1   9   8         29.68         31.57         2.91 o                         
   2   9   8       1049.48       1038.29        34.64 o                         
   3   9   8        850.70        729.74        28.32 o                         
   4   9   8        735.05        724.07        33.35 o                         
   5   9   8          4.73          3.36         2.18 o                         
   6   9   8          5.77          4.84         2.33 o                         
   7   9   8        239.97        292.46        13.42 o                         
   8   9   8          0.29          1.22         2.02 o                         
   9   9   8          0.57          1.12         3.24 o                         
  10   9   8        230.85        280.17        17.92 o                         
  12   9   8        111.96         43.89        33.88 o                         
  13   9   8         24.14          0.35         4.73 o                         
   0  10   8       3288.89       3598.59       211.79 o                         
   1  10   8       1997.23       2092.13        83.27 o                         
   2  10   8      12033.44      11577.57       428.00 o                         
   3  10   8        932.43        901.22        38.46 o                         
   4  10   8         25.30         29.24         3.47 o                         
   5  10   8        535.05        585.28        25.96 o                         
   6  10   8        664.37        720.15        32.13 o                         
   7  10   8        284.99        322.11        17.21 o                         
   8  10   8        133.97        158.51         9.37 o                         
   9  10   8          1.78          5.88         3.71 o                         
  10  10   8        112.17         95.59        25.42 o                         
  11  10   8         34.44         30.12        15.25 o                         
  12  10   8          0.09          0.74         5.57 o                         
  13  10   8          2.89         -1.36         5.30 o                         
   1  11   8        102.11        105.83         7.54 o                         
   2  11   8       1037.24       1039.70        46.41 o                         
   3  11   8        527.37        538.67        24.36 o                         
   4  11   8        291.75        330.20        16.33 o                         
   5  11   8          4.18          3.19         2.85 o                         
   6  11   8        278.74        301.06        15.49 o                         
   7  11   8       1021.57       1138.79        50.19 o                         
   8  11   8         53.03         68.42         5.88 o                         
   9  11   8         72.61         61.44        11.62 o                         
  10  11   8        286.36        312.03        19.39 o                         
  11  11   8        112.03         62.08        28.65 o                         
  12  11   8         23.56         27.91        12.48 o                         
   0  12   8       3795.13       3933.28       231.23 o                         
   1  12   8         68.23         65.69         5.59 o                         
   2  12   8        418.39        442.20        20.33 o                         
   3  12   8        686.39        701.52        29.60 o                         
   4  12   8         24.58         31.42         4.02 o                         
   5  12   8        199.36        208.56        11.73 o                         
   6  12   8        242.52        252.04        12.40 o                         
   7  12   8         31.70         25.38         4.93 o                         
   8  12   8         30.67         31.19         4.86 o                         
   9  12   8          0.78          0.65         3.82 o                         
  10  12   8          0.76         -1.63         3.87 o                         
  11  12   8          3.77         -4.72        11.56 o                         
   1  13   8        291.73        286.25        14.46 o                         
   2  13   8        244.85        244.00        12.32 o                         
   3  13   8         97.85         96.31         6.93 o                         
   4  13   8        414.20        458.72        20.41 o                         
   5  13   8        553.92        553.19        23.99 o                         
   6  13   8         10.25          6.16         3.57 o                         
   7  13   8         44.29         34.30         6.07 o                         
   9  13   8        363.99        390.26        26.23 o                         
  10  13   8          0.81         -1.57         8.30 o                         
   0  14   8        947.20       1145.99        64.23 o                         
   1  14   8         36.08         36.46         4.10 o                         
   2  14   8         15.00         10.79         3.38 o                         
   3  14   8        193.46        208.27        14.87 o                         
   4  14   8        510.01        527.20        23.95 o                         
   5  14   8         26.63         24.33         4.09 o                         
   6  14   8         21.33         17.08         3.78 o                         
   7  14   8         41.22         36.88        16.51 o                         
   8  14   8         91.14         62.05        25.48 o                         
   9  14   8        151.42        188.22        32.11 o                         
   1  15   8         10.43          5.09         3.06 o                         
   2  15   8         17.31         19.03         3.46 o                         
   3  15   8          1.30         -0.47         2.85 o                         
   4  15   8          0.75          2.10         3.08 o                         
   5  15   8         17.49         19.57         4.44 o                         
   6  15   8         76.00         57.48         6.43 o                         
   7  15   8          3.82          2.33         8.97 o                         
   0  16   8        200.65        202.98        15.25 o                         
   1  16   8         40.51         22.25         4.23 o                         
   2  16   8         34.02         37.57         4.82 o                         
   3  16   8          0.07          0.03         4.90 o                         
   4  16   8         27.19         25.35         5.07 o                         
   5  16   8          8.78         12.24         9.61 o                         
   1   1   9       2127.99       2060.18        70.30 o                         
   2   1   9         87.53         75.54         3.36 o                         
   3   1   9       1176.94       1171.14        36.40 o                         
   4   1   9        433.58        403.44        13.64 o                         
   5   1   9       1697.59       1667.74        52.60 o                         
   6   1   9        561.70        552.78        20.06 o                         
   7   1   9        753.36        662.15        28.08 o                         
   8   1   9        182.29        183.14        10.16 o                         
   9   1   9       2649.48       2523.02       154.86 o                         
  10   1   9       1992.21       2196.75       163.77 o                         
  11   1   9        133.96        150.79        18.09 o                         
  12   1   9        134.45        207.33        17.84 o                         
  13   1   9         23.32         32.17         6.74 o                         
   0   2   9       1712.62       1346.68        62.42 o                         
   1   2   9       2286.61       2289.40        74.68 o                         
   2   2   9       2834.94       2469.28        86.29 o                         
   3   2   9        613.92        795.62        26.28 o                         
   4   2   9         78.71         41.58         2.60 o                         
   5   2   9         25.23          7.99         1.28 o                         
   6   2   9       1646.82       1488.41        52.84 o                         
   7   2   9        725.99        711.42        29.07 o                         
   8   2   9        267.86        249.86        11.62 o                         
   9   2   9       3978.14       3894.67       227.17 o                         
  10   2   9        878.73       1025.06        75.99 o                         
  11   2   9        617.10        617.36        47.68 o                         
  12   2   9        261.51        365.39        30.00 o                         
  13   2   9        370.16        403.24        32.77 o                         
  14   2   9          8.84         -0.60         5.62 o                         
   1   3   9       2922.33       2963.80        96.11 o                         
   2   3   9        121.84        130.79         5.40 o                         
   3   3   9       1649.00       1547.80        48.05 o                         
   4   3   9       3290.02       3663.33       123.68 o                         
   5   3   9       1359.20       1329.33        42.25 o                         
   6   3   9          8.32         13.89         1.49 o                         
   7   3   9          1.64          1.00         1.53 o                         
   8   3   9       1420.48       1565.26        62.96 o                         
   9   3   9        721.51        609.00        34.11 o                         
  10   3   9        215.17        305.98        18.48 o                         
  11   3   9       1456.52       1537.82       111.35 o                         
  12   3   9         76.18         95.87        10.59 o                         
  13   3   9        102.24         84.55        10.45 o                         
   0   4   9       4588.37       5521.97       251.21 o                         
   1   4   9       3763.24       3715.14       113.85 o                         
   2   4   9          1.57         17.42         1.77 o                         
   3   4   9          5.77          1.49         1.30 o                         
   4   4   9         45.62         31.56         2.36 o                         
   5   4   9        615.51        663.06        23.81 o                         
   6   4   9       1830.73       1801.80        59.20 o                         
   7   4   9          0.42          4.21         1.80 o                         
   8   4   9          0.40          4.16         1.96 o                         
   9   4   9        508.05        493.89        25.30 o                         
  10   4   9          9.45         12.84         3.04 o                         
  11   4   9         18.69         11.11         2.63 o                         
  12   4   9          7.69          2.84         3.80 o                         
  13   4   9         89.37         69.54        56.79 o                         
  15   4   9          2.09          0.71         4.61 o                         
   1   5   9        780.79        701.71        21.80 o                         
   2   5   9          3.58          5.44         1.60 o                         
   3   5   9        917.24        892.96        28.46 o                         
   4   5   9        670.46        587.98        19.68 o                         
   5   5   9        573.68        532.46        21.02 o                         
   6   5   9        118.51        117.66         5.32 o                         
   7   5   9         35.85         45.76         5.24 o                         
   8   5   9       1261.67       1217.81        78.98 o                         
   9   5   9          0.49          0.89         2.08 o                         
  10   5   9        182.88        202.47        11.29 o                         
  11   5   9          1.97          6.13         3.24 o                         
  12   5   9        265.06        358.80        29.70 o                         
  13   5   9        133.55        116.30        82.81 o                         
   0   6   9        780.34        660.85        30.31 o                         
   1   6   9        748.38        842.76        26.15 o                         
   2   6   9         25.15         19.15         3.10 o                         
   3   6   9          4.09          0.03         1.31 o                         
   4   6   9        264.90        230.16         9.11 o                         
   5   6   9         13.69         12.75         1.93 o                         
   6   6   9        821.31        764.73        25.20 o                         
   7   6   9        584.35        551.54        20.61 o                         
   8   6   9        888.41        855.60        46.25 o                         
   9   6   9        558.05        692.81        37.54 o                         
  10   6   9       1039.43        998.37        53.50 o                         
  11   6   9       1027.67       1043.14        55.34 o                         
  12   6   9        151.75        177.66        13.57 o                         
  13   6   9         91.17         56.72        47.82 o                         
  14   6   9          1.73          0.10         4.53 o                         
   1   7   9        132.02        140.50         5.88 o                         
   2   7   9         61.22         61.26         3.37 o                         
   3   7   9        355.05        355.45        13.14 o                         
   4   7   9        300.78        260.16         9.85 o                         
   5   7   9        104.74        104.26         5.03 o                         
   6   7   9          0.33          0.65         1.52 o                         
   7   7   9         69.99         51.67         3.62 o                         
   8   7   9        775.61        857.73        52.30 o                         
   9   7   9       1263.19       1405.91        78.68 o                         
  10   7   9        718.16        719.72        41.60 o                         
  11   7   9         20.74         25.13         4.31 o                         
  12   7   9         33.20         23.46         9.25 o                         
  13   7   9         52.67         30.25        29.07 o                         
  14   7   9         17.66         -2.71         5.70 o                         
   0   8   9       5406.02       5198.00       217.85 o                         
   1   8   9         11.71         18.95         2.31 o                         
   2   8   9        380.17        315.49        11.62 o                         
   3   8   9        415.97        429.66        14.94 o                         
   4   8   9        217.17        183.63         7.54 o                         
   5   8   9        712.86        653.67        40.50 o                         
   6   8   9        284.29        301.45        13.61 o                         
   7   8   9        461.58        496.35        22.34 o                         
   8   8   9        365.74        328.56        26.25 o                         
   9   8   9         63.65         71.00         6.47 o                         
  10   8   9        195.70        226.35        14.83 o                         
  11   8   9        246.22        252.47        24.95 o                         
  12   8   9        127.65         40.25        30.25 o                         
  13   8   9        111.05         17.58        18.11 o                         
   1   9   9        214.88        198.68         8.93 o                         
   2   9   9         13.58         17.47         2.52 o                         
   3   9   9        853.97        840.36        45.61 o                         
   4   9   9         13.58         10.47         2.70 o                         
   5   9   9        100.01         82.46         6.16 o                         
   6   9   9        230.05        248.74        11.80 o                         
   7   9   9         85.44        104.44         6.81 o                         
   8   9   9        556.17        596.17        49.31 o                         
   9   9   9         28.74         29.21         4.80 o                         
  10   9   9        491.95        456.15        24.63 o                         
  12   9   9          6.18          5.03         5.04 o                         
   0  10   9       2014.36       2232.52       135.13 o                         
   1  10   9        442.34        420.25        20.60 o                         
   2  10   9        244.66        257.97        14.67 o                         
   3  10   9          1.04         -0.09         2.87 o                         
   4  10   9         82.53         80.22         6.19 o                         
   5  10   9          4.26          7.72         3.04 o                         
   6  10   9        442.31        474.77        21.75 o                         
   7  10   9         16.46         20.87         3.98 o                         
   8  10   9          5.87         11.35         4.13 o                         
   9  10   9         90.78         73.39        13.63 o                         
  10  10   9          4.96          3.52         4.03 o                         
  11  10   9        122.58         85.05        26.80 o                         
  12  10   9        133.64         51.24        46.33 o                         
  13  10   9         12.87          2.55         7.83 o                         
   1  11   9        503.31        506.89        25.54 o                         
   2  11   9         71.17         69.64         5.61 o                         
   3  11   9        779.04        795.77        37.69 o                         
   4  11   9        792.72        852.88        39.13 o                         
   5  11   9        110.73        121.65         7.71 o                         
   6  11   9         37.92         41.59         4.66 o                         
   7  11   9          1.32          0.42         3.20 o                         
   8  11   9         29.21         25.09         4.46 o                         
   9  11   9         78.79         80.21        18.85 o                         
  10  11   9        351.92        385.21        20.43 o                         
  11  11   9         89.06         53.27        44.80 o                         
  12  11   9          2.65         -2.80         9.39 o                         
   0  12   9       5443.88       5380.50       344.50 o                         
   1  12   9        972.58       1097.88        53.00 o                         
   2  12   9        224.25        230.68        12.84 o                         
   3  12   9        130.18        163.50         8.89 o                         
   4  12   9        154.50        155.39         8.86 o                         
   5  12   9        398.24        382.38        22.27 o                         
   6  12   9        127.09        158.47        10.02 o                         
   7  12   9        756.25        787.98        63.24 o                         
   8  12   9          5.44          4.22         4.15 o                         
   9  12   9         58.07         33.92        16.14 o                         
  10  12   9          9.62          1.43         4.72 o                         
  11  12   9         31.53         54.54        16.08 o                         
   1  13   9        293.72        281.64        14.39 o                         
   2  13   9        224.35        217.91        11.40 o                         
   3  13   9        109.41        119.17         7.17 o                         
   4  13   9          7.41          9.32         3.28 o                         
   5  13   9         45.51         47.57         5.89 o                         
   6  13   9        177.03        161.05        10.03 o                         
   7  13   9         11.37          8.71         4.30 o                         
   8  13   9        193.94        210.13        15.51 o                         
  10  13   9        154.21        125.76        24.73 o                         
   0  14   9       1309.67       1409.69        74.83 o                         
   1  14   9        149.54        152.68         9.35 o                         
   2  14   9        317.08        342.63        16.37 o                         
   3  14   9          5.42          6.85         3.08 o                         
   4  14   9        309.26        302.04        14.40 o                         
   5  14   9         12.14          8.92         3.60 o                         
   6  14   9        116.90        113.36        15.72 o                         
   7  14   9        342.24        335.18        50.67 o                         
   8  14   9         10.76          1.12         8.05 o                         
   1  15   9       2352.35       2178.36       132.29 o                         
   2  15   9         48.06         49.64         4.72 o                         
   3  15   9        128.56        134.10         8.17 o                         
   4  15   9         55.62         68.18         6.89 o                         
   5  15   9        424.22        403.02        24.47 o                         
   6  15   9        393.07        353.52        45.65 o                         
   0  16   9        700.30        789.62        85.13 o                         
   1  16   9        577.82        527.75        32.69 o                         
   2  16   9          8.72          6.92         3.76 o                         
   3  16   9          8.94          8.97         4.24 o                         
   0   0  10      11420.25      11044.87       663.47 o                         
   1   0  10       1248.77       1291.95        61.25 o                         
   2   0  10      13398.99      13224.97       553.36 o                         
   3   0  10        202.71        218.32        12.25 o                         
   4   0  10        930.05        688.65        33.48 o                         
   5   0  10          0.35          6.16         1.97 o                         
   6   0  10       2101.34       1989.33       107.07 o                         
   7   0  10        213.25        211.92        14.28 o                         
   8   0  10       2022.45       1889.04       119.28 o                         
   9   0  10        147.12        184.49        25.92 o                         
  10   0  10        230.38        227.49        31.02 o                         
  11   0  10        851.44        904.07       112.12 o                         
  12   0  10        150.36        123.73        15.72 o                         
  13   0  10        240.79        372.57        48.44 o                         
  15   0  10         22.06          4.27         8.05 o                         
   1   1  10        103.64        119.55         4.87 o                         
   2   1  10        301.92        281.00         9.75 o                         
   3   1  10        308.53        200.21         7.48 o                         
   4   1  10         82.76         92.62         4.21 o                         
   5   1  10        210.31        199.47         7.55 o                         
   6   1  10         13.65         13.24         1.60 o                         
   7   1  10       1910.93       1920.13        78.57 o                         
   8   1  10       1791.28       1874.21        75.16 o                         
   9   1  10       5616.93       6091.82       413.48 o                         
  10   1  10        866.16       1058.32        73.62 o                         
  11   1  10        119.67        172.73        14.23 o                         
  12   1  10        604.30        706.15        54.15 o                         
  13   1  10        125.58        137.46        15.93 o                         
  15   1  10         36.46         -3.51         5.33 o                         
   0   2  10          1.58          1.30         2.30 o                         
   1   2  10       5249.69       5617.51       178.84 o                         
   2   2  10       2356.31       2287.35        72.10 o                         
   3   2  10        979.61        918.90        30.92 o                         
   4   2  10         32.27         40.31         2.44 o                         
   5   2  10        351.01        354.20        12.38 o                         
   6   2  10        842.11        838.34        29.48 o                         
   7   2  10        110.53        106.28         5.98 o                         
   8   2  10       1400.24       1447.85        57.26 o                         
   9   2  10          3.08          3.22         3.49 o                         
  10   2  10        179.64        192.93        19.61 o                         
  11   2  10         56.54         61.00         7.21 o                         
  12   2  10          0.71          7.01         3.84 o                         
  13   2  10          7.50          7.56         5.15 o                         
  14   2  10         36.00          1.32         5.61 o                         
  15   2  10         34.31          0.48         4.82 o                         
   1   3  10       2260.23       2134.14        69.55 o                         
   2   3  10         15.53          5.81         1.48 o                         
   3   3  10         89.36         73.70         3.94 o                         
   4   3  10        103.80         79.58         3.95 o                         
   5   3  10        278.64        256.57         9.48 o                         
   6   3  10        509.56        481.42        17.21 o                         
   7   3  10        161.78        141.44         6.99 o                         
   8   3  10       2746.59       2678.36       145.05 o                         
   9   3  10        783.30        884.01        49.39 o                         
  10   3  10       2661.59       2572.32       197.39 o                         
  11   3  10         45.65         49.30         7.02 o                         
  12   3  10       1482.12       1705.56       127.24 o                         
  13   3  10          0.19          2.20         4.63 o                         
  15   3  10          4.79          0.79         5.35 o                         
   0   4  10       3075.18       2854.50       135.44 o                         
   1   4  10         18.01         11.28         1.78 o                         
   2   4  10       4449.06       4069.05       131.44 o                         
   3   4  10       1158.23       1096.23        36.54 o                         
   4   4  10       1653.26       1556.57        50.78 o                         
   5   4  10         26.49         19.03         2.20 o                         
   6   4  10        868.95        760.03        30.16 o                         
   7   4  10         10.66         19.84         2.64 o                         
   8   4  10       1255.40       1402.32        77.69 o                         
   9   4  10          2.64          4.55         2.40 o                         
  10   4  10        673.94        639.34        38.61 o                         
  11   4  10         16.96          8.03         2.38 o                         
  12   4  10         12.42         11.16         5.30 o                         
  13   4  10        473.57        454.92       294.58 o                         
  15   4  10          6.81          2.35         6.17 o                         
   1   5  10          0.08          2.78         1.49 o                         
   2   5  10       1081.29       1144.50        36.93 o                         
   3   5  10          5.15         18.54         1.95 o                         
   4   5  10        144.43        132.25         5.56 o                         
   5   5  10        482.91        421.15        15.61 o                         
   6   5  10        167.16        141.44         6.79 o                         
   7   5  10         80.02         68.03         4.81 o                         
   8   5  10        241.92        273.07        15.26 o                         
   9   5  10        989.99        994.10        49.86 o                         
  10   5  10        349.74        417.30        24.54 o                         
  11   5  10        212.66        216.97        16.35 o                         
  12   5  10        103.84        124.58        13.13 o                         
  13   5  10         93.45         80.02        63.89 o                         
  14   5  10          9.73         -1.29         3.99 o                         
  15   5  10          3.84         -3.96         5.86 o                         
   0   6  10        340.14        297.72        14.68 o                         
   1   6  10       1081.73       1124.90        37.37 o                         
   2   6  10       2983.79       2639.23        84.19 o                         
   3   6  10        885.82        860.06        29.05 o                         
   4   6  10       1070.49       1038.57        37.34 o                         
   5   6  10        314.20        335.32        12.99 o                         
   6   6  10        473.27        452.30        17.75 o                         
   7   6  10         91.09        115.60         5.97 o                         
   8   6  10        481.59        450.07        24.24 o                         
   9   6  10        319.15        363.18        20.83 o                         
  10   6  10        343.63        305.07        19.76 o                         
  11   6  10        259.00        322.23        20.49 o                         
  12   6  10         77.50         45.77        16.80 o                         
  13   6  10         16.65         14.48        14.89 o                         
   1   7  10       1015.88        911.34        28.73 o                         
   2   7  10        306.93        257.65         9.26 o                         
   3   7  10       1913.91       1936.10        65.22 o                         
   4   7  10        493.60        438.10        16.60 o                         
   5   7  10       1592.34       1674.70        67.05 o                         
   6   7  10          0.69          0.73         1.75 o                         
   7   7  10         61.89         39.43         3.29 o                         
   8   7  10       3671.36       3838.07       217.29 o                         
   9   7  10        169.19        132.62        10.42 o                         
  10   7  10       2768.99       2985.66       163.00 o                         
  11   7  10        179.59        144.10        12.24 o                         
  12   7  10        550.29        590.28        53.74 o                         
  13   7  10          0.12          2.66         4.75 o                         
   0   8  10       4248.15       3767.88       158.77 o                         
   1   8  10        156.88        167.89         6.71 o                         
   2   8  10         45.32         40.16         3.05 o                         
   3   8  10        343.89        360.66        15.71 o                         
   4   8  10        361.89        368.65        17.29 o                         
   5   8  10        206.69        197.41        10.99 o                         
   6   8  10        439.88        405.61        18.07 o                         
   7   8  10         20.49         26.90         2.90 o                         
   8   8  10          0.73          1.57         2.70 o                         
   9   8  10         42.04         38.01         4.96 o                         
  10   8  10         71.99         87.65        17.01 o                         
  11   8  10        110.94         76.97        25.76 o                         
  12   8  10         15.36          8.64         9.47 o                         
  13   8  10         40.33          9.87        11.32 o                         
   1   9  10          8.28         12.74         2.93 o                         
   2   9  10         16.74         14.30         2.72 o                         
   3   9  10          1.53          4.09         2.38 o                         
   4   9  10       1093.14       1011.62        47.87 o                         
   5   9  10          0.02          1.65         2.43 o                         
   6   9  10         84.54        107.15         7.14 o                         
   7   9  10         16.04         16.02         3.78 o                         
   8   9  10         94.55         89.15         9.78 o                         
   9   9  10        270.07        260.08        15.70 o                         
  10   9  10         57.75         63.56        14.05 o                         
  11   9  10         67.22         35.68        16.87 o                         
  12   9  10        121.42         92.98        69.67 o                         
  13   9  10          1.93         -6.64         7.56 o                         
   0  10  10       7403.36       7634.27       553.57 o                         
   1  10  10       7023.86       7112.07       321.85 o                         
   2  10  10       2815.62       2960.65       125.55 o                         
   3  10  10        101.68        106.52         7.84 o                         
   4  10  10        361.08        371.33        18.88 o                         
   5  10  10        572.29        600.71        27.11 o                         
   6  10  10         63.99         81.75         6.15 o                         
   7  10  10         81.35         98.77         6.98 o                         
   8  10  10         12.11          9.50         3.57 o                         
   9  10  10        712.06        693.85        35.92 o                         
  10  10  10        364.49        360.84        20.14 o                         
  11  10  10        295.09        230.65       151.08 o                         
  12  10  10         64.28         42.05        39.84 o                         
   1  11  10        395.65        423.81        21.13 o                         
   2  11  10        323.13        368.11        19.16 o                         
   3  11  10          0.04         -0.64         2.51 o                         
   4  11  10         20.48         25.67         4.26 o                         
   5  11  10        115.41        114.73         7.50 o                         
   6  11  10        296.01        323.61        16.83 o                         
   7  11  10        349.19        330.90        22.08 o                         
   8  11  10        291.16        343.12        21.03 o                         
   9  11  10        369.83        329.93        24.69 o                         
  10  11  10       1284.65       1264.76        96.89 o                         
  11  11  10          0.25          1.33         4.73 o                         
   0  12  10        556.00        543.62        37.06 o                         
   1  12  10        131.31        140.15         8.68 o                         
   2  12  10          1.23          1.75         3.12 o                         
   3  12  10         40.11         37.00         4.50 o                         
   4  12  10          6.23          8.54         3.29 o                         
   5  12  10         80.16         61.86         6.92 o                         
   6  12  10         95.54         73.65         9.78 o                         
   7  12  10         65.98         46.67        10.02 o                         
   8  12  10         61.33         40.34         8.02 o                         
   9  12  10          0.69          2.24         3.53 o                         
  10  12  10        106.74         61.54        54.48 o                         
   1  13  10         66.49         71.91         6.10 o                         
   2  13  10        137.75        138.58         8.62 o                         
   3  13  10          0.17          2.60         2.84 o                         
   4  13  10        356.66        368.43        17.17 o                         
   5  13  10          1.18         -0.90         2.93 o                         
   6  13  10        236.78        221.33        13.74 o                         
   7  13  10        403.34        422.92        23.40 o                         
   8  13  10        463.52        536.84        66.33 o                         
   9  13  10        488.22        484.41       315.72 o                         
   0  14  10        956.21        923.08        50.26 o                         
   1  14  10          5.22          4.40         3.03 o                         
   2  14  10       1355.80       1398.58        56.77 o                         
   3  14  10        532.70        518.14        23.64 o                         
   4  14  10        496.27        465.10        21.60 o                         
   5  14  10          3.57          7.19         4.09 o                         
   6  14  10        142.38        155.06        12.11 o                         
   7  14  10         16.17         10.24         4.01 o                         
   8  14  10          3.10         -1.97         8.21 o                         
   1  15  10          0.20          1.53         3.57 o                         
   2  15  10        141.45        101.40        13.67 o                         
   3  15  10         17.20         15.95         4.80 o                         
   4  15  10         21.51         14.77         5.20 o                         
   5  15  10         54.57         34.05         8.28 o                         
   0  16  10         28.94         23.71         7.64 o                         
   1  16  10        168.89        133.36        12.00 o                         
   1   1  11        170.41        184.20         7.20 o                         
   2   1  11        663.36        698.42        22.06 o                         
   3   1  11        503.80        533.95        18.18 o                         
   4   1  11        292.93        283.09        10.85 o                         
   5   1  11       1648.79       1646.43        52.69 o                         
   6   1  11         84.98         68.28         3.54 o                         
   7   1  11        732.03        723.05        26.99 o                         
   8   1  11       4916.18       5138.36       265.65 o                         
   9   1  11        240.01        186.87        15.07 o                         
  10   1  11         16.36         19.53         4.10 o                         
  11   1  11         89.48        118.47        11.72 o                         
  12   1  11        735.28        869.07        65.80 o                         
  13   1  11          2.42          3.83         4.55 o                         
  14   1  11         17.60         -1.28         3.70 o                         
  15   1  11          2.77          1.62         5.25 o                         
   0   2  11       6035.10       5264.96       257.24 o                         
   1   2  11       1604.42       1477.21        47.73 o                         
   2   2  11       6164.07       5269.14       166.19 o                         
   3   2  11       1005.27       1196.89        38.23 o                         
   4   2  11        135.80         57.77         2.98 o                         
   5   2  11         36.45         39.45         2.46 o                         
   6   2  11       1306.24       1210.14        38.69 o                         
   7   2  11         33.76         23.84         2.58 o                         
   8   2  11        685.78        692.78        37.68 o                         
   9   2  11        597.30        692.40        98.71 o                         
  10   2  11          6.69         10.63         3.89 o                         
  11   2  11         91.10         84.77        10.92 o                         
  12   2  11        109.99        101.95        11.15 o                         
  13   2  11          5.07          7.04         5.27 o                         
  14   2  11         12.45         -0.67         5.54 o                         
  15   2  11          0.14          1.63         4.99 o                         
   1   3  11        172.13        195.56         7.76 o                         
   2   3  11         11.43         22.54         2.00 o                         
   3   3  11        702.54        677.82        23.56 o                         
   4   3  11        610.63        592.14        19.64 o                         
   5   3  11         67.18         91.85         4.45 o                         
   6   3  11        180.21        154.50         7.00 o                         
   7   3  11       1696.80       1465.25        59.34 o                         
   8   3  11        997.77        993.76        58.57 o                         
   9   3  11       1002.66       1035.71        57.12 o                         
  10   3  11         91.48         86.19         9.71 o                         
  11   3  11        100.17         75.83         9.16 o                         
  12   3  11          2.54          4.11         4.30 o                         
  13   3  11         36.21         21.80        22.10 o                         
  15   3  11         12.15         -0.13         7.54 o                         
   0   4  11       1039.90       1255.70        58.12 o                         
   1   4  11          0.09          1.28         1.42 o                         
   2   4  11       2313.16       2277.93        75.94 o                         
   3   4  11        119.57        123.55         5.59 o                         
   4   4  11        159.74        160.41         7.02 o                         
   5   4  11         77.64        102.83         4.54 o                         
   6   4  11         57.63         42.45         2.98 o                         
   7   4  11          2.99          5.74         2.75 o                         
   8   4  11          5.22          4.37         2.50 o                         
   9   4  11       1595.80       1554.16        80.45 o                         
  10   4  11         21.96         17.55         3.22 o                         
  11   4  11         34.20         30.71         5.33 o                         
  12   4  11         61.77         67.86         9.06 o                         
  13   4  11          5.33          6.14         5.03 o                         
   1   5  11        706.84        712.37        24.27 o                         
   2   5  11        673.84        655.01        23.06 o                         
   3   5  11         42.47         49.00         2.99 o                         
   4   5  11       2126.37       2021.81        65.90 o                         
   5   5  11        528.56        544.97        20.63 o                         
   6   5  11        286.61        294.01        15.96 o                         
   7   5  11          5.21         11.39         2.93 o                         
   8   5  11       1915.08       1998.49       108.57 o                         
   9   5  11          4.37          2.17         2.78 o                         
  10   5  11         88.70        134.93        10.49 o                         
  11   5  11        279.67        279.23        36.59 o                         
  12   5  11        124.34        159.19        15.73 o                         
  13   5  11         28.48         19.10        17.12 o                         
   0   6  11       1532.15       1220.20        57.79 o                         
   1   6  11          8.08         12.24         1.98 o                         
   2   6  11       1376.19       1174.00        42.22 o                         
   3   6  11        191.47        166.10         7.29 o                         
   4   6  11        135.39        123.14         6.25 o                         
   5   6  11        514.93        539.67        22.81 o                         
   6   6  11         42.34         45.65         4.02 o                         
   7   6  11       1469.65       1335.64        58.37 o                         
   8   6  11        243.42        242.56        16.44 o                         
   9   6  11          2.32          2.64         3.10 o                         
  10   6  11         20.48         34.59         5.50 o                         
  11   6  11        101.72         76.15        11.62 o                         
  12   6  11         25.24         10.86         9.43 o                         
  13   6  11         62.48         28.19        19.39 o                         
  14   6  11          1.48          1.10         8.10 o                         
   1   7  11        598.27        603.17        23.05 o                         
   2   7  11          2.53          8.06         1.92 o                         
   3   7  11          3.23          2.93         1.89 o                         
   4   7  11         34.20         32.01         3.43 o                         
   5   7  11        102.72        111.81         7.18 o                         
   6   7  11         54.30         50.46         4.44 o                         
   7   7  11         98.42         84.13         7.68 o                         
   8   7  11          0.07          6.72         3.25 o                         
   9   7  11        391.52        368.79        23.33 o                         
  10   7  11        247.45        240.16        15.50 o                         
  11   7  11         67.73         50.25         6.24 o                         
  12   7  11          4.14          3.81         4.20 o                         
  13   7  11         96.64         62.13        52.46 o                         
   0   8  11        894.21        834.23        44.44 o                         
   1   8  11        491.97        546.36        23.75 o                         
   2   8  11       1806.57       1803.90        72.26 o                         
   3   8  11         59.21         60.19         4.95 o                         
   4   8  11        181.27        166.75         9.95 o                         
   5   8  11        189.03        204.33        10.56 o                         
   6   8  11        138.44        150.75         8.29 o                         
   7   8  11        770.74        757.31        47.38 o                         
   8   8  11        105.86         98.00         8.59 o                         
   9   8  11          9.74          9.54         3.63 o                         
  10   8  11         90.67         82.73        16.34 o                         
  12   8  11          4.99          5.24        10.42 o                         
  13   8  11          0.31          0.98         5.77 o                         
   1   9  11         55.10         65.72         5.64 o                         
   2   9  11        205.49        222.72        12.91 o                         
   3   9  11        720.12        789.68        38.72 o                         
   4   9  11        116.03        143.59         9.86 o                         
   5   9  11         74.34         93.95         7.61 o                         
   6   9  11        277.45        320.32        16.18 o                         
   7   9  11        322.38        293.57        14.86 o                         
   8   9  11       1003.90       1008.79        46.95 o                         
   9   9  11        126.43        119.32        22.67 o                         
  10   9  11         72.74         92.02        18.05 o                         
  11   9  11        372.12        319.74       204.86 o                         
  12   9  11        345.78        405.52       269.15 o                         
   0  10  11        227.76        241.92        20.64 o                         
   1  10  11        206.60        208.11        12.04 o                         
   2  10  11          8.82         13.62         3.26 o                         
   3  10  11         25.92         25.04         4.10 o                         
   4  10  11        174.07        162.54        10.37 o                         
   5  10  11         39.49         46.29         4.78 o                         
   6  10  11         46.04         50.26         5.13 o                         
   7  10  11         19.20         18.29         3.84 o                         
   8  10  11          1.97         -0.48         3.44 o                         
   9  10  11        450.26        394.70        22.35 o                         
  10  10  11         25.99         10.72         7.51 o                         
  11  10  11        244.61        203.23       145.60 o                         
  12  10  11        184.03        162.91        24.24 o                         
   1  11  11        260.32        282.85        15.28 o                         
   2  11  11         19.07         17.59         3.57 o                         
   3  11  11        325.26        314.93        16.31 o                         
   4  11  11          9.06          8.50         3.13 o                         
   5  11  11         71.27         74.61         5.92 o                         
   6  11  11          0.32          3.40         3.29 o                         
   7  11  11         30.68         18.46         4.01 o                         
   8  11  11        976.64       1127.82        96.79 o                         
   9  11  11         85.76         69.28        14.61 o                         
  10  11  11          6.09          4.82         5.68 o                         
  11  11  11         32.52         24.13        10.87 o                         
   0  12  11         21.90         18.67         5.21 o                         
   1  12  11        177.11        184.02        11.03 o                         
   2  12  11        890.59        936.09        42.64 o                         
   3  12  11        186.15        183.18        10.90 o                         
   4  12  11        240.62        288.82        14.99 o                         
   5  12  11         31.55         23.66         4.14 o                         
   6  12  11        345.12        374.60        18.93 o                         
   7  12  11          0.66          2.01         3.99 o                         
   8  12  11         89.29         62.28        12.53 o                         
   9  12  11         72.14         30.13        33.04 o                         
  10  12  11          8.46          5.77         7.80 o                         
   1  13  11        404.56        410.46        20.90 o                         
   2  13  11        394.53        408.85        20.84 o                         
   3  13  11         57.06         40.98         5.53 o                         
   4  13  11         30.58         18.71         4.30 o                         
   5  13  11         10.48          4.65         3.10 o                         
   6  13  11         93.49         94.97        18.09 o                         
   7  13  11          0.03         -0.71         3.72 o                         
   8  13  11          6.65          2.99         7.02 o                         
   9  13  11        170.27        138.29        25.98 o                         
   0  14  11         73.80         80.13         9.40 o                         
   1  14  11         36.93         36.00         4.51 o                         
   2  14  11        276.10        261.84        13.19 o                         
   3  14  11        102.34         93.93         9.62 o                         
   4  14  11        499.18        448.88        27.95 o                         
   5  14  11         21.30         16.71         5.42 o                         
   6  14  11          8.70          6.59         4.16 o                         
   7  14  11         48.18         37.79        14.36 o                         
   1  15  11        132.46        115.75         9.91 o                         
   2  15  11        220.42        173.04        12.31 o                         
   3  15  11          1.95          5.01         4.59 o                         
   4  15  11         88.08        103.49        11.14 o                         
   0   0  12        735.68        735.02        47.51 o                         
   1   0  12         59.22         53.31         4.28 o                         
   2   0  12        910.91        686.90        29.91 o                         
   3   0  12          0.14          4.39         1.91 o                         
   4   0  12       1737.42       1553.59        71.21 o                         
   5   0  12       4450.83       4301.64       233.71 o                         
   6   0  12       1965.98       1829.77        84.55 o                         
   7   0  12       1769.20       1843.15       116.95 o                         
   8   0  12       7639.11       7160.01       686.73 o                         
   9   0  12         12.18         19.03         5.95 o                         
  10   0  12         14.67         19.05         6.08 o                         
  11   0  12         16.71          8.03         4.92 o                         
  12   0  12        233.94        287.89        31.42 o                         
  13   0  12         26.61         42.38        12.16 o                         
   1   1  12         98.66         89.66         3.91 o                         
   2   1  12        328.74        347.19        11.88 o                         
   3   1  12        276.71        245.07         8.68 o                         
   4   1  12        638.61        710.65        23.39 o                         
   5   1  12          5.40          6.26         1.61 o                         
   6   1  12       1578.79       1527.11        48.58 o                         
   7   1  12        835.60        819.09        36.85 o                         
   8   1  12        631.33        686.22        37.04 o                         
   9   1  12         20.00         40.25         9.51 o                         
  10   1  12       1593.78       1827.92       125.92 o                         
  11   1  12         16.10          8.03         3.61 o                         
  12   1  12        115.95        100.50        10.20 o                         
  13   1  12         42.69         24.28         6.08 o                         
   0   2  12       1029.66        888.41        42.38 o                         
   1   2  12        127.29        127.42         5.43 o                         
   2   2  12        779.76        788.61        24.92 o                         
   3   2  12         79.76         83.31         3.80 o                         
   4   2  12       1377.07       1389.29        47.08 o                         
   5   2  12        621.17        673.19        22.04 o                         
   6   2  12       1069.00       1055.55        37.42 o                         
   7   2  12        156.75        167.21        10.83 o                         
   8   2  12       1086.56       1211.35        63.55 o                         
   9   2  12         51.55         40.25        10.05 o                         
  10   2  12        316.46        341.54        28.07 o                         
  11   2  12        433.91        456.34        36.44 o                         
  12   2  12         36.69         46.26         6.44 o                         
  13   2  12         48.73         20.96        20.15 o                         
  14   2  12         33.60          2.12         5.86 o                         
   1   3  12          0.12          4.31         1.56 o                         
   2   3  12        776.93        730.17        25.31 o                         
   3   3  12        148.03        160.18         6.57 o                         
   4   3  12       1979.68       1900.54        60.82 o                         
   5   3  12         86.30         83.03         3.88 o                         
   6   3  12        263.82        262.80        19.26 o                         
   7   3  12        291.21        292.84        17.39 o                         
   8   3  12       1913.93       2168.79       118.26 o                         
   9   3  12          0.31          1.62         2.24 o                         
  10   3  12        358.91        449.98        35.50 o                         
  11   3  12         69.39        105.71        12.80 o                         
  12   3  12         31.71         53.29         7.61 o                         
  13   3  12         18.48         13.86        11.26 o                         
   0   4  12       2071.34       1854.44        84.88 o                         
   1   4  12        116.22        134.00         6.13 o                         
   2   4  12        462.70        380.48        14.58 o                         
   3   4  12          6.26          4.40         1.70 o                         
   4   4  12        441.96        371.38        14.05 o                         
   5   4  12          3.14          2.67         1.61 o                         
   6   4  12       1927.74       1918.82        77.51 o                         
   7   4  12          9.54          7.23         2.86 o                         
   8   4  12        347.75        336.10        19.56 o                         
   9   4  12         41.25         52.51         6.62 o                         
  10   4  12       1005.82       1002.65        87.92 o                         
  11   4  12        491.84        481.11        38.34 o                         
  12   4  12          5.44          1.88         3.70 o                         
  13   4  12         61.95         40.14        30.14 o                         
   1   5  12        456.34        390.62        14.80 o                         
   2   5  12        210.57        223.06         8.99 o                         
   3   5  12          3.91          0.29         1.65 o                         
   4   5  12        548.88        515.99        23.12 o                         
   5   5  12         82.01         78.50         5.28 o                         
   6   5  12         33.06         23.53         2.74 o                         
   7   5  12        255.68        241.66        26.57 o                         
   8   5  12        184.95        254.07        18.51 o                         
   9   5  12        184.31        213.40        17.64 o                         
  10   5  12        104.91         71.21         7.40 o                         
  11   5  12          4.51          8.82         3.29 o                         
  12   5  12          0.50         -0.03         3.57 o                         
  13   5  12         15.91          9.72        12.44 o                         
  14   5  12          6.95          1.14         4.27 o                         
   0   6  12          4.69          4.28         2.46 o                         
   1   6  12         37.16         22.87         2.30 o                         
   2   6  12        600.51        495.46        23.39 o                         
   3   6  12          4.86          2.44         1.83 o                         
   4   6  12         11.72          8.20         2.27 o                         
   5   6  12          5.23          6.40         2.38 o                         
   6   6  12        262.09        269.07        25.65 o                         
   7   6  12        190.49        180.86         8.86 o                         
   8   6  12         25.72         10.45         3.50 o                         
   9   6  12          5.12          9.21         3.77 o                         
  10   6  12         50.39         52.47         6.20 o                         
  11   6  12          1.96         -0.73         3.22 o                         
  12   6  12         48.34         37.31        34.48 o                         
  13   6  12          0.02         -0.21         4.62 o                         
   1   7  12         82.35         70.44         5.47 o                         
   2   7  12       1041.51        996.85        44.04 o                         
   3   7  12       2455.04       2590.77       109.55 o                         
   4   7  12       1512.24       1542.01        67.18 o                         
   5   7  12         14.76         19.18         3.69 o                         
   6   7  12       1585.66       1468.11        70.63 o                         
   7   7  12        177.64        176.26         9.30 o                         
   8   7  12          3.98         14.64         4.10 o                         
   9   7  12        247.87        261.35        16.88 o                         
  10   7  12        649.46        670.42        41.31 o                         
  11   7  12        172.97        170.08        15.39 o                         
  12   7  12         31.42         33.91        30.28 o                         
  13   7  12         63.67         24.08        25.56 o                         
   0   8  12         73.76        123.92        13.02 o                         
   1   8  12          0.48          0.73         2.50 o                         
   2   8  12        166.45        185.08        12.07 o                         
   3   8  12        139.27        127.21         8.89 o                         
   4   8  12        193.06        191.81        11.22 o                         
   5   8  12         39.15         39.65         4.66 o                         
   6   8  12         17.54         21.18         3.68 o                         
   7   8  12         64.47         51.97         4.66 o                         
   8   8  12        451.54        432.08        51.95 o                         
   9   8  12         18.96         23.97         5.04 o                         
  10   8  12         53.41         42.64         9.27 o                         
  11   8  12          5.57          1.06         5.72 o                         
  12   8  12         12.32          4.39         5.26 o                         
  13   8  12         53.35         51.83        15.38 o                         
   1   9  12        250.35        257.03        14.50 o                         
   2   9  12         14.37         26.55         3.82 o                         
   3   9  12        254.45        287.94        15.92 o                         
   4   9  12        848.87        828.20        41.93 o                         
   5   9  12        201.05        210.16        13.23 o                         
   6   9  12         72.42         84.74         7.31 o                         
   7   9  12        210.30        196.99        14.93 o                         
   8   9  12        476.09        488.20        28.16 o                         
   9   9  12          4.55          7.08         3.74 o                         
  10   9  12         74.23         66.85        14.18 o                         
  11   9  12         26.93         19.35        20.04 o                         
  12   9  12         65.91         92.29        20.44 o                         
   0  10  12        152.69        157.26        14.77 o                         
   1  10  12          0.47         -0.23         2.55 o                         
   2  10  12         78.42         80.60         6.07 o                         
   3  10  12        627.70        667.26        33.36 o                         
   4  10  12       2234.89       2417.77       110.78 o                         
   5  10  12          0.22          1.62         3.16 o                         
   6  10  12        122.04        135.55         9.45 o                         
   7  10  12         56.41         65.77         7.82 o                         
   8  10  12        297.28        299.32        17.91 o                         
   9  10  12         36.19         30.28         7.81 o                         
  10  10  12         74.53         29.18        27.62 o                         
  11  10  12         59.39         15.53        19.68 o                         
   1  11  12         13.49         10.39         3.48 o                         
   2  11  12        259.13        277.23        15.42 o                         
   3  11  12       1005.12       1033.35        49.94 o                         
   4  11  12        635.26        659.76        30.15 o                         
   5  11  12         18.77         13.00         3.50 o                         
   6  11  12         37.58         40.86        10.28 o                         
   7  11  12         34.58         33.51         8.43 o                         
   8  11  12        448.02        461.28        27.24 o                         
   9  11  12        103.82         72.77        24.76 o                         
  10  11  12         46.87         32.13        32.07 o                         
   0  12  12        131.74        120.76        11.48 o                         
   1  12  12         75.56         73.39         6.38 o                         
   2  12  12        962.33        987.03        44.81 o                         
   3  12  12         28.57         32.15         4.51 o                         
   4  12  12         25.71         16.39         3.78 o                         
   5  12  12         19.61         15.91         3.98 o                         
   6  12  12         21.26         14.64         4.50 o                         
   7  12  12          2.24          1.95         3.68 o                         
   8  12  12          7.94          5.55         4.29 o                         
   9  12  12          3.42          2.41         4.68 o                         
   1  13  12         62.24         51.44         5.44 o                         
   2  13  12        477.95        410.89        19.88 o                         
   3  13  12         42.41         36.29         4.58 o                         
   4  13  12        203.18        171.67        10.30 o                         
   5  13  12         92.42         81.93        16.31 o                         
   6  13  12       1262.87       1368.52        77.54 o                         
   7  13  12        130.36        143.87        15.40 o                         
   8  13  12         76.25         93.07        20.68 o                         
   0  14  12       1053.78        983.71        67.81 o                         
   1  14  12         11.06          9.91         3.53 o                         
   2  14  12         77.54         89.26         9.62 o                         
   3  14  12         24.02         32.77         5.50 o                         
   4  14  12        138.86        138.36        18.76 o                         
   5  14  12         58.61         41.34        10.06 o                         
   6  14  12        411.99        232.41        37.34 o                         
   1  15  12         28.45         18.04         7.05 o                         
   2  15  12        357.27        265.67        18.64 o                         
   1   1  13        456.84        435.63        14.08 o                         
   2   1  13         25.85         26.34         2.17 o                         
   3   1  13         18.22         10.89         1.80 o                         
   4   1  13       4920.14       4721.60       146.30 o                         
   5   1  13       2058.54       1816.72        77.95 o                         
   6   1  13        137.08        104.22         5.51 o                         
   7   1  13         19.56         21.14         2.52 o                         
   8   1  13       1471.99       1517.13        80.04 o                         
   9   1  13          4.39          8.18         3.51 o                         
  10   1  13         57.10         61.61         7.66 o                         
  11   1  13        306.46        350.63        30.94 o                         
  12   1  13        596.91        712.68        54.47 o                         
  13   1  13         15.42         13.39         9.17 o                         
   0   2  13       2007.87       1945.29        86.80 o                         
   1   2  13        623.35        537.42        18.19 o                         
   2   2  13       2084.11       1784.35        58.33 o                         
   3   2  13        633.62        614.47        20.92 o                         
   4   2  13       1283.74       1113.05        37.10 o                         
   5   2  13        204.03        207.93        12.49 o                         
   6   2  13       2932.49       2907.61       112.88 o                         
   7   2  13        297.36        285.98        13.96 o                         
   8   2  13          5.98          5.47         2.43 o                         
   9   2  13        760.55        895.15        62.70 o                         
  10   2  13        795.14        898.39        67.51 o                         
  11   2  13        178.06        225.30        20.10 o                         
  12   2  13        526.34        641.27        49.27 o                         
  13   2  13        315.91        263.43       179.09 o                         
   1   3  13         25.72         22.11         2.06 o                         
   2   3  13       2207.14       2150.09        70.04 o                         
   3   3  13         94.62        117.17         5.35 o                         
   4   3  13        176.88        243.78         9.31 o                         
   5   3  13       1345.60       1242.35        64.20 o                         
   6   3  13        175.35        172.29        16.73 o                         
   7   3  13         70.95         78.40         9.58 o                         
   8   3  13        331.69        314.10        26.96 o                         
   9   3  13         34.86         53.30         8.41 o                         
  10   3  13        237.34        209.48        18.92 o                         
  11   3  13        312.17        314.25        37.13 o                         
  12   3  13        232.79        235.28        20.72 o                         
  13   3  13          7.81          2.53         3.88 o                         
  14   3  13         11.87          1.53         4.93 o                         
   0   4  13        211.01        178.49        10.99 o                         
   1   4  13         77.92         94.39         4.55 o                         
   2   4  13       1195.69       1128.32        38.10 o                         
   3   4  13          8.85          7.11         1.89 o                         
   4   4  13        288.15        272.84        12.27 o                         
   5   4  13        629.60        639.37        36.73 o                         
   6   4  13        351.09        329.56        15.66 o                         
   7   4  13          0.37          1.24         1.92 o                         
   8   4  13        257.53        283.40        18.32 o                         
   9   4  13         27.50         32.87         4.94 o                         
  10   4  13         29.41         24.35         4.68 o                         
  11   4  13        120.63        132.26        13.47 o                         
  12   4  13        259.42        223.49        20.24 o                         
  13   4  13         63.17         36.89        29.14 o                         
   1   5  13       1287.80       1086.74        46.38 o                         
   2   5  13         11.86         11.72         2.12 o                         
   3   5  13        757.70        755.75        33.14 o                         
   4   5  13        977.80        936.51        53.85 o                         
   5   5  13         47.42         34.37         3.92 o                         
   6   5  13        754.89        783.61        34.47 o                         
   7   5  13         14.87         20.20         3.51 o                         
   8   5  13       1443.36       1487.60        86.83 o                         
   9   5  13         71.66         79.97         7.45 o                         
  10   5  13       1563.30       1633.52       122.64 o                         
  11   5  13         58.80         53.28         7.59 o                         
  12   5  13        693.19        614.97       308.94 o                         
  13   5  13          2.35          3.54         4.62 o                         
   0   6  13       2269.43       2154.81       233.42 o                         
   1   6  13       1768.27       1672.11        84.97 o                         
   2   6  13       2286.19       2207.30       112.24 o                         
   3   6  13         62.44         54.96         5.05 o                         
   4   6  13          9.80         16.70         3.03 o                         
   5   6  13         36.22         29.11         3.70 o                         
   6   6  13       1106.44       1092.24        67.80 o                         
   7   6  13          8.36         10.54         2.18 o                         
   8   6  13        228.88        233.02        17.47 o                         
   9   6  13        359.59        386.11        26.90 o                         
  10   6  13          5.15          6.99         3.64 o                         
  11   6  13         54.51         65.80         8.62 o                         
  12   6  13          0.09          1.76         3.93 o                         
  13   6  13         91.09         44.54        42.20 o                         
   1   7  13          6.04         12.35         3.05 o                         
   2   7  13       1493.21       1486.07        76.63 o                         
   3   7  13        459.84        508.43        28.01 o                         
   4   7  13        232.22        248.97        15.20 o                         
   5   7  13        338.51        297.31        17.52 o                         
   6   7  13         10.91         27.83         4.81 o                         
   7   7  13          1.94          0.33         2.81 o                         
   8   7  13        159.77        160.06        12.84 o                         
   9   7  13         74.55         72.15         8.00 o                         
  10   7  13        324.48        335.32        30.81 o                         
  11   7  13          0.63          1.97         4.12 o                         
  12   7  13         78.12         55.56        47.08 o                         
  13   7  13         52.57         58.34        14.36 o                         
   0   8  13        709.63        698.79        53.76 o                         
   1   8  13        425.27        451.62        27.04 o                         
   2   8  13       2574.62       2692.76       130.88 o                         
   3   8  13        545.39        543.04        29.11 o                         
   4   8  13         81.80         64.38         5.92 o                         
   5   8  13        672.82        705.98        35.98 o                         
   6   8  13        462.14        513.36        24.41 o                         
   7   8  13        111.64        128.87        13.09 o                         
   8   8  13         80.38         84.21        15.55 o                         
   9   8  13        283.44        289.27        22.16 o                         
  10   8  13        257.32        192.17        17.08 o                         
  11   8  13        258.04        233.57       156.43 o                         
  12   8  13         11.59         23.12        11.58 o                         
   1   9  13        989.93       1037.94        49.93 o                         
   2   9  13         40.26         47.95         4.87 o                         
   3   9  13         55.01         67.41         5.77 o                         
   4   9  13       1556.15       1681.14        78.70 o                         
   5   9  13        171.06        160.67        10.71 o                         
   6   9  13        189.86        200.91        11.68 o                         
   7   9  13         16.50         17.56         3.98 o                         
   8   9  13       1101.66       1245.25        74.37 o                         
   9   9  13         38.34         52.48        10.33 o                         
  10   9  13        803.03        834.89        63.44 o                         
  11   9  13          3.37          4.01         4.66 o                         
   0  10  13        289.56        269.83        20.57 o                         
   1  10  13          0.10          2.19         2.99 o                         
   2  10  13         30.46         32.07         4.72 o                         
   3  10  13         83.64         79.65         7.10 o                         
   4  10  13        241.51        229.36        13.82 o                         
   5  10  13         67.82         45.83         5.66 o                         
   6  10  13        147.73        156.83        16.51 o                         
   7  10  13         23.78         24.42         4.67 o                         
   8  10  13          6.93         12.28         4.15 o                         
   9  10  13        217.25        180.38        58.74 o                         
  10  10  13          1.24          1.16         4.38 o                         
  11  10  13          5.18          8.68         9.39 o                         
   1  11  13        312.55        321.73        18.34 o                         
   2  11  13         48.94         43.75         5.39 o                         
   3  11  13         26.61         30.65         4.36 o                         
   4  11  13        202.41        225.50        13.61 o                         
   5  11  13        396.91        433.63        21.38 o                         
   6  11  13         12.40          8.57         3.89 o                         
   7  11  13          0.42          0.82         3.39 o                         
   8  11  13        800.70        720.25        39.10 o                         
   9  11  13          5.93         12.09         5.93 o                         
  10  11  13        197.96        157.20        23.61 o                         
   0  12  13        568.21        608.13        43.15 o                         
   1  12  13         12.85         21.23         4.03 o                         
   2  12  13        569.50        649.03        33.00 o                         
   3  12  13         40.94         33.27         4.56 o                         
   4  12  13         79.11         82.97         9.83 o                         
   5  12  13        288.03        260.41        16.19 o                         
   6  12  13        513.94        495.64        29.88 o                         
   7  12  13         62.27         47.60        10.10 o                         
   8  12  13        228.95        215.56        20.14 o                         
   1  13  13         22.86         30.32         4.48 o                         
   2  13  13        357.88        295.60        17.17 o                         
   3  13  13        469.94        414.50        20.35 o                         
   4  13  13          7.07          0.44         4.62 o                         
   5  13  13        201.86        161.83        34.83 o                         
   6  13  13        352.58        371.14        30.49 o                         
   7  13  13        151.99         87.50        19.77 o                         
   0  14  13         13.29         11.42        10.00 o                         
   1  14  13          3.51          5.87         4.45 o                         
   2  14  13         62.50         74.08         8.17 o                         
   3  14  13        201.76        184.39        13.12 o                         
   4  14  13         12.80         12.86         8.01 o                         
   0   0  14        188.73        163.45        19.61 o                         
   1   0  14         12.54          8.92         2.79 o                         
   2   0  14         73.03         50.55         4.04 o                         
   3   0  14        113.19         79.20         5.82 o                         
   4   0  14        424.56        452.49        32.74 o                         
   5   0  14       2088.55       2078.30       155.16 o                         
   6   0  14         89.06         87.30        12.06 o                         
   7   0  14       4987.02       4814.64       294.63 o                         
   8   0  14        565.27        573.02        58.21 o                         
   9   0  14       1798.23       2015.52       245.62 o                         
  10   0  14          0.05         -0.54         4.25 o                         
  11   0  14        920.97       1065.63       131.73 o                         
  12   0  14        133.18        167.29        20.08 o                         
  13   0  14         62.21         48.28        12.93 o                         
  14   0  14         15.77          3.09         5.50 o                         
   1   1  14       3669.07       3279.46        97.09 o                         
   2   1  14        391.03        388.60        14.30 o                         
   3   1  14       1462.33       1214.85        43.50 o                         
   4   1  14        767.15        693.54        27.30 o                         
   5   1  14         40.98         48.66         4.43 o                         
   6   1  14        248.63        220.75        14.34 o                         
   7   1  14       1250.83       1196.95        64.52 o                         
   8   1  14        354.22        336.19        46.56 o                         
   9   1  14         16.41         27.62         5.25 o                         
  10   1  14         17.14         28.65         7.44 o                         
  11   1  14         29.00         43.73         5.95 o                         
  12   1  14        330.37        342.44        28.54 o                         
  13   1  14          7.88          2.95         5.14 o                         
  14   1  14         14.45          1.99         4.18 o                         
   0   2  14        299.87        263.86        20.26 o                         
   1   2  14        596.63        562.64        18.77 o                         
   2   2  14        341.19        299.53        11.19 o                         
   3   2  14       1557.29       1543.59        62.30 o                         
   4   2  14         35.80         48.79         3.70 o                         
   5   2  14       1123.10       1021.56        77.77 o                         
   6   2  14        406.73        409.44        34.31 o                         
   7   2  14        316.52        266.68        20.48 o                         
   8   2  14          6.30          8.71         2.82 o                         
   9   2  14          0.05          2.69         3.30 o                         
  10   2  14         83.06         79.16         9.20 o                         
  11   2  14        292.50        322.64        30.29 o                         
  12   2  14         25.14         13.75         5.24 o                         
  13   2  14         29.10         16.13        12.33 o                         
   1   3  14       4541.91       3960.50       151.82 o                         
   2   3  14         78.47         66.87         3.77 o                         
   3   3  14       1376.92       1334.22        50.09 o                         
   4   3  14        325.29        319.89        17.52 o                         
   5   3  14          0.65          1.14         2.13 o                         
   6   3  14         35.06         37.70         4.39 o                         
   7   3  14         29.69         22.25         2.95 o                         
   8   3  14         81.73        100.26         9.03 o                         
   9   3  14          0.37         -1.16         2.81 o                         
  10   3  14        137.03        142.99        14.05 o                         
  11   3  14        284.80        346.82        28.75 o                         
  12   3  14        113.39        127.63        14.63 o                         
  13   3  14         10.63          7.27         7.97 o                         
   0   4  14          1.23          3.18         2.64 o                         
   1   4  14        108.94         88.70         6.68 o                         
   2   4  14        909.08        826.87        49.86 o                         
   3   4  14         57.65         66.30         5.48 o                         
   4   4  14          7.02          5.53         2.32 o                         
   5   4  14        200.50        165.63        15.91 o                         
   6   4  14          6.51         10.03         2.61 o                         
   7   4  14        725.69        675.18        89.39 o                         
   8   4  14        184.79        161.69        12.93 o                         
   9   4  14       1029.92       1073.18        67.96 o                         
  10   4  14          1.44          6.78         3.84 o                         
  11   4  14          0.22          2.33         3.37 o                         
  12   4  14         56.23         51.13         7.79 o                         
  13   4  14        429.96        369.91       245.02 o                         
   1   5  14       1179.52       1039.45        48.94 o                         
   2   5  14         38.56         40.98         4.01 o                         
   3   5  14         92.04         58.30         5.21 o                         
   4   5  14        164.68        173.86        13.89 o                         
   5   5  14        245.20        246.82        22.16 o                         
   6   5  14         45.33         59.13         7.64 o                         
   7   5  14         38.87         25.23         3.88 o                         
   8   5  14         71.16         94.09         8.98 o                         
   9   5  14         41.45         44.13         5.74 o                         
  10   5  14         15.64         12.30         5.12 o                         
  11   5  14        234.40        249.19        24.58 o                         
  12   5  14         82.41         62.87        49.34 o                         
  13   5  14         12.05         17.29        17.69 o                         
   0   6  14         99.36        103.66        12.72 o                         
   1   6  14        121.44        110.51         7.96 o                         
   2   6  14        934.91        976.52        54.90 o                         
   3   6  14        149.14        220.67        14.34 o                         
   4   6  14         16.44         13.93         3.76 o                         
   5   6  14        103.48         99.24         7.61 o                         
   6   6  14         17.07         23.23         3.99 o                         
   7   6  14          0.22          1.85         2.09 o                         
   8   6  14          0.37         -1.09         3.09 o                         
   9   6  14        314.24        380.79        26.60 o                         
  10   6  14        123.52        132.33        13.55 o                         
  11   6  14        249.06        325.42        27.53 o                         
  12   6  14         11.82          5.44         6.58 o                         
   1   7  14        799.04        771.30        43.84 o                         
   2   7  14          5.67         11.92         3.40 o                         
   3   7  14       1466.88       1537.61        79.12 o                         
   4   7  14          1.88          2.92         2.76 o                         
   5   7  14         83.39         66.52         6.26 o                         
   6   7  14        123.11        158.21        10.65 o                         
   7   7  14         90.27         77.93         6.50 o                         
   8   7  14        216.22        266.54        18.49 o                         
   9   7  14        330.71        283.13        33.78 o                         
  10   7  14          0.25          1.00         3.96 o                         
  11   7  14         39.31         60.89         8.62 o                         
  12   7  14        389.23        382.82       241.21 o                         
   0   8  14        257.86        291.93        26.78 o                         
   1   8  14         17.86         20.83         3.57 o                         
   2   8  14        335.67        360.47        20.89 o                         
   3   8  14         61.12         72.38         6.43 o                         
   4   8  14        230.98        222.73        13.83 o                         
   5   8  14         35.62         52.33         5.63 o                         
   6   8  14        169.19        206.62        12.87 o                         
   7   8  14        197.21        157.47        13.08 o                         
   8   8  14         67.63         74.37         7.93 o                         
   9   8  14          7.17          9.38         3.95 o                         
  10   8  14          7.18          6.36         5.22 o                         
  11   8  14         55.35         33.23        31.58 o                         
   1   9  14         28.18         21.59         4.05 o                         
   2   9  14        403.74        399.70        24.42 o                         
   3   9  14        125.38        140.15         9.98 o                         
   4   9  14         59.25         57.45         6.02 o                         
   5   9  14        693.66        748.86        42.70 o                         
   6   9  14        156.70        147.96         9.97 o                         
   7   9  14         19.59         15.92         4.22 o                         
   8   9  14         50.48         56.97         6.25 o                         
   9   9  14          1.41          0.91         3.54 o                         
  10   9  14          0.13         -0.68         5.19 o                         
  11   9  14          5.80          5.46        11.02 o                         
   0  10  14        346.90        363.24        30.24 o                         
   1  10  14         56.71         54.71         5.53 o                         
   2  10  14        423.30        442.52        25.40 o                         
   3  10  14          0.14          1.11         3.05 o                         
   4  10  14          2.87          1.67         3.04 o                         
   5  10  14        357.28        301.48        16.83 o                         
   6  10  14        468.81        499.24        30.96 o                         
   7  10  14        797.11        791.98        46.51 o                         
   8  10  14         34.51         27.81         5.40 o                         
   9  10  14        458.10        505.87        40.58 o                         
  10  10  14         46.46         24.15        11.78 o                         
   1  11  14         29.66         32.37         4.55 o                         
   2  11  14         99.22         89.90         7.40 o                         
   3  11  14        102.44        125.80         9.47 o                         
   4  11  14          8.28         14.54         4.87 o                         
   5  11  14          0.10          6.02         3.74 o                         
   6  11  14        317.45        292.03        19.21 o                         
   7  11  14          3.55          0.64         3.90 o                         
   8  11  14         33.18         22.65         6.60 o                         
   9  11  14         44.25         30.48        11.85 o                         
   0  12  14        279.10        284.62        25.05 o                         
   1  12  14         77.09         65.69         6.83 o                         
   2  12  14        162.37        149.22        10.70 o                         
   3  12  14        508.15        423.09        22.88 o                         
   4  12  14        131.65        123.79        23.19 o                         
   5  12  14         20.63         15.52         4.75 o                         
   6  12  14          0.70          4.29         4.23 o                         
   7  12  14         83.01         85.92        12.52 o                         
   1  13  14        566.11        539.73        27.84 o                         
   2  13  14         17.06         16.26         5.01 o                         
   3  13  14       1169.63       1149.19        67.23 o                         
   4  13  14        223.80        199.98        39.02 o                         
   5  13  14        113.05         99.18        11.51 o                         
   0  14  14        244.81        221.36        26.41 o                         
   1  14  14         45.07         38.02         9.86 o                         
   2  14  14        269.46        262.10        29.56 o                         
   1   1  15        666.72        585.23        28.78 o                         
   2   1  15        698.09        662.68        37.93 o                         
   3   1  15         63.55         44.18         3.39 o                         
   4   1  15          4.95          3.97         2.13 o                         
   5   1  15         95.43         96.60        10.18 o                         
   6   1  15          5.22          8.04         2.85 o                         
   7   1  15         21.06         12.38         2.74 o                         
   8   1  15         91.45        101.14        10.38 o                         
   9   1  15        108.94        125.18        11.16 o                         
  10   1  15         76.00         92.94        10.01 o                         
  11   1  15        211.23        248.22        21.82 o                         
  12   1  15         43.54         43.55         7.83 o                         
  13   1  15         51.10         25.01        20.60 o                         
   0   2  15        325.39        319.85        24.02 o                         
   1   2  15        329.59        338.67        24.71 o                         
   2   2  15        822.62        821.54        42.68 o                         
   3   2  15         90.70         97.64         8.23 o                         
   4   2  15          2.96          3.86         2.38 o                         
   5   2  15         25.84         31.12         3.58 o                         
   6   2  15         48.62         41.29         6.87 o                         
   7   2  15        369.97        421.82        36.88 o                         
   8   2  15        106.68         82.49         7.72 o                         
   9   2  15        577.04        609.59        61.27 o                         
  10   2  15        109.71        105.90        11.48 o                         
  11   2  15        158.71        189.13        18.36 o                         
  12   2  15         62.61         63.20         9.50 o                         
  13   2  15         34.52         35.65        32.34 o                         
   1   3  15          1.04         -0.43         2.46 o                         
   2   3  15        403.70        397.60        30.67 o                         
   3   3  15        459.53        477.84        36.60 o                         
   4   3  15          9.04         17.55         3.01 o                         
   5   3  15         57.16         55.56         8.51 o                         
   6   3  15        135.62        143.84        12.04 o                         
   7   3  15        911.42        878.31        94.03 o                         
   8   3  15         86.93         64.54         6.96 o                         
   9   3  15         42.54         59.84         6.66 o                         
  10   3  15         22.51         23.13         6.08 o                         
  11   3  15         60.33         67.12         9.77 o                         
  12   3  15          2.39         16.11         5.37 o                         
  13   3  15        414.55        302.42       206.41 o                         
   0   4  15          3.61          1.67         3.52 o                         
   1   4  15          3.13          6.32         2.67 o                         
   2   4  15        842.11        818.44        46.27 o                         
   3   4  15        253.69        282.19        18.60 o                         
   4   4  15         93.95         93.21         7.63 o                         
   5   4  15        309.70        363.43        20.78 o                         
   6   4  15        376.56        396.59        25.34 o                         
   7   4  15          6.35          5.47         2.15 o                         
   8   4  15        501.96        503.96        31.85 o                         
   9   4  15         14.92         27.43         4.72 o                         
  10   4  15          7.96         10.74         4.19 o                         
  11   4  15         99.89        159.49        17.25 o                         
  12   4  15         83.16        104.75        12.35 o                         
  13   4  15         32.27         31.31        11.40 o                         
   1   5  15        622.98        645.24        35.09 o                         
   2   5  15         25.22         34.42         4.88 o                         
   3   5  15         82.93         93.10         7.30 o                         
   4   5  15          9.13         16.76         3.60 o                         
   5   5  15        989.24        992.13        52.49 o                         
   6   5  15          4.31          7.34         3.18 o                         
   7   5  15        399.69        468.66        31.56 o                         
   8   5  15        539.46        685.55        57.38 o                         
   9   5  15         54.04         50.43         6.16 o                         
  10   5  15         20.49         15.19         5.97 o                         
  11   5  15         16.85         23.62         5.41 o                         
  12   5  15         34.08         26.05        26.03 o                         
   0   6  15        110.84        138.09        13.42 o                         
   1   6  15        164.73        151.89        10.14 o                         
   2   6  15         76.12         78.46         6.86 o                         
   3   6  15          1.96          0.63         2.41 o                         
   4   6  15       1596.10       1641.60        85.18 o                         
   5   6  15         37.15         29.54         4.25 o                         
   6   6  15         17.37          8.96         3.21 o                         
   7   6  15          7.67         19.61         4.39 o                         
   8   6  15         52.31         65.83         6.94 o                         
   9   6  15        324.05        387.19        43.98 o                         
  10   6  15          0.32          0.20         3.66 o                         
  11   6  15         48.87         60.34         9.57 o                         
  12   6  15          0.81          2.73         4.75 o                         
   1   7  15          8.29          7.92         3.26 o                         
   2   7  15         68.62         80.30         6.58 o                         
   3   7  15         78.50         89.10         7.20 o                         
   4   7  15        384.07        397.04        25.80 o                         
   5   7  15        460.95        436.31        24.33 o                         
   6   7  15        144.01        140.26        10.44 o                         
   7   7  15          1.27          0.20         2.88 o                         
   8   7  15         29.37         26.65         5.34 o                         
   9   7  15         38.27         25.58         5.72 o                         
  10   7  15         17.17         15.89         4.96 o                         
  11   7  15          0.21          1.19         5.82 o                         
   0   8  15        929.66        936.37        70.50 o                         
   1   8  15        125.36        105.57         7.88 o                         
   2   8  15        134.16        127.35         9.30 o                         
   3   8  15        392.44        395.41        22.94 o                         
   4   8  15       1704.85       1705.42        94.66 o                         
   5   8  15        636.28        654.37        35.79 o                         
   6   8  15         36.64         34.62         4.80 o                         
   7   8  15          4.35         12.00         3.87 o                         
   8   8  15        221.87        191.08        16.38 o                         
   9   8  15        134.08        186.21        17.62 o                         
  10   8  15        160.50        149.99        17.56 o                         
  11   8  15        105.33        121.07        20.06 o                         
   1   9  15        658.45        701.96        39.64 o                         
   2   9  15         34.60         31.77         4.42 o                         
   3   9  15        288.71        308.68        19.36 o                         
   4   9  15        129.90        121.06         9.12 o                         
   5   9  15        262.75        317.61        18.84 o                         
   6   9  15        234.49        227.27        18.73 o                         
   7   9  15          1.77          4.07         3.63 o                         
   8   9  15         63.89         64.99         8.58 o                         
   9   9  15        238.51        231.92        25.81 o                         
  10   9  15          9.98          3.78         5.64 o                         
   0  10  15         39.03         41.51         6.88 o                         
   1  10  15         48.08         45.89         5.61 o                         
   2  10  15        166.69        151.09        10.47 o                         
   3  10  15          0.02          0.43         3.74 o                         
   4  10  15        174.28        165.14        12.05 o                         
   5  10  15         67.88         63.59         6.82 o                         
   6  10  15         30.70         19.31         4.45 o                         
   7  10  15          3.51          0.48         3.20 o                         
   8  10  15          0.81         -0.58         7.09 o                         
   9  10  15         44.10         53.84         9.30 o                         
   1  11  15        331.60        374.21        23.38 o                         
   2  11  15          0.89          3.42         3.20 o                         
   3  11  15         98.56        102.41         8.84 o                         
   4  11  15         14.32         16.85         4.86 o                         
   5  11  15        107.95         94.43         8.85 o                         
   6  11  15        103.98        112.67        11.05 o                         
   7  11  15         75.73         66.59         9.71 o                         
   8  11  15         33.05         19.72        11.52 o                         
   0  12  15         22.72         17.54         5.46 o                         
   1  12  15         75.43         80.41         7.47 o                         
   2  12  15        311.03        272.19        18.65 o                         
   3  12  15        216.89        185.59        17.74 o                         
   4  12  15        491.72        495.00        40.17 o                         
   5  12  15        131.54        139.63        14.56 o                         
   6  12  15        152.92        132.55        13.41 o                         
   1  13  15         25.88         40.50         7.00 o                         
   2  13  15          3.50          2.09         4.40 o                         
   3  13  15          1.81          1.50         7.49 o                         
   0   0  16        205.83        190.28        26.68 o                         
   1   0  16         37.35         23.77         5.10 o                         
   2   0  16       7309.98       8390.33       568.29 o                         
   3   0  16       2393.99       2570.10       193.65 o                         
   4   0  16        552.11        576.93        51.47 o                         
   5   0  16       1446.26       1562.76       118.99 o                         
   6   0  16       1392.87       1584.70       109.47 o                         
   7   0  16        614.50        680.26        76.40 o                         
   8   0  16         78.50         64.00        12.41 o                         
   9   0  16       1095.28       1377.27       169.06 o                         
  10   0  16         46.17         52.51         9.10 o                         
  11   0  16        105.55        105.26        14.22 o                         
   1   1  16       1687.73       1715.56        87.96 o                         
   2   1  16       1423.83       1457.06        71.20 o                         
   3   1  16         21.38         23.20         3.40 o                         
   4   1  16        372.86        437.53        22.63 o                         
   5   1  16       1275.21       1359.68        74.17 o                         
   6   1  16         28.40         26.12         3.98 o                         
   7   1  16         14.88         11.85         3.12 o                         
   8   1  16         22.88         18.45         4.55 o                         
   9   1  16         24.98         40.33         5.66 o                         
  10   1  16         42.72         54.02         6.60 o                         
  11   1  16         12.47          9.29         4.05 o                         
  12   1  16         29.20         45.97         9.98 o                         
   0   2  16        724.21        702.64        50.01 o                         
   1   2  16         35.13         33.13         3.80 o                         
   2   2  16        906.74        994.15        57.88 o                         
   3   2  16        532.36        564.78        28.79 o                         
   4   2  16         51.22         52.42         5.13 o                         
   5   2  16        749.40        799.80        48.81 o                         
   6   2  16        122.31        129.77         9.33 o                         
   7   2  16          1.42          1.20         2.61 o                         
   8   2  16         50.71         50.95         7.62 o                         
   9   2  16        252.51        331.82        30.97 o                         
  10   2  16         82.54        108.86        11.55 o                         
  11   2  16        132.40        162.93        15.64 o                         
  12   2  16         27.17         33.20         9.04 o                         
   1   3  16       1269.99       1336.54        79.74 o                         
   2   3  16       1249.35       1325.62        83.92 o                         
   3   3  16        622.69        644.99        33.83 o                         
   4   3  16        118.51        124.22         8.52 o                         
   5   3  16        929.07       1041.08        55.76 o                         
   6   3  16         21.56         24.64         3.89 o                         
   7   3  16        497.85        477.42        58.17 o                         
   8   3  16        303.78        285.36        19.39 o                         
   9   3  16         45.05         46.26         7.03 o                         
  10   3  16         28.90         27.32         5.65 o                         
  11   3  16         32.95         37.06         6.45 o                         
  12   3  16        280.90        354.69        33.15 o                         
   0   4  16        599.61        629.68        48.24 o                         
   1   4  16        856.29        880.15        46.61 o                         
   2   4  16        238.85        265.24        15.76 o                         
   3   4  16       1067.26       1113.00        58.42 o                         
   4   4  16          0.34          1.85         2.62 o                         
   5   4  16        671.48        725.97        41.31 o                         
   6   4  16         48.08         41.85         5.05 o                         
   7   4  16        824.17        879.40        56.64 o                         
   8   4  16          0.01          3.48         3.37 o                         
   9   4  16        427.36        476.11        42.21 o                         
  10   4  16         15.79         25.22         5.09 o                         
  11   4  16        271.66        305.13        26.05 o                         
  12   4  16          0.41         -1.02         3.80 o                         
   1   5  16        276.31        307.73        18.97 o                         
   2   5  16        315.84        333.90        20.38 o                         
   3   5  16          2.72          5.37         2.86 o                         
   4   5  16          0.01          0.07         2.85 o                         
   5   5  16          4.32          3.10         3.20 o                         
   6   5  16        339.99        334.12        22.20 o                         
   7   5  16         77.11         79.69         7.60 o                         
   8   5  16         20.57         19.84         4.49 o                         
   9   5  16        101.47         88.61        10.13 o                         
  10   5  16         61.15         59.56         9.18 o                         
  11   5  16         24.34         26.92         7.75 o                         
   0   6  16        137.79        153.76        14.16 o                         
   1   6  16          1.93          3.08         2.62 o                         
   2   6  16         13.14         13.06         3.59 o                         
   3   6  16         27.57         34.86         4.86 o                         
   4   6  16        127.25        123.67         9.04 o                         
   5   6  16        818.02        922.52        48.73 o                         
   6   6  16       1145.59       1130.44        63.11 o                         
   7   6  16        348.15        423.76        27.38 o                         
   8   6  16         65.62         82.55        11.09 o                         
   9   6  16        267.97        290.84        25.00 o                         
  10   6  16        188.39        201.19        25.27 o                         
  11   6  16        400.00        506.44        45.61 o                         
   1   7  16        867.59        889.50        53.05 o                         
   2   7  16          0.00          1.13         2.71 o                         
   3   7  16        170.70        194.35        14.46 o                         
   4   7  16          2.69          1.21         3.26 o                         
   5   7  16        687.25        672.94        38.93 o                         
   6   7  16         35.91         32.59         5.06 o                         
   7   7  16        560.18        609.81        39.81 o                         
   8   7  16        297.45        293.11        23.00 o                         
   9   7  16         43.92         55.23         7.93 o                         
  10   7  16          1.94         10.18         5.59 o                         
   0   8  16         63.28         84.68        10.18 o                         
   1   8  16         84.43         86.34         7.51 o                         
   2   8  16        278.96        264.43        17.24 o                         
   3   8  16        664.08        650.71        37.35 o                         
   4   8  16          3.43          0.50         3.02 o                         
   5   8  16          0.98          5.52         3.78 o                         
   6   8  16          2.66          5.19         3.46 o                         
   7   8  16        206.05        209.48        17.00 o                         
   8   8  16         17.03         17.44         5.98 o                         
   9   8  16        519.52        583.19        45.94 o                         
  10   8  16          3.00          3.63         5.26 o                         
   1   9  16         42.13         51.52         5.85 o                         
   2   9  16        251.69        220.63        14.19 o                         
   3   9  16        110.91        147.00        10.33 o                         
   4   9  16          6.58         10.51         3.57 o                         
   5   9  16         13.51          6.72         3.63 o                         
   6   9  16        257.62        250.03        18.46 o                         
   7   9  16        415.08        425.44        34.28 o                         
   8   9  16         46.73         71.07         9.92 o                         
   9   9  16         38.47         34.62         7.63 o                         
   0  10  16        137.80        111.57        15.93 o                         
   1  10  16          3.63          1.46         3.18 o                         
   2  10  16        638.82        670.13        36.57 o                         
   3  10  16        159.64        177.95        13.32 o                         
   4  10  16          1.36          2.14         4.54 o                         
   5  10  16        540.97        577.74        36.08 o                         
   6  10  16        158.04        159.88        13.63 o                         
   7  10  16        167.38        171.61        16.97 o                         
   8  10  16        150.63        111.41        12.24 o                         
   1  11  16        431.05        417.22        24.23 o                         
   2  11  16         24.90         24.89         4.54 o                         
   3  11  16        200.59        211.69        15.47 o                         
   4  11  16         45.66         38.83         6.41 o                         
   5  11  16          0.61          3.66         5.83 o                         
   6  11  16          2.46          5.78         6.70 o                         
   0  12  16         16.24         22.63         8.94 o                         
   1  12  16        556.85        530.31        42.64 o                         
   2  12  16         92.32         79.77        10.57 o                         
   3  12  16        167.20        170.08        20.86 o                         
   4  12  16        155.23        131.26        21.18 o                         
   1   1  17        459.56        522.49        28.21 o                         
   2   1  17        879.95        989.90        53.56 o                         
   3   1  17         19.35         27.31         3.67 o                         
   4   1  17        122.70        138.52         9.59 o                         
   5   1  17         91.82        115.91         8.54 o                         
   6   1  17        264.43        249.98        16.04 o                         
   7   1  17        400.61        409.69        35.89 o                         
   8   1  17        260.68        278.38        23.45 o                         
   9   1  17          0.08          3.64         3.53 o                         
  10   1  17         36.04         51.23         7.05 o                         
  11   1  17          0.35         -1.88         5.26 o                         
  12   1  17         14.37         15.86         7.72 o                         
   0   2  17       1120.02       1159.97        80.85 o                         
   1   2  17         42.40         43.77         4.47 o                         
   2   2  17       1198.94       1187.54        58.51 o                         
   3   2  17        352.90        416.31        23.89 o                         
   4   2  17         29.44         35.33         4.33 o                         
   5   2  17        531.81        608.48        33.43 o                         
   6   2  17         81.87         90.42         6.63 o                         
   7   2  17        258.53        306.19        32.96 o                         
   8   2  17          8.86          6.56         3.57 o                         
   9   2  17        578.01        740.78        56.00 o                         
  10   2  17         72.45         89.51        10.30 o                         
  11   2  17        539.55        729.51        56.14 o                         
   1   3  17        107.09        121.91         9.37 o                         
   2   3  17         22.49         22.69         3.85 o                         
   3   3  17        321.26        371.60        20.60 o                         
   4   3  17         23.64         50.36         7.59 o                         
   5   3  17        424.23        395.23        22.42 o                         
   6   3  17         67.17         67.22         6.14 o                         
   7   3  17         33.69         29.06         5.99 o                         
   8   3  17         54.37         30.12         5.74 o                         
   9   3  17          5.78          8.80         4.08 o                         
  10   3  17        244.43        211.21        19.12 o                         
  11   3  17        262.34        331.53        27.88 o                         
   0   4  17         17.58         28.24         5.77 o                         
   1   4  17        239.56        220.71        14.79 o                         
   2   4  17         65.08         50.99         5.45 o                         
   3   4  17         10.58          9.91         3.50 o                         
   4   4  17         26.85         36.84         5.04 o                         
   5   4  17          0.37          2.24         3.12 o                         
   6   4  17         17.56         26.52         4.63 o                         
   7   4  17        719.25        838.05        54.55 o                         
   8   4  17         43.06         33.52         6.08 o                         
   9   4  17        676.37        808.02        66.17 o                         
  10   4  17         11.13         15.40         5.44 o                         
  11   4  17         48.33         43.16         7.50 o                         
   1   5  17        975.33       1116.98        58.89 o                         
   2   5  17          3.55          8.17         3.30 o                         
   3   5  17       1235.78       1189.16        70.06 o                         
   4   5  17          0.10          1.19         2.70 o                         
   5   5  17        328.51        418.19        25.64 o                         
   6   5  17          3.14          3.63         3.20 o                         
   7   5  17        602.10        638.77        41.88 o                         
   8   5  17        208.95        171.48        16.10 o                         
   9   5  17        168.79        165.56        16.40 o                         
  10   5  17        297.93        376.28        30.99 o                         
  11   5  17         26.66         19.81         9.73 o                         
   0   6  17         82.51         79.47         9.73 o                         
   1   6  17        348.51        338.38        20.75 o                         
   2   6  17        391.58        344.03        20.93 o                         
   3   6  17         89.03         81.42         6.86 o                         
   4   6  17         48.69         49.34         5.81 o                         
   5   6  17         25.99         45.61         5.00 o                         
   6   6  17        101.40        109.04         9.41 o                         
   7   6  17        561.74        560.25        34.53 o                         
   8   6  17         53.50         59.17         8.10 o                         
   9   6  17        205.01        218.49        20.13 o                         
  10   6  17         66.52         74.00         9.98 o                         
   1   7  17        719.86        709.70        38.60 o                         
   2   7  17          2.71          3.30         3.69 o                         
   3   7  17        199.28        218.70        14.49 o                         
   4   7  17         26.87         32.21         4.81 o                         
   5   7  17          0.04         -0.52         2.87 o                         
   6   7  17         31.69         24.46         4.71 o                         
   7   7  17         52.76         47.61         6.08 o                         
   8   7  17          1.81          6.40         6.16 o                         
   9   7  17         18.37         19.99         6.28 o                         
   0   8  17          8.84          5.57         6.00 o                         
   1   8  17         16.79         18.93         4.16 o                         
   2   8  17          7.72          6.03         3.37 o                         
   3   8  17        395.72        378.81        22.20 o                         
   4   8  17        247.98        250.43        15.34 o                         
   5   8  17         66.97         78.32         7.67 o                         
   6   8  17         97.45         71.41         8.12 o                         
   7   8  17       1592.14       1736.29       126.10 o                         
   8   8  17          0.03          2.67         5.80 o                         
   9   8  17        279.27        281.34        27.64 o                         
   1   9  17       1330.26       1387.74        72.83 o                         
   2   9  17        118.07        113.47         8.72 o                         
   3   9  17        501.34        504.66        42.76 o                         
   4   9  17        146.45        138.49        11.90 o                         
   5   9  17        480.65        446.67        28.57 o                         
   6   9  17         22.72         19.70         7.44 o                         
   7   9  17        615.33        579.30        45.70 o                         
   8   9  17        228.49        204.87        21.33 o                         
   0  10  17         23.80         39.72         7.05 o                         
   1  10  17         29.73         28.33         5.01 o                         
   2  10  17          4.35         -1.36         3.50 o                         
   3  10  17          8.29          9.22         4.43 o                         
   4  10  17         17.40         14.66         4.83 o                         
   5  10  17          1.80          1.45         5.28 o                         
   6  10  17          1.42          1.08         5.12 o                         
   1  11  17        225.46        206.79        26.21 o                         
   2  11  17         48.47         51.05         6.43 o                         
   3  11  17        303.92        308.08        64.42 o                         
   4  11  17         19.80         14.85         7.67 o                         
   0   0  18       1227.29       1371.28       168.25 o                         
   1   0  18       3377.83       3347.72       254.99 o                         
   2   0  18         84.87         84.97         9.63 o                         
   3   0  18         99.22        129.73        11.71 o                         
   4   0  18         21.02         17.18         5.36 o                         
   5   0  18        528.49        587.71        42.64 o                         
   6   0  18         24.81         13.82         4.73 o                         
   7   0  18        374.84        468.39        60.06 o                         
   8   0  18        226.86        209.89        23.95 o                         
   9   0  18          0.59          7.58         5.03 o                         
  10   0  18          0.05         -1.48         8.94 o                         
  11   0  18         43.81         81.44        14.49 o                         
   1   1  18         29.60         44.78         4.65 o                         
   2   1  18          3.70          2.90         2.78 o                         
   3   1  18        259.86        319.06        18.78 o                         
   4   1  18          2.52          3.65         3.18 o                         
   5   1  18         52.44         57.23         5.57 o                         
   6   1  18         86.70         77.81         7.13 o                         
   7   1  18          3.23          8.24         3.71 o                         
   8   1  18         72.79         76.15         8.00 o                         
   9   1  18          0.05         -0.11         3.93 o                         
  10   1  18         10.44         14.99         6.52 o                         
  11   1  18          0.02          1.36         5.55 o                         
   0   2  18        153.97        192.94        17.24 o                         
   1   2  18        362.84        426.40        23.39 o                         
   2   2  18        370.50        382.64        23.31 o                         
   3   2  18         14.15         12.62         3.25 o                         
   4   2  18         81.16         74.65         6.06 o                         
   5   2  18          3.83          2.28         3.05 o                         
   6   2  18        102.00        104.93         8.76 o                         
   7   2  18        202.95        218.60        23.82 o                         
   8   2  18         17.09         15.24         5.32 o                         
   9   2  18         33.93         42.09         7.69 o                         
  10   2  18         21.98         23.31         6.23 o                         
  11   2  18          0.15          4.67         6.59 o                         
   1   3  18        142.88        174.69        11.48 o                         
   2   3  18         56.38         55.37         5.76 o                         
   3   3  18         83.72         87.69         7.37 o                         
   4   3  18        364.64        397.21        24.25 o                         
   5   3  18        783.08        834.19        46.97 o                         
   6   3  18        132.67        154.21        17.06 o                         
   7   3  18          0.21         -1.02         3.44 o                         
   8   3  18          0.60          2.84         3.97 o                         
   9   3  18        187.59        198.83        19.17 o                         
  10   3  18        357.48        403.05        32.57 o                         
   0   4  18        823.97        889.26        67.22 o                         
   1   4  18         67.81         78.21         7.21 o                         
   2   4  18         19.03         11.72         3.62 o                         
   3   4  18        186.53        218.03        13.66 o                         
   4   4  18        210.85        198.37        13.50 o                         
   5   4  18         21.89         19.36         4.01 o                         
   6   4  18        113.15        125.38        10.33 o                         
   7   4  18         92.85        109.11        13.16 o                         
   8   4  18          0.12          0.07         3.10 o                         
   9   4  18        404.09        493.70        39.13 o                         
  10   4  18        145.01        169.47        16.41 o                         
   1   5  18         18.32         11.01         3.60 o                         
   2   5  18          5.17         10.50         3.54 o                         
   3   5  18         88.68        105.43         8.03 o                         
   4   5  18         78.00         70.84         6.98 o                         
   5   5  18         12.42          9.69         3.57 o                         
   6   5  18        231.91        219.71        15.72 o                         
   7   5  18          5.94          2.65         3.40 o                         
   8   5  18         80.85         92.43        10.36 o                         
   9   5  18         38.77         28.55         7.88 o                         
  10   5  18          3.70         -2.55         8.50 o                         
   0   6  18       1182.14       1205.35       100.11 o                         
   1   6  18          2.59          4.54         3.16 o                         
   2   6  18        215.76        230.72        14.49 o                         
   3   6  18         17.76         26.76         4.48 o                         
   4   6  18        298.74        270.33        16.48 o                         
   5   6  18          5.63          3.32         3.31 o                         
   6   6  18        143.68        108.25         9.63 o                         
   7   6  18        163.57        164.21        17.78 o                         
   8   6  18         51.74         50.84         8.25 o                         
   9   6  18        241.36        200.79        18.69 o                         
   1   7  18         99.96        119.67         9.11 o                         
   2   7  18         47.33         46.75         5.36 o                         
   3   7  18        307.89        302.07        18.30 o                         
   4   7  18         35.17         31.00         4.62 o                         
   5   7  18        267.21        274.01        19.67 o                         
   6   7  18         89.67         72.79         9.32 o                         
   7   7  18         15.23         19.59         7.28 o                         
   8   7  18        156.63        168.46        16.70 o                         
   0   8  18        219.72        224.18        20.43 o                         
   1   8  18        830.48        834.85        44.83 o                         
   2   8  18         34.52         44.86         5.35 o                         
   3   8  18          0.38          0.05         3.46 o                         
   4   8  18         10.03         11.49         3.88 o                         
   5   8  18         58.34         59.62         8.28 o                         
   6   8  18         29.98         35.32        10.02 o                         
   7   8  18         42.22         44.74         8.05 o                         
   1   9  18         39.83         29.28         4.71 o                         
   2   9  18        118.39        101.07         8.64 o                         
   3   9  18        133.38        133.58        12.28 o                         
   4   9  18         47.80         42.11         5.99 o                         
   5   9  18         11.87         10.19         5.70 o                         
   6   9  18         88.47         85.74        10.83 o                         
   0  10  18        892.29        837.72       104.68 o                         
   1  10  18        175.52        176.59        16.40 o                         
   2  10  18        485.08        425.44        68.08 o                         
   3  10  18         26.18         21.20         8.18 o                         
   4  10  18         36.94         39.04         9.32 o                         
   1   1  19        250.23        261.41        15.27 o                         
   2   1  19         40.77         46.72         4.83 o                         
   3   1  19        510.80        568.29        29.15 o                         
   4   1  19         40.84         38.55         4.76 o                         
   5   1  19        129.64        146.75        13.40 o                         
   6   1  19         62.28         82.71         8.45 o                         
   7   1  19          0.49          3.65         4.89 o                         
   8   1  19          3.42          1.09         3.43 o                         
   9   1  19         38.91         36.56        10.69 o                         
  10   1  19        477.37        519.06        41.02 o                         
   0   2  19       2342.60       2515.15       191.96 o                         
   1   2  19       1061.91       1137.63        58.35 o                         
   2   2  19         26.80         34.35         4.64 o                         
   3   2  19         33.01         43.25         4.98 o                         
   4   2  19        119.20        123.51         8.51 o                         
   5   2  19        510.66        522.06        49.34 o                         
   6   2  19          0.92          2.18         3.05 o                         
   7   2  19        565.13        642.51        49.65 o                         
   8   2  19         29.65         18.79         5.99 o                         
   9   2  19        140.60        150.36        15.23 o                         
   1   3  19        243.81        233.88        15.37 o                         
   2   3  19        235.41        224.01        14.31 o                         
   3   3  19         27.93         33.57         4.95 o                         
   4   3  19         90.76         90.28         7.37 o                         
   5   3  19         69.91         62.61         5.87 o                         
   6   3  19         31.92         34.39         6.79 o                         
   7   3  19        100.52        123.59        12.55 o                         
   8   3  19         21.00         35.68         6.88 o                         
   9   3  19        180.11        202.23        17.90 o                         
   0   4  19        115.81        137.18        14.92 o                         
   1   4  19        166.36        165.41        11.72 o                         
   2   4  19         58.46         71.89         6.51 o                         
   3   4  19        180.82        173.97        12.11 o                         
   4   4  19        185.62        184.06        12.93 o                         
   5   4  19          7.47          6.57         3.53 o                         
   6   4  19        282.71        288.71        24.21 o                         
   7   4  19        231.23        261.05        25.44 o                         
   8   4  19         19.19         22.44         7.22 o                         
   9   4  19        119.62        132.22        13.68 o                         
   1   5  19       1639.17       1802.55        93.64 o                         
   2   5  19        366.66        362.36        20.80 o                         
   3   5  19        237.98        255.01        16.54 o                         
   4   5  19          0.86          0.69         2.93 o                         
   5   5  19        250.04        253.82        19.12 o                         
   6   5  19        235.64        210.61        19.20 o                         
   7   5  19         73.97         96.39        11.34 o                         
   8   5  19          0.30          2.09         4.72 o                         
   0   6  19        411.64        404.48        37.09 o                         
   1   6  19         38.27         30.70         4.65 o                         
   2   6  19          3.84          4.87         3.55 o                         
   3   6  19         51.25         51.43         5.92 o                         
   4   6  19         36.30         32.66         5.76 o                         
   5   6  19        282.90        275.96        24.63 o                         
   6   6  19         65.93         68.42         9.37 o                         
   7   6  19          0.09         -0.53         4.49 o                         
   8   6  19          3.08          2.70         5.51 o                         
   1   7  19          3.38          6.46         3.69 o                         
   2   7  19         31.80         21.17         4.56 o                         
   3   7  19          5.21          3.21         3.89 o                         
   4   7  19          0.32          0.41         3.86 o                         
   5   7  19        380.06        402.39        32.83 o                         
   6   7  19        117.52        114.92        12.18 o                         
   7   7  19         25.55         20.47         6.38 o                         
   0   8  19        221.17        221.89        20.31 o                         
   1   8  19        213.01        176.28        14.28 o                         
   2   8  19          1.99         -0.14         3.73 o                         
   3   8  19         93.88         87.20         8.18 o                         
   4   8  19        205.06        181.81        19.78 o                         
   5   8  19         34.04         42.09         7.24 o                         
   6   8  19        251.75        216.02        25.27 o                         
   1   9  19        455.29        419.27        40.07 o                         
   2   9  19         65.20         70.60        11.92 o                         
   3   9  19        384.47        367.72        48.39 o                         
   4   9  19          7.47          6.46         7.22 o                         
   0   0  20          1.72          3.42         6.82 o                         
   1   0  20          5.08          4.06         5.77 o                         
   2   0  20        634.44        752.62        53.83 o                         
   3   0  20        399.28        412.17        30.96 o                         
   4   0  20          0.51          1.00         6.16 o                         
   5   0  20          1.41          1.10         4.99 o                         
   6   0  20         87.87        119.12        15.41 o                         
   7   0  20         18.31         46.33        15.00 o                         
   8   0  20         58.05         83.39        14.33 o                         
   1   1  20        128.15        145.32        10.25 o                         
   2   1  20         70.72         72.07         6.14 o                         
   3   1  20         96.04        101.05         7.39 o                         
   4   1  20         24.05         28.01         4.03 o                         
   5   1  20        299.79        313.18        23.89 o                         
   6   1  20        134.83        151.25        13.10 o                         
   7   1  20        136.64        168.00        14.85 o                         
   8   1  20          0.23          5.13         6.39 o                         
   0   2  20       1842.67       1911.42       138.54 o                         
   1   2  20          0.86         -0.42         4.25 o                         
   2   2  20         30.19         35.87         4.63 o                         
   3   2  20         11.53         15.22         3.79 o                         
   4   2  20         25.17         16.33         3.85 o                         
   5   2  20          2.77          3.60         4.12 o                         
   6   2  20          6.57          6.50         3.99 o                         
   7   2  20          6.37          4.41         5.25 o                         
   8   2  20          3.36          3.79         4.78 o                         
   1   3  20        742.31        775.64        41.88 o                         
   2   3  20        181.87        180.48        12.50 o                         
   3   3  20          8.20         11.13         3.78 o                         
   4   3  20         71.22         73.60         7.48 o                         
   5   3  20        133.56        155.85        16.99 o                         
   6   3  20         65.78         94.03        10.98 o                         
   7   3  20         24.73         20.88         5.88 o                         
   8   3  20        782.95        753.76        57.63 o                         
   0   4  20          2.63          1.21         5.57 o                         
   1   4  20         62.01         71.18         7.26 o                         
   2   4  20        120.92        125.33         9.97 o                         
   3   4  20          9.83          4.79         3.26 o                         
   4   4  20        202.06        215.15        14.91 o                         
   5   4  20          0.89         -0.67         3.72 o                         
   6   4  20         94.50        136.03        14.09 o                         
   7   4  20         54.92         59.70         8.68 o                         
   1   5  20          0.83          2.90         3.73 o                         
   2   5  20         16.67         16.47         4.99 o                         
   3   5  20         88.13         80.48         8.58 o                         
   4   5  20         65.46         63.65         9.67 o                         
   5   5  20         58.42         57.20         8.66 o                         
   6   5  20          1.61          1.67         5.34 o                         
   7   5  20         60.41         51.87        11.46 o                         
   0   6  20       1815.03       1759.34       127.75 o                         
   1   6  20          2.00          2.51         3.89 o                         
   2   6  20        422.54        379.80        26.30 o                         
   3   6  20          0.68         -1.52         4.53 o                         
   4   6  20        383.12        340.60        50.76 o                         
   5   6  20         23.88         18.43         7.10 o                         
   6   6  20        162.01        116.89        15.94 o                         
   1   7  20        299.70        241.88        16.99 o                         
   2   7  20        155.90        138.11        11.43 o                         
   3   7  20        155.31        176.91        26.31 o                         
   4   7  20          0.11         -0.42         7.07 o                         
   5   7  20         52.53         20.77        11.32 o                         
   1   8  20          9.99          2.42         5.50 o                         
   2   8  20        580.78        425.88        45.35 o                         
   1   1  21         87.28         73.60         6.32 o                         
   2   1  21        120.05        110.46         8.07 o                         
   3   1  21         16.81          7.51         7.22 o                         
   4   1  21          7.93          5.66         3.76 o                         
   5   1  21         81.61         75.23         9.16 o                         
   6   1  21        353.05        373.86        31.47 o                         
   7   1  21        102.19         99.24        15.92 o                         
   0   2  21        576.67        599.67        52.64 o                         
   1   2  21        407.49        377.74        23.61 o                         
   2   2  21         69.74         82.94         7.74 o                         
   3   2  21         20.58         17.64         5.20 o                         
   4   2  21        873.20        870.73        74.16 o                         
   5   2  21        116.76        106.05        11.39 o                         
   6   2  21         30.30         26.03         6.42 o                         
   1   3  21         46.06         38.92         5.36 o                         
   2   3  21         41.63         38.70         5.92 o                         
   3   3  21        469.36        386.32        31.82 o                         
   4   3  21         42.35         37.50         8.17 o                         
   5   3  21          2.19          5.29         4.90 o                         
   6   3  21          8.92          6.69         5.03 o                         
   0   4  21        122.33        111.40        13.56 o                         
   1   4  21        125.34         88.24        10.08 o                         
   2   4  21         17.96         17.34         4.96 o                         
   3   4  21         13.30         15.12         5.90 o                         
   4   4  21         34.58         38.98         7.32 o                         
   5   4  21          0.59          1.66         4.17 o                         
   1   5  21         90.10         63.72        13.82 o                         
   2   5  21        554.61        483.79        38.84 o                         
   3   5  21        190.50        146.93        18.27 o                         
   4   5  21         88.52         77.55        12.70 o                         
   1   6  21         11.41          6.10         5.68 o                         
   2   6  21         22.19         27.10         7.42 o                         
   1   0  22         24.65         26.05         8.90 o                         
   2   0  22        158.86        154.05        19.45 o                         
   3   0  22         57.80         48.12         9.82 o                         
   1   1  22          2.36         -3.24         9.93 o                         
   2   1  22         33.79         18.51         5.14 o                         
   3   1  22          2.05          2.63         4.88 o                         
   1   2  22          2.33         -0.34         5.68 o                         
   2   2  22        138.60        114.67        15.47 o                         
                                                                                
